# Supplementary material for: Rapid Sampling of Escherichia coli After Changing Oxygen Conditions Reveals Transcriptional Dynamics
Source: Genes (Basel). 2017 Feb 28;8(3):90. doi: 10.3390/genes8030090 (PMC5368694; doi:10.3390/genes8030090)
Supplement: Supplementary file 1 [file genes-08-00090-s001.zip]

Archive with 18 entries (17 files):
- supplementary files/
- supplementary files/.~lock.AddTable2_TER.ods#
- supplementary files/.~lock.AddTable4_enrichments.ods#
- supplementary files/addFig1_DO.png
- supplementary files/addFig2_heatmap.pdf
- supplementary files/addFig3_screeplot.pdf
- supplementary files/addFig4_rotation.html
- supplementary files/AddFig5_enrichments.pdf
- supplementary files/AddTable1_Medium.ods
- supplementary files/addTable2_FC.ods
- supplementary files/AddTable3_enrichments.ods
- supplementary files/AddTable4_TER.ods
- supplementary files/Fig1_Venn.pdf
- supplementary files/Fig2_PC1loading.pdf
- supplementary files/Fig3_PC2loading.pdf
- supplementary files/Fig4_enrichments.pdf
- supplementary files/Fig5_TER.png
- supplementary files/Thumbs.db
