# Supplementary material for: Rapid Sampling of Escherichia coli After Changing Oxygen Conditions Reveals Transcriptional Dynamics
Source: Genes (Basel). 2017 Feb 28;8(3):90. doi: 10.3390/genes8030090 (PMC5368694; doi:10.3390/genes8030090)
Supplement: Supplementary file 1 [file genes-08-00090-s001.zip › supplementary files/AddTable1_Medium.ods]

## Sheet: Tabelle1
substance	final concentration
NaH2PO4 * 2H2O	1.1 g/l
K2HPO4	2.5 g/l
(NH4)2SO4	9.0 g/l
Glucose	15.0 g/l
CaCl2	2.2 mg/l
MgSO4	0.55 g/l
NaH2-Citrate	234 mg/l
FeCl3 * 6H2O	25.0 mg/l
ZnSO4 * 7H2O	0.18 mg/l
MnSO4 * 7H2O	0.1 mg/l
CuSO4 * 5H2O	0.16 mg/l
CoCl2 * 6H2O	0.18 mg/l
