# Supplementary material for: Rapid Sampling of Escherichia coli After Changing Oxygen Conditions Reveals Transcriptional Dynamics
Source: Genes (Basel). 2017 Feb 28;8(3):90. doi: 10.3390/genes8030090 (PMC5368694; doi:10.3390/genes8030090)
Supplement: Supplementary file 1 [file genes-08-00090-s001.zip › supplementary files/addTable2_FC.ods]

## Sheet: addTable1_FC
	logFC_12	logCPM_12	PValue_12	FDR-adj. P_12	logFC_13	logCPM_13	PValue_13	FDR-adj. P_13	logFC_14	logCPM_14	PValue_14	FDR-adj. P_14	logFC_15	logCPM_15	PValue_15	FDR-adj. P_15	logFC_16	logCPM_16	PValue_16	FDR-adj. P_16
aaeA	-0.1294840769	4.1992379146	0.5750637609	1	-0.3603215501	4.1992379146	0.0943724242	0.4792975524	-0.2353773095	4.1992379146	0.2966737038	0.6280007678	-0.4129942904	4.1992379146	0.0672702106	0.2118728318	-0.28111811	4.1992379146	0.1922176186	0.3886886402
aaeB	-0.359305639	4.17044621	0.1385020699	1	-0.4377957206	4.17044621	0.0738086691	0.4452362836	-0.4128174857	4.17044621	0.0903228173	0.3382183961	-0.4214334085	4.17044621	0.1192986453	0.3157040551	-0.0249302256	4.17044621	1	1
aaeR	-0.040005536	6.1879165399	0.7771420058	1	-0.1522085961	6.1879165399	0.3157580412	0.7066229066	-0.0456779647	6.1879165399	0.7378744127	0.9205154243	-0.1184199499	6.1879165399	0.4272754587	0.6700066064	-0.3230176342	6.1879165399	0.0431720028	0.1309489773
aaeX	-0.6818464672	4.2390660367	0.0046305227	0.2687580428	-0.5670452606	4.2390660367	0.012913486	0.1771994322	-0.3538961349	4.2390660367	0.1031168152	0.3648160803	-0.531043901	4.2390660367	0.0231357352	0.0918373224	-0.6721396729	4.2390660367	0.004560215	0.0203597958
aas	-0.0701619772	6.3764420742	0.6455581915	1	-0.1253173536	6.3764420742	0.4069495655	0.7699772616	-0.2482085996	6.3764420742	0.099874711	0.3589639194	-0.3335836255	6.3764420742	0.0315708834	0.1179103863	-0.3303299667	6.3764420742	0.0308904305	0.1013634078
aat	0.09430153	5.645248657	0.5695124372	1	0.0698479758	5.645248657	0.6830078344	0.925320396	0.0840301521	5.645248657	0.6114328445	0.8572193876	-0.1279711845	5.645248657	0.4797525959	0.7107752327	0.3179886223	5.645248657	0.0622993563	0.1703219194
abgA	-0.5618895961	2.2366360898	0.1586709983	1	-0.8827945544	2.2366360898	0.0181170475	0.2202161839	-0.3044233587	2.2366360898	0.4431539398	0.7499393899	-0.2288811606	2.2366360898	0.6657288626	0.8431168913	-0.2299538012	2.2366360898	0.5570620111	0.7661045176
abgB	-0.4282845293	3.8842658752	0.1767799343	1	-0.2842352566	3.8842658752	0.3218382055	0.7086375252	-0.0709442008	3.8842658752	0.8896616024	0.9843113298	0.1330248241	3.8842658752	0.5140158798	0.7403414499	-0.1696655042	3.8842658752	0.5975881259	0.7943641294
abgR	0.068017684	3.4530238447	0.8237645466	1	-0.2452532611	3.4530238447	0.3614810038	0.7382600624	-0.1551912821	3.4530238447	0.611483108	0.8572193876	0.029634931	3.4530238447	0.9113399441	0.9827264436	-0.1865596064	3.4530238447	0.454696754	0.6811728492
abgT	-0.5030833552	3.0396075494	0.0948997685	1	-0.7366904734	3.0396075494	0.0149612888	0.19739404	-0.496967964	3.0396075494	0.0944259576	0.346632041	-0.250774805	3.0396075494	0.4552307573	0.6889599125	-0.0733614175	3.0396075494	0.8160240356	0.9357152258
abrB	-0.495926277	4.2261327517	0.0156726878	0.5406672991	-0.9944193223	4.2261327517	2.19E-06	0.0001011586	-1.1813450914	4.2261327517	2.35E-08	5.42E-07	-1.2533272376	4.2261327517	3.46E-08	3.98E-07	-1.3903837061	4.2261327517	2.98E-10	3.46E-09
accA	0.1029333008	8.5344607142	0.4240064317	1	0.1835331737	8.5344607142	0.1506619786	0.5529852737	-0.0195641363	8.5344607142	0.8713252848	0.9748221146	-0.0361181533	8.5344607142	0.7665622265	0.9056246992	0.0251372484	8.5344607142	0.8538555843	0.956695215
accB	0.0211028276	8.7755207854	0.9012031665	1	-0.1251114956	8.7755207854	0.4442683124	0.7934022461	-0.3330601953	8.7755207854	0.0425992193	0.2207040371	-0.5280492047	8.7755207854	0.0014154039	0.008734425	-0.4395302735	8.7755207854	0.0078729833	0.0324203868
accC	-0.0050502837	9.3823177216	0.976142242	1	-0.0265454987	9.3823177216	0.877150051	0.9907192771	-0.3844637843	9.3823177216	0.028564121	0.1675995899	-0.6174741745	9.3823177216	0.0004742909	0.0032232268	-0.4589159378	9.3823177216	0.0093110035	0.0375954458
accD	0.2018626633	9.5650436904	0.0809895347	1	0.160509965	9.5650436904	0.1634145816	0.5703864492	0.0397187238	9.5650436904	0.7275897324	0.9185766904	0.0640317203	9.5650436904	0.575797127	0.785846096	0.0836322524	9.5650436904	0.4646851052	0.6903571522
aceA	0.010089658	11.769128955	0.9634003337	1	0.2861056731	11.769128955	0.19888614	0.6138305821	0.9612942508	11.769128955	1.84E-05	0.0002826042	1.8072830015	11.769128955	3.10E-15	6.00E-14	1.9240268129	11.769128955	5.98E-17	1.02E-15
aceB	0.0674258054	12.4667260555	0.7049768229	1	0.5481910995	12.4667260555	0.0021614094	0.0476064279	1.0538683109	12.4667260555	4.85E-09	1.20E-07	1.4857867141	12.4667260555	3.14E-16	6.40E-15	1.2498329907	12.4667260555	4.82E-12	6.47E-11
aceE	-0.0021011752	13.128296737	0.9952817239	1	1.0538307091	13.128296737	0.000301326	0.008744562	3.0339001353	13.128296737	1.90E-22	1.36E-20	4.3058769244	13.128296737	6.04E-39	4.18E-37	4.0564787595	13.128296737	1.52E-35	6.81E-34
aceF	-0.0401806758	11.9292676717	0.8646071644	1	0.1665022889	11.9292676717	0.4736373716	0.8126880552	0.6999942041	11.9292676717	0.0026448065	0.0269820524	3.9160139703	11.9292676717	1.86E-51	3.07E-49	3.9611820293	11.9292676717	2.14E-52	2.70E-50
aceK	-0.114126081	8.8290484671	0.5560225608	1	0.0784532164	8.8290484671	0.6805826356	0.924155049	0.5632615886	8.8290484671	0.0031216952	0.0309646208	1.6696489611	8.8290484671	7.13E-18	1.56E-16	1.898923675	8.8290484671	1.95E-22	4.49E-21
ackA	-0.0547659951	11.0594886664	0.7639127152	1	0.0022435817	11.0594886664	0.9904341455	1	-0.2959256261	11.0594886664	0.1043238148	0.3675724238	-0.9125872785	11.0594886664	6.74E-07	6.81E-06	-1.3344301529	11.0594886664	6.18E-13	8.67E-12
acnA	0.0171161246	8.9231403146	0.9316581803	1	0.5837696079	8.9231403146	0.0043238409	0.0832775628	1.5075108067	8.9231403146	2.83E-13	9.95E-12	2.370958556	8.9231403146	3.11E-29	1.19E-27	2.3862250087	8.9231403146	1.43E-29	4.60E-28
acnB	0.173386209	11.3129839212	0.5243565805	1	1.3145502668	11.3129839212	1.97E-06	9.27E-05	2.886721836	11.3129839212	3.30E-23	2.51E-21	4.0017869201	11.3129839212	3.39E-39	2.38E-37	3.7732124413	11.3129839212	9.62E-36	4.44E-34
acpP	0.1263764715	10.9258591525	0.3576722248	1	0.0411769096	10.9258591525	0.7656860367	0.9559946301	0.1688074189	10.9258591525	0.2179653985	0.5433322034	-0.0560471943	10.9258591525	0.6799816729	0.8511758543	0.0645586576	10.9258591525	0.639395155	0.8239430515
acpS	0.2145726582	5.3969284316	0.2382418745	1	0.0916915308	5.3969284316	0.6235012777	0.8965309634	0.0429542994	5.3969284316	0.8301163265	0.9579123112	-0.3390182686	5.3969284316	0.0492984697	0.167911917	-0.6738939853	5.3969284316	0.0001786135	0.0010744325
acpT	0.0845253285	5.8321388266	0.6556568547	1	0.0116777823	5.8321388266	0.9768969618	1	-0.1567137224	5.8321388266	0.3078367209	0.6365713608	-0.2836025163	5.8321388266	0.0800747181	0.2384035365	-0.3089265822	5.8321388266	0.0520341276	0.1509024835
acrA	0.027827559	8.0308438718	0.8507343056	1	0.0776239787	8.0308438718	0.5881074219	0.8777152418	-0.0734521453	8.0308438718	0.5832708244	0.8409944592	0.1330293218	8.0308438718	0.3457357192	0.5912392684	0.1457891812	8.0308438718	0.2945296401	0.5142295951
acrB	0.0455122401	9.2013150461	0.7241571566	1	0.1784089726	9.2013150461	0.1724399367	0.5799761378	0.1364469361	9.2013150461	0.2962796226	0.6274758279	0.1425491167	9.2013150461	0.2778443905	0.5217934662	0.247096422	9.2013150461	0.0587758868	0.1638172834
acrD	0.0172979027	5.5451612762	0.8971976307	1	0.0035756193	5.5451612762	0.9493219134	1	-0.1923598348	5.5451612762	0.3028126956	0.6332994521	-0.1762958605	5.5451612762	0.3731284454	0.6192733459	-0.2626194104	5.5451612762	0.1699104182	0.3581007222
acrE	-0.9421555728	2.1127712775	0.0121963149	0.4622393527	-0.9153799272	2.1127712775	0.0180143213	0.2202161839	-1.1871904556	2.1127712775	0.0012216593	0.0137717236	-1.1995503803	2.1127712775	0.0042060371	0.0225511795	-0.565438781	2.1127712775	0.1365925514	0.3052367368
acrF	-0.2068523818	4.5318318339	0.457180972	1	-0.2342369947	4.5318318339	0.4194898601	0.7753724554	-0.3130355003	4.5318318339	0.2378662518	0.5661591035	-0.3362715217	4.5318318339	0.2384696049	0.4768281904	-0.2137201431	4.5318318339	0.4311253238	0.6596427009
acrR	-0.0759414435	5.7782624559	0.5649115826	1	-0.2000190278	5.7782624559	0.2115464375	0.6232907201	0.0395407519	5.7782624559	0.9311684155	0.999165795	0.0768861455	5.7782624559	0.7597091101	0.9007545115	0.1201212717	5.7782624559	0.5953265987	0.793584029
acs	-0.5752730692	5.500612112	0.0874687901	1	-0.0271799375	5.500612112	1	1	1.3804473989	5.500612112	1.91E-07	4.02E-06	3.1141113216	5.500612112	2.81E-31	1.16E-29	3.412947444	5.500612112	2.96E-37	1.57E-35
actP	-0.4784882674	3.8382343371	0.0994966799	1	-0.3819372445	3.8382343371	0.2304948773	0.637460076	-0.7359948516	3.8382343371	0.0127064465	0.0924986233	1.0660289986	3.8382343371	1.48E-05	0.0001273201	1.3246863308	3.8382343371	4.35E-08	4.20E-07
ada	-0.2011067038	5.5207572474	0.2565620173	1	-0.1225674239	5.5207572474	0.4401600723	0.7900073174	-0.3796450037	5.5207572474	0.0196941773	0.128550899	-0.2546841523	5.5207572474	0.1355283714	0.3419433708	-0.3021947455	5.5207572474	0.0660719257	0.1771404
add	0.0962731375	5.1335075704	0.615338394	1	0.1514553296	5.1335075704	0.4305825718	0.7817025833	0.0955521199	5.1335075704	0.6285104632	0.8665978938	0.3199036511	5.1335075704	0.1175797791	0.3127410991	0.278975912	5.1335075704	0.1731949525	0.3629782213
ade	-0.1417871906	4.362106191	0.6673620231	1	-0.1660092412	4.362106191	0.5496406932	0.8587511012	-0.4361877199	4.362106191	0.0647515707	0.2840405202	-0.087353097	4.362106191	0.8333658292	0.9451561227	0.0922434188	4.362106191	0.6290775615	0.8160338649
adhE	-0.1542211286	12.6311959406	0.3779489289	1	-0.0884027369	12.6311959406	0.6131315217	0.890263653	-1.0065577171	12.6311959406	1.19E-08	2.86E-07	-2.6184473408	12.6311959406	3.76E-45	4.14E-43	-2.871191977	12.6311959406	7.47E-53	1.00E-50
adhP	0.1940004029	5.875491265	0.361284135	1	0.3737797904	5.875491265	0.0652645841	0.4229197835	0.7316052065	5.875491265	0.0002501152	0.003159544	1.5242160811	5.875491265	2.23E-14	4.18E-13	2.3422413119	5.875491265	1.64E-32	6.19E-31
adiA	-0.0535363008	5.5210230806	0.8749078444	1	0.0869902044	5.5210230806	0.7820656958	0.9650557873	-0.1435726244	5.5210230806	0.6747407671	0.8887458912	-0.5159992295	5.5210230806	0.1296046837	0.3327269076	-0.8925487824	5.5210230806	0.0076940542	0.0317749643
adiC	-0.1500389327	6.3320561534	0.7242026302	1	-0.409456235	6.3320561534	0.3378855328	0.7207921875	-1.2005604916	6.3320561534	0.0054384945	0.0480624152	-1.7158982803	6.3320561534	0.0001016889	0.0007716499	-2.8688761066	6.3320561534	5.93E-10	6.69E-09
adiY	-0.2695596448	6.9491763579	0.4272722018	1	-0.6777808614	6.9491763579	0.0472168464	0.3627240996	-1.0428882047	6.9491763579	0.0023912221	0.0247477083	-2.7273417448	6.9491763579	1.31E-13	2.29E-12	-4.0942151684	6.9491763579	2.81E-25	7.49E-24
adk	0.1223108049	9.6557490508	0.4308910307	1	0.1112320419	9.6557490508	0.4742039159	0.8130562151	-0.0686296679	9.6557490508	0.6498335965	0.8758964119	-0.1097569104	9.6557490508	0.4704091245	0.702505977	-0.144424822	9.6557490508	0.3429458338	0.571798275
aegA	-0.0127958811	5.1537480922	0.9623906676	1	-0.2474284031	5.1537480922	0.2551486772	0.6588789223	-0.9514202829	5.1537480922	1.22E-05	0.0001907591	-1.3104213776	5.1537480922	1.29E-08	1.56E-07	-1.0001398091	5.1537480922	6.62E-06	4.83E-05
aer	0.4088318347	5.7790891371	0.1230976063	1	0.9496909207	5.7790891371	0.00019052	0.0056433345	1.5319518852	5.7790891371	9.32E-10	2.52E-08	1.5669030836	5.7790891371	5.53E-10	7.40E-09	1.3986992748	5.7790891371	2.83E-08	2.78E-07
aes	-0.4714115238	3.550452812	0.1702755928	1	-0.2688854275	3.550452812	0.4731337587	0.8126430891	-0.1716359487	3.550452812	0.6582957363	0.8807556422	-0.3939207313	3.550452812	0.2571738715	0.5014045453	-0.2588338604	3.550452812	0.4883872418	0.7127499842
afuB	0.1204850934	1.8024795296	0.9015812035	1	0.3950468398	1.8024795296	0.3555417311	0.7320024593	-0.0742236468	1.8024795296	0.9109283509	0.9940204978	-0.2710177548	1.8024795296	0.6005089613	0.8053216624	-0.344032495	1.8024795296	0.5174972838	0.735733477
afuC	0.4857457314	4.0065440809	0.0781303185	1	0.2601027084	4.0065440809	0.3348763141	0.717965966	0.5191482904	4.0065440809	0.0508886902	0.2477100726	0.9290260609	4.0065440809	0.0005685575	0.0038155537	0.6787341541	4.0065440809	0.0123413097	0.0478392828
agaA	-0.6155497289	2.1558783591	0.2016103777	1	-0.3790163978	2.1558783591	0.4111074018	0.7718346821	-0.1093488661	2.1558783591	1	1	-0.4903369814	2.1558783591	0.3596211756	0.605714882	-0.4097964254	2.1558783591	0.3204888839	0.5455805614
agaB	-0.3424423275	0.8643281619	0.8390673164	1	-0.5080364844	0.8643281619	0.8528297745	0.9827686566	-0.1207453803	0.8643281619	0.8638415799	0.9712564361	-0.461070744	0.8643281619	0.8390673164	0.9493719614	-0.0364534134	0.8643281619	0.8528297745	0.956695215
agaC	-1.0161264531	1.4372174495	0.090134698	1	-0.6863443762	1.4372174495	0.2289484733	0.6367675084	-1.003023802	1.4372174495	0.0599187549	0.2706109908	-0.3511675582	1.4372174495	0.6233171155	0.8157951283	-0.4053557285	1.4372174495	0.4609166795	0.686182717
agaD	-0.5511611072	1.7739985251	0.3087636483	1	-0.1673868099	1.7739985251	0.9052927983	0.9998270577	-0.2279835212	1.7739985251	0.721070631	0.9151981411	0.4015081718	1.7739985251	0.293237435	0.538514809	0.4682988629	1.7739985251	0.3129169283	0.5375912829
agaI	-0.5342629431	1.9743710486	0.2402776498	1	-0.2343528391	1.9743710486	0.6207293042	0.8964466583	-0.3653261144	1.9743710486	0.4882857517	0.7860522127	-0.4965178867	1.9743710486	0.295692054	0.5410464649	-0.0860860932	1.9743710486	0.9172557596	0.991516821
agaR	-0.0764086455	6.9514394153	0.6160514797	1	-0.232834947	6.9514394153	0.1177040155	0.5064386875	-0.2204358477	6.9514394153	0.1350984702	0.426234837	-0.3060993888	6.9514394153	0.043273619	0.1505661736	-0.4634352612	6.9514394153	0.0019865315	0.0096846231
agaS	-0.3345160408	2.7447010247	0.3309190936	1	-0.6692631239	2.7447010247	0.0390677612	0.3316127158	-0.5055344805	2.7447010247	0.1355347443	0.426234837	-0.6167405264	2.7447010247	0.1132061152	0.3053253925	-0.364924967	2.7447010247	0.2817570031	0.4998539151
agaV	0.1377560803	1.3939920604	0.8886638564	1	-0.524281475	1.3939920604	0.3925899881	0.7609088442	-0.3007848548	1.3939920604	0.6917121742	0.8986054311	-0.2052242438	1.3939920604	0.8852008812	0.9681633894	0.1912349127	1.3939920604	0.7943496473	0.9255918978
agp	0.1867908774	6.0369252299	0.2230362497	1	-0.0169913068	6.0369252299	0.9561126491	1	-0.0153837373	6.0369252299	0.9787820843	1	0.0993373863	6.0369252299	0.519519593	0.7465161097	-0.035042469	6.0369252299	0.853596158	0.956695215
ahpC	0.3741882114	12.8451120262	0.0050721876	0.2769125829	0.8804768033	12.8451120262	5.24E-11	5.11E-09	1.5747807213	12.8451120262	6.01E-31	7.60E-29	2.1683295303	12.8451120262	4.29E-55	8.77E-53	2.0859619171	12.8451120262	2.10E-51	2.44E-49
ahpF	0.1321298958	10.8526517025	0.3972352301	1	0.9019157263	10.8526517025	8.56E-09	6.45E-07	2.0629699237	10.8526517025	1.39E-37	2.90E-35	2.0233146816	10.8526517025	2.77E-36	1.57E-34	1.2826428887	10.8526517025	4.31E-16	6.95E-15
aidB	0.115006218	6.9388165364	0.5763211984	1	0.1215190817	6.9388165364	0.5486611616	0.8587511012	0.0555692186	6.9388165364	0.7826080793	0.938658831	-0.3085469636	6.9388165364	0.141943416	0.3509769555	-0.4140609498	6.9388165364	0.0448063136	0.1345756062
ais	-0.0012713573	2.2393943546	0.7254340255	1	0.0383604242	2.2393943546	0.6734127956	0.922377441	0.5436766792	2.2393943546	0.0595305881	0.269993533	0.1108815695	2.2393943546	0.4952880529	0.7245443416	0.6673047978	2.2393943546	0.0420111075	0.1281517803
alaS	0.0682599723	10.9097237952	0.639706149	1	0.2613196915	10.9097237952	0.0735172766	0.4451778692	0.1532236617	10.9097237952	0.29377975	0.6261082518	0.0262427466	10.9097237952	0.8582288613	0.9576754895	-0.0702022678	10.9097237952	0.6323318694	0.8182782101
alaT	0	-0.9984928561	1	1	0	-0.9984928561	1	1	0	-0.9984928561	1	1	0	-0.9984928561	1	1	0	-0.9984928561	1	1
alaU	0	-0.9984928561	1	1	0	-0.9984928561	1	1	0	-0.9984928561	1	1	0	-0.9984928561	1	1	0	-0.9984928561	1	1
alaV	0.0478063439	1.4732553756	0.8818676695	1	-0.0676093248	1.4732553756	1	1	-0.3811539211	1.4732553756	0.55777962	0.8298044928	0.0175010044	1.4732553756	1	1	0.766584528	1.4732553756	0.0536670674	0.1537692159
alaW	0.4950999057	2.7652530162	0.4643424048	1	-0.5469847133	2.7652530162	0.5359338621	0.8528476983	0.1004008253	2.7652530162	0.8439120928	0.9632214825	-0.2211048441	2.7652530162	0.8604525806	0.9588965313	0.8792804754	2.7652530162	0.1848218772	0.378004744
alaX	0.2043866582	2.3557679634	0.7514831323	1	-0.170605887	2.3557679634	0.9193274817	1	-0.0589989033	2.3557679634	1	1	-1.1786755819	2.3557679634	0.1282221908	0.3308696697	0.844768246	2.3557679634	0.1606558289	0.3441480224
aldA	-0.5923287178	5.6874095264	0.0224918485	0.6649251039	0.0783319591	5.6874095264	0.6730941655	0.922377441	1.2032300061	5.6874095264	6.22E-08	1.37E-06	1.7915300941	5.6874095264	1.94E-15	3.83E-14	1.3243547981	5.6874095264	3.64E-09	3.84E-08
aldB	-0.3204727546	4.5122463587	0.1068192918	1	-0.34326216	4.5122463587	0.0832537728	0.4646364679	-0.7120202261	4.5122463587	0.0003305533	0.0040914312	-0.6236531787	4.5122463587	0.0022170455	0.0130620168	-0.0387203487	4.5122463587	0.8611073347	0.960354946
alkA	0.0715135273	4.1809670456	0.9088688269	1	0.0933866661	4.1809670456	0.8177598981	0.9753806848	-0.0492825598	4.1809670456	0.7900189872	0.9425344107	0.1125626994	4.1809670456	0.7364982233	0.8877535257	0.2035231975	4.1809670456	0.48364215	0.708956667
alkB	-0.253999926	3.7374406933	0.3942226626	1	-0.0553086971	3.7374406933	0.9373507321	1	-0.4357300336	3.7374406933	0.0885707941	0.3345825957	-0.4772330882	3.7374406933	0.0920564838	0.2625382457	-0.2004355905	3.7374406933	0.4164043425	0.6472636536
allA	-0.4755412598	3.4350811022	0.0967660127	1	0.0448221371	3.4350811022	0.7900945813	0.9678996654	-0.3755561981	3.4350811022	0.1592118869	0.4622449861	-0.7751483132	3.4350811022	0.0091372066	0.0432205972	-0.4440205885	3.4350811022	0.1115506756	0.2638271762
allB	-0.0467925754	2.8406125027	1	1	-0.5672405418	2.8406125027	0.1205686703	0.5104683479	-0.4993544369	2.8406125027	0.1350055756	0.426234837	-0.5718895519	2.8406125027	0.098453709	0.275657549	-0.0142366615	2.8406125027	0.946231029	1
allC	-0.1136820996	3.6703214008	0.7366690076	1	-0.0392382821	3.6703214008	0.88701178	0.9935807308	0.0563608857	3.6703214008	0.8935277946	0.9866197669	-0.1848837212	3.6703214008	0.5501426307	0.7687951416	-0.2837277548	3.6703214008	0.3086212423	0.5325545342
allD	-0.3222716935	1.8071200718	0.6289404179	1	-0.6841860433	1.8071200718	0.1888139389	0.6011533487	-0.6440075439	1.8071200718	0.2387791292	0.5669189386	-0.4612405155	1.8071200718	0.4217774706	0.6638440298	0.0067895109	1.8071200718	1	1
allR	0.1032517877	7.8637512093	0.502569323	1	0.1075934313	7.8637512093	0.4783892822	0.814352892	0.0074923326	7.8637512093	0.9814137486	1	-0.1407073015	7.8637512093	0.3244807995	0.5706982121	-0.0962071204	7.8637512093	0.4992276586	0.721218565
alpA	0.5513048888	0.461345393	0.5220997694	1	-0.2158685983	0.461345393	1	1	-0.7457723563	0.461345393	0.6192259848	0.8613431639	-0.5696570088	0.461345393	0.7969205252	0.9258246297	-0.2378086604	0.461345393	1	1
alr	-0.1576088256	6.7365183294	0.3358090399	1	-0.0171919417	6.7365183294	0.9055027161	0.9998270577	-0.2210248048	6.7365183294	0.167455843	0.4753620923	-0.2171290876	6.7365183294	0.179099555	0.4009584783	-0.1957296158	6.7365183294	0.23105545	0.4404341635
alsA	-0.8221264317	2.5664039585	0.0346111485	0.7878533914	-0.7083188814	2.5664039585	0.0970237178	0.4808178894	-1.1169978304	2.5664039585	0.0057641388	0.0504215403	-0.382136585	2.5664039585	0.3862821549	0.6302506182	-0.337142814	2.5664039585	0.3678641297	0.5975705132
alsB	-0.3769382173	3.0681826176	0.3192411061	1	-0.4340329558	3.0681826176	0.1970256247	0.6132835737	-0.3422986203	3.0681826176	0.3113314365	0.6392042147	-0.2019225233	3.0681826176	0.5917967935	0.7982937274	-0.2836324602	3.0681826176	0.3754949422	0.6058417644
alsC	-0.0612179868	2.52717628	1	1	-0.2182340303	2.52717628	0.7629522197	0.9535360219	-0.4507468301	2.52717628	0.3109854359	0.6392042147	-0.1652432826	2.52717628	0.8030041729	0.9295521034	-0.0121611031	2.52717628	1	1
alsE	-0.3527931108	2.7228550715	0.2810182999	1	-0.3187506915	2.7228550715	0.3774364812	0.7499545616	-0.4211581554	2.7228550715	0.171905455	0.4828868079	-0.4693820178	2.7228550715	0.1828755808	0.4061275179	-0.4098296149	2.7228550715	0.1745051842	0.3645426877
alsK	-0.0817572694	3.8368753017	0.8033547587	1	0.086800396	3.8368753017	0.7684028692	0.9579942883	0.1151503895	3.8368753017	0.6853572874	0.89417058	0.1542164023	3.8368753017	0.5465452747	0.7665823939	-0.1107448817	3.8368753017	0.6637023817	0.8423043823
alx	0.2361534378	3.050820179	0.4251976657	1	-0.071575734	3.050820179	1	1	0.0866196386	3.050820179	0.6965688436	0.9000490924	0.4290101614	3.050820179	0.1335369762	0.3381729438	0.3424532708	3.050820179	0.2490881723	0.4625113957
amiA	0.2835261293	6.9603210589	0.0407526104	0.8503452926	0.4345289721	6.9603210589	0.0015879902	0.0370674876	0.6768890309	6.9603210589	8.03E-07	1.50E-05	0.7183793762	6.9603210589	2.34E-07	2.49E-06	0.5632600654	6.9603210589	5.03E-05	0.0003220181
amiB	0.0837759957	6.9265965794	0.5211363675	1	0.0858763519	6.9265965794	0.5015955101	0.8313104879	0.1514027773	6.9265965794	0.2392633388	0.5670606054	0.1096358829	6.9265965794	0.4022931627	0.6464082057	0.1523689381	6.9265965794	0.238395045	0.4488677242
amiC	0.2773820971	7.5502806829	0.2135651829	1	0.3066746074	7.5502806829	0.1678362731	0.5726556154	0.3070889049	7.5502806829	0.1658816331	0.4723079512	0.4381524423	7.5502806829	0.0478621279	0.1635384563	0.5368099407	7.5502806829	0.0149199549	0.0560640474
amn	-0.0593658259	8.376672821	0.7229856084	1	0.3820209274	8.376672821	0.0194738386	0.2291510598	0.6208230006	8.376672821	0.0001416231	0.0018658622	0.8349601876	8.376672821	3.48E-07	3.62E-06	0.5341126708	8.376672821	0.0011187614	0.0058243398
ampC	-0.1078396669	5.0087467965	0.4699986757	1	-0.017291994	5.0087467965	0.8390063213	0.9809333199	-0.170902737	5.0087467965	0.3028181121	0.6332994521	-0.3445069528	5.0087467965	0.0511241026	0.1731193727	-0.1464595961	5.0087467965	0.3666878504	0.5967882977
ampD	0.0421042188	5.6010382732	0.7981703969	1	0.229191874	5.6010382732	0.1748437024	0.584771438	0.0609009388	5.6010382732	0.7200736717	0.9151981411	-0.0786014914	5.6010382732	0.6560983133	0.837178329	-0.3988075494	5.6010382732	0.0226316542	0.0785686427
ampE	-0.0715089227	5.6705929176	0.733063717	1	0.1007551441	5.6705929176	0.4910021305	0.824093064	0.1514774543	5.6705929176	0.3176130571	0.6443779311	0.0021332507	5.6705929176	0.938027116	0.9940356435	-0.1485958702	5.6705929176	0.4105693987	0.6417014437
ampG	-0.0442935699	6.0953808196	0.8131088134	1	-0.0670549156	6.0953808196	0.683309574	0.925320396	-0.1075378331	6.0953808196	0.533100768	0.8116511162	0.1888325572	6.0953808196	0.2940318422	0.5392257738	0.3365449031	6.0953808196	0.0514536887	0.149522052
ampH	0.1450310595	5.9003819978	0.4264052492	1	-0.0794140776	5.9003819978	0.6419443571	0.9066274025	-0.187427535	5.9003819978	0.282240135	0.6144476967	-0.1128903263	5.9003819978	0.5032067075	0.7309005103	-0.1235992934	5.9003819978	0.4824006938	0.7085878864
amtB	0.2304180373	5.058401002	0.2912023048	1	0.3002830576	5.058401002	0.1372177473	0.5327691434	0.4060063432	5.058401002	0.0418415335	0.2178295595	0.240741304	5.058401002	0.2604965498	0.5037517701	-0.0115083252	5.058401002	0.8895372093	0.9766263584
amyA	-0.047215389	7.4243417198	0.7641711078	1	-0.0040580379	7.4243417198	0.9648902156	1	0.0261874685	7.4243417198	0.8962405993	0.9867606701	0.132066132	7.4243417198	0.4548618278	0.6889599125	0.3296406219	7.4243417198	0.0557554908	0.1575459428
ansA	-0.0281000139	6.2480730431	0.8192990778	1	-0.0084922646	6.2480730431	0.9128257661	1	-0.0845723837	6.2480730431	0.5634007707	0.8306921765	0.0561534189	6.2480730431	0.7616724735	0.9017043202	0.0625869942	6.2480730431	0.7120905769	0.871099125
ansB	0.0347194735	6.0099536074	0.8276789797	1	-0.1673216078	6.0099536074	0.332925576	0.7168404172	-0.5889354172	6.0099536074	0.0004705175	0.0056925987	-1.9155454303	6.0099536074	1.07E-24	3.52E-23	-2.1240202176	6.0099536074	3.87E-30	1.26E-28
ansP	-0.3563561282	4.6073483741	0.2269270757	1	0.0820240696	4.6073483741	0.7675442693	0.9572057879	0.2331521178	4.6073483741	0.3988933645	0.711336304	0.7755217771	4.6073483741	0.0047976077	0.025190373	1.5285605935	4.6073483741	1.22E-08	1.24E-07
apaG	0.0598936291	6.390557762	0.7471534596	1	-0.0287356923	6.390557762	0.8686855645	0.9867171272	0.0724060431	6.390557762	0.6880383601	0.8965791131	-0.1733497355	6.390557762	0.3318138555	0.5775499961	0.0148329827	6.390557762	0.923453647	0.9942865753
apaH	-0.1332191277	6.3039395573	0.432581647	1	-0.2535291961	6.3039395573	0.1362135062	0.5322307005	-0.3001320299	6.3039395573	0.0764144456	0.3087488653	-0.2673440452	6.3039395573	0.1215829853	0.3197788866	-0.0010193082	6.3039395573	1	1
aphA	0.0306894114	4.4849196567	0.9140872026	1	-0.3078251094	4.4849196567	0.1806656293	0.5913425671	-0.3414791761	4.4849196567	0.1445035015	0.4439503141	-0.4405795429	4.4849196567	0.0678612836	0.2129635982	-0.6156689378	4.4849196567	0.006992072	0.0291279816
appA	0.1008501143	8.5287797132	0.6890571679	1	0.3143523644	8.5287797132	0.2103102242	0.6232907201	0.3299388649	8.5287797132	0.1886761453	0.5045853324	-0.1065044288	8.5287797132	0.6766248637	0.8506869589	-1.2887347366	8.5287797132	5.26E-07	4.43E-06
appB	0.0665707034	8.6481872358	0.8222742923	1	0.2987550665	8.6481872358	0.3126920713	0.7035317575	0.2576771904	8.6481872358	0.383851964	0.6962524761	-0.2056947153	8.6481872358	0.4914326502	0.7211980284	-1.2926437186	8.6481872358	1.94E-05	0.0001342137
appC	0.0367282699	9.3548868519	0.8978628064	1	0.2024225759	9.3548868519	0.4756369648	0.8141688443	0.1267602738	9.3548868519	0.6552287503	0.8788905317	-0.4309322935	9.3548868519	0.1304051427	0.3341946322	-1.5825211782	9.3548868519	5.53E-08	5.29E-07
appY	-0.2768546652	5.6712658247	0.2791696317	1	-1.3724424813	5.6712658247	2.40E-07	1.29E-05	-2.4507496281	5.6712658247	1.14E-18	6.03E-17	-4.1363257375	5.6712658247	9.61E-38	6.16E-36	-3.9710378986	5.6712658247	4.79E-37	2.51E-35
apt	0.1035158686	7.8235142498	0.574337156	1	-0.2017199744	7.8235142498	0.2586959925	0.6616123788	-0.2586100366	7.8235142498	0.1504627489	0.4522305855	-0.1348012597	7.8235142498	0.4562212843	0.6897115157	0.0679252941	7.8235142498	0.7116621375	0.8708290184
aqpZ	0.0597594113	3.4307481472	0.8380045779	1	-0.203157084	3.4307481472	0.4694130893	0.8107849447	-0.1518683658	3.4307481472	0.6440131614	0.8746544119	-0.626913939	3.4307481472	0.0411322426	0.1454016311	-0.1005314498	3.4307481472	0.7195184532	0.8752001577
araA	-0.6574559973	3.7338389542	0.0214914834	0.6546519223	-0.273655565	3.7338389542	0.3655825503	0.7437023102	-0.274654445	3.7338389542	0.3606705005	0.6776178475	-0.2007815656	3.7338389542	0.6005693329	0.8053216624	-0.5307038345	3.7338389542	0.0541394295	0.1548128161
araB	-0.2530446033	3.0623221433	0.5528945959	1	-0.5008704489	3.0623221433	0.1330800152	0.5302362314	-0.5429765168	3.0623221433	0.1273101412	0.4123658043	-0.819155935	3.0623221433	0.0284951155	0.1088848051	0.0316411071	3.0623221433	0.8743808386	0.9669067203
araC	0.0701239165	5.5774492994	0.7031303722	1	-0.1708476918	5.5774492994	0.3558212831	0.7320024593	0.070927943	5.5774492994	0.6952515453	0.8997003276	-0.0815904566	5.5774492994	0.6647136661	0.8426638712	-0.2407225404	5.5774492994	0.1973001367	0.3961683437
araD	-0.2944634709	1.9974754932	0.7303647054	1	-0.5819969127	1.9974754932	0.2439554996	0.6516099943	-0.4988815025	1.9974754932	0.3455062953	0.6642537855	-0.5298516313	1.9974754932	0.3581156006	0.6046895606	-0.6605230834	1.9974754932	0.1969326627	0.3956154287
araE	-0.0476022009	4.6237201313	0.8491831832	1	-0.2752243761	4.6237201313	0.2071719555	0.6225650673	0.0719260004	4.6237201313	0.7179262208	0.9141693206	-0.3134699214	4.6237201313	0.1578963023	0.3730278428	-0.0985307757	4.6237201313	0.6669991249	0.8438177442
araF	-0.1798115748	3.0601762644	0.731011756	1	-0.141869586	3.0601762644	0.811875349	0.9753021325	-0.182024993	3.0601762644	0.7262235332	0.9177023728	0.3309031494	3.0601762644	0.2595571314	0.5035220774	0.3372782372	3.0601762644	0.2780292658	0.4950811346
araG	-0.1530354243	4.3581227688	0.569144445	1	-0.410978321	4.3581227688	0.0810361586	0.4614022673	-0.3038865987	4.3581227688	0.2016768332	0.521179099	-0.1651570004	4.3581227688	0.5286973726	0.7539027939	-0.2786585592	4.3581227688	0.2196521143	0.4278484493
araH	-0.1132522842	4.9588844558	0.5286094985	1	-0.231862981	4.9588844558	0.2099646849	0.6232907201	-0.0580062185	4.9588844558	0.7332222925	0.9192695463	-0.3827353406	4.9588844558	0.0409516642	0.1448825352	-0.1140337587	4.9588844558	0.5293771813	0.74471951
araJ	-0.0663301481	4.6772077869	0.7537507713	1	-0.2026034166	4.6772077869	0.3201760695	0.7079206423	-0.0194144684	4.6772077869	0.9582956155	1	-0.2636002425	4.6772077869	0.177342156	0.399624638	-0.0751058611	4.6772077869	0.7182852361	0.8744430524
arcA	-0.0856190672	9.7049483796	0.5226092392	1	-0.1012150921	9.7049483796	0.4516226708	0.7988959518	0.2423097427	9.7049483796	0.0703810038	0.2974109853	0.5596871423	9.7049483796	3.07E-05	0.0002572669	0.3311372985	9.7049483796	0.0136028628	0.0517029166
arcB	0.0653724226	8.0991068317	0.6497909066	1	0.0798888592	8.0991068317	0.5710116239	0.8727739945	0.1401819729	8.0991068317	0.3075931853	0.6365713608	-0.0263548396	8.0991068317	0.8357415602	0.9473502246	-0.2142952719	8.0991068317	0.1130210391	0.266570765
argA	0.3829302234	9.065987284	0.4788439092	1	0.657364701	9.065987284	0.2248770561	0.6349245895	1.629296854	9.065987284	0.0031712227	0.0311679672	1.030886817	9.065987284	0.058372645	0.1907994752	1.5884684683	9.065987284	0.0039790088	0.0181613634
argB	0.0376510041	8.4067152145	0.9487273301	1	0.500204201	8.4067152145	0.3769853539	0.7499545616	0.9038058584	8.4067152145	0.1116925365	0.3831624954	1.7176776625	8.4067152145	0.002994316	0.0168112252	1.319224138	8.4067152145	0.021247376	0.0749856038
argC	0.1846286732	8.9570840793	0.7419518363	1	0.5063085122	8.9570840793	0.3658772948	0.7437023102	1.6500999645	8.9570840793	0.0039016778	0.0365888783	1.0692296805	8.9570840793	0.0580017948	0.1898763025	1.4294029397	8.9570840793	0.0119154641	0.0464400349
argD	0.2020898853	9.2435123668	0.6950168374	1	0.546069532	9.2435123668	0.289558449	0.6889897757	1.0021083818	9.2435123668	0.053359962	0.2532125254	0.6931272567	9.2435123668	0.1794943475	0.401525116	0.6631358687	9.2435123668	0.198748846	0.3983323815
argE	0.0969233146	7.9476386644	0.8274129228	1	0.2710206751	7.9476386644	0.5393887696	0.8541277547	0.9428216042	7.9476386644	0.0332996932	0.1868162579	0.8813496687	7.9476386644	0.046556938	0.1598417657	1.05860757	7.9476386644	0.0170685459	0.0629265275
argF	0.2364541401	9.3671469789	0.6898260298	1	0.4412360041	9.3671469789	0.4560521534	0.8033418702	2.0347566554	9.3671469789	0.0008806144	0.0102222673	1.811643158	9.3671469789	0.0028606544	0.0162519985	2.0448979585	9.3671469789	0.0008333995	0.0044520531
argG	0.1445161292	10.8779430627	0.7638641561	1	0.4027911937	10.8779430627	0.4027195554	0.7677449563	0.9969834635	10.8779430627	0.0398352055	0.210186987	1.4886763392	10.8779430627	0.0024062995	0.0140567174	1.0048520891	10.8779430627	0.0383225436	0.119358466
argH	0.1115146063	9.691308942	0.829415469	1	0.2411103135	9.691308942	0.6406745326	0.9064264052	0.4838707374	9.691308942	0.3490100437	0.6677051839	2.1166857633	9.691308942	7.85E-05	0.0006126997	1.1947432982	9.691308942	0.0221145367	0.0771637909
argI	0.2831478991	8.8251683637	0.6212787195	1	0.6242441827	8.8251683637	0.2757670951	0.6748760959	1.924989437	8.8251683637	0.0010739263	0.0122347835	2.3701297428	8.8251683637	7.32E-05	0.0005750619	2.0004098115	8.8251683637	0.0006985604	0.003788279
argK	-0.752184771	2.4616025375	0.0658702238	0.9674067496	-0.7664330589	2.4616025375	0.0255827322	0.2673426635	-0.6346915368	2.4616025375	0.0828631438	0.323148783	-0.2622132841	2.4616025375	0.5265923572	0.7523999249	-0.264825105	2.4616025375	0.4394224601	0.6667829345
argO	-0.5993504997	4.1606229341	0.0068418383	0.3268305119	-0.2107538641	4.1606229341	0.3106900899	0.7030631908	-0.4202268098	4.1606229341	0.0404758927	0.2125231772	0.0296134085	4.1606229341	0.8737699783	0.9657339312	-0.0263163396	4.1606229341	0.9068431294	0.9853388115
argP	0.0390058889	7.1574015385	0.7804986889	1	0.04260288	7.1574015385	0.7631319267	0.9535360219	0.0072366639	7.1574015385	0.9739510695	1	-0.0648163206	7.1574015385	0.6179081354	0.8127533868	-0.3488062573	7.1574015385	0.0096446678	0.0387138767
argQ	0.2207137996	3.8540266326	0.4748323788	1	-0.607997536	3.8540266326	0.0246925457	0.2612179403	-0.3610306191	3.8540266326	0.155380041	0.4570566707	-0.2664038336	3.8540266326	0.308281044	0.5542348614	-0.1331623399	3.8540266326	0.6367144115	0.8219304577
argR	0.1858579351	6.8851719491	0.3081602355	1	0.0846625209	6.8851719491	0.6510670261	0.9118929877	0.1432723365	6.8851719491	0.4293718706	0.7385471303	-0.0446533693	6.8851719491	0.7984883359	0.9266434485	-0.1912667911	6.8851719491	0.2849453792	0.5028570913
argS	0.1964866201	8.6375395088	0.311842508	1	0.2431884377	8.6375395088	0.2112403038	0.6232907201	-0.1722243628	8.6375395088	0.3797805481	0.6939502563	0.1893362166	8.6375395088	0.3312596624	0.5771846855	0.4148824808	8.6375395088	0.0329217594	0.1064751178
argT	0.2777563419	6.5629767521	0.38509344	1	1.7553213039	6.5629767521	1.76E-08	1.18E-06	3.3049163762	6.5629767521	1.51E-25	1.47E-23	4.1105658487	6.5629767521	7.80E-37	4.53E-35	4.0102032484	6.5629767521	2.28E-35	1.01E-33
argU	0.0486482756	1.9914717743	1	1	-0.8116777049	1.9914717743	0.0841419783	0.4649110698	-0.3575425548	1.9914717743	0.4020093094	0.7140736079	-0.9072913733	1.9914717743	0.0486756675	0.1660540046	-0.0356159922	1.9914717743	0.9327676233	0.9990888669
argV	0.8002149443	5.4510569896	0.0016167206	0.165328925	-0.1928127339	5.4510569896	0.4585586234	0.8035533608	0.0831406257	5.4510569896	0.7434991743	0.9226607783	0.1424286054	5.4510569896	0.5679527371	0.7807415805	0.4471532259	5.4510569896	0.0719641586	0.1895070883
argW	0.1795125598	0.7707281753	1	1	-0.6515694426	0.7707281753	0.3550860318	0.7320024593	-0.4064447073	0.7707281753	0.5952059407	0.8481783395	-0.1944682839	0.7707281753	0.7062563326	0.8691607302	-0.2338115234	0.7707281753	0.7062563326	0.8666774138
argX	0.8727116378	6.1153724663	3.54E-05	0.0060855102	-0.4718005965	6.1153724663	0.0299067852	0.2899540459	0.0540297819	6.1153724663	0.7843682351	0.9399725361	0.3667839382	6.1153724663	0.0787101441	0.235910725	0.7307506706	6.1153724663	0.0004744117	0.0026740134
argY	0.6247674314	6.2506558639	0.0071843966	0.3354019953	-0.2860390184	6.2506558639	0.2383508735	0.647591029	-0.1258777597	6.2506558639	0.6099393644	0.8563875679	0.0503787013	6.2506558639	0.8248702095	0.940987397	0.4333317149	6.2506558639	0.0592513051	0.1649282925
argZ	0.5804149381	5.6032636595	0.0074039492	0.3382974667	-0.2080911109	5.6032636595	0.3909162974	0.7597219445	-0.1554461765	5.6032636595	0.5212214256	0.8067495787	0.0600602687	5.6032636595	0.743800494	0.8916051819	0.3194541449	5.6032636595	0.1274008957	0.2898235418
arnT	0.2530229756	3.9245953578	0.362642581	1	-0.1668521397	3.9245953578	0.4701268867	0.8107849447	-0.2534194994	3.9245953578	0.270193597	0.6012857508	-0.053637905	3.9245953578	0.8524995178	0.9550474066	-0.014104029	3.9245953578	0.8934048036	0.9781952495
aroA	0.0257531687	9.0620808068	0.8420724292	1	0.0902066517	9.0620808068	0.4787025719	0.814352892	-0.0782194935	9.0620808068	0.5340492188	0.8125190913	-0.5011297192	9.0620808068	8.04E-05	0.0006263603	-0.584676157	9.0620808068	4.29E-06	3.22E-05
aroB	0.0254568235	8.8039949417	0.8800540465	1	0.0913354897	8.8039949417	0.5644949218	0.8684054289	-0.0012127767	8.8039949417	0.9858857629	1	-0.0366817642	8.8039949417	0.8053307258	0.9300606257	0.0451743152	8.8039949417	0.7776283106	0.9155464896
aroC	-0.0040837176	8.755155418	0.983970165	1	0.2259240441	8.755155418	0.1262646664	0.5183555413	0.2137338305	8.755155418	0.1473987003	0.4477209462	0.3453729414	8.755155418	0.0197229262	0.08067616	0.2312516036	8.755155418	0.1178796109	0.2737278161
aroD	0.0581961171	5.9150823635	0.7943144782	1	0.0711517142	5.9150823635	0.718109861	0.9386128585	0.1487106853	5.9150823635	0.4095027993	0.719881417	0.1159195921	5.9150823635	0.5574291268	0.77280765	-0.0023520281	5.9150823635	0.9244105456	0.99459665
aroE	-0.0877603225	6.4981498725	0.5778464001	1	-0.1343474744	6.4981498725	0.3608218175	0.7372643701	-0.2640838739	6.4981498725	0.0811910192	0.3190443069	0.0356895244	6.4981498725	0.8533090357	0.9551634892	0.2656501425	6.4981498725	0.088323566	0.2208815598
aroF	0.1019947543	9.7039694051	0.6377888396	1	0.1606274628	9.7039694051	0.458063851	0.8033418702	0.8267650634	9.7039694051	0.0001391589	0.0018504254	0.5347348345	9.7039694051	0.013552752	0.0595793959	0.4621135335	9.7039694051	0.0326185857	0.1058686774
aroG	0.0680731657	9.5311053442	0.6084553022	1	0.1267693336	9.5311053442	0.3402041523	0.7223285598	0.2341617772	9.5311053442	0.0780410647	0.3117274128	0.0609446922	9.5311053442	0.6494165688	0.8326101979	-0.1541621578	9.5311053442	0.2491854178	0.4625113957
aroH	0.009068569	7.3004690147	0.957290737	1	-0.157518035	7.3004690147	0.3353411971	0.717965966	-0.5959386511	7.3004690147	0.0002713688	0.003417974	-0.6045965721	7.3004690147	0.0002565468	0.0018242858	-0.4623915181	7.3004690147	0.005251661	0.0228529726
aroK	0.1128651036	8.4166776294	0.4311813148	1	0.0345195237	8.4166776294	0.8121239395	0.9753021325	-0.061676146	8.4166776294	0.6687826941	0.8852270131	0.0030783881	8.4166776294	0.9838072094	1	0.0508976481	8.4166776294	0.7176901945	0.8744430524
aroL	-0.0863890907	8.4119338907	0.5571392598	1	-0.1512852424	8.4119338907	0.3037382269	0.6972923404	0.1199802422	8.4119338907	0.4181041032	0.7281448437	-0.208752465	8.4119338907	0.1607708797	0.375922429	-0.3362229305	8.4119338907	0.0242044337	0.0830023154
aroM	-0.1382957726	5.1593017238	0.4686838209	1	-0.4969411004	5.1593017238	0.0126475173	0.1750948471	-0.3357415947	5.1593017238	0.0772339463	0.310308512	-0.1347166152	5.1593017238	0.4872050523	0.7171164153	-0.0118960718	5.1593017238	0.9359115063	1
aroP	-0.042134746	7.4081680635	0.7913465593	1	0.1677073716	7.4081680635	0.2539495571	0.6588789223	0.880409221	7.4081680635	1.24E-09	3.31E-08	0.9179083568	7.4081680635	3.39E-10	4.67E-09	0.7687705338	7.4081680635	1.39E-07	1.27E-06
arpA	-0.9251799029	4.025304255	0.003193039	0.2285683749	-0.7363151211	4.025304255	0.0129872045	0.1776434507	-0.4181841257	4.025304255	0.1817955642	0.4969437864	0.3875224666	4.025304255	0.1458886044	0.3575242459	0.9897991458	4.025304255	0.000127061	0.0007729846
arsB	0.1788501523	3.6580500808	0.4171600114	1	-0.1555653831	3.6580500808	0.5659828742	0.8687978715	-0.0732347115	3.6580500808	0.842354287	0.9627504331	-0.1033430343	3.6580500808	0.7733809578	0.9103882533	0.2631514667	3.6580500808	0.2628874527	0.4787346329
arsC	-0.0327938578	3.360094399	0.9089313277	1	-0.2877844754	3.360094399	0.279866755	0.6799250906	-0.200421426	3.360094399	0.5048837619	0.7982553637	-0.1306604609	3.360094399	0.7274969958	0.8826552533	-0.1517487462	3.360094399	0.6520852803	0.8330476736
arsR	-0.3837532972	2.271071657	0.3606168195	1	-0.1176455715	2.271071657	0.939719686	1	-0.1676763459	2.271071657	0.7636680256	0.9321223543	-0.6193517708	2.271071657	0.1854499102	0.4105481524	-1.1862392445	2.271071657	0.0051465744	0.0224868127
artI	0.0954039551	9.2858340165	0.7962883168	1	0.499589662	9.2858340165	0.176480405	0.5865021609	0.4783217122	9.2858340165	0.1954519497	0.5137491578	0.5468273337	9.2858340165	0.1391521586	0.347072312	0.2434831197	9.2858340165	0.5091465306	0.7279575064
artJ	0.1562675114	9.9420660572	0.7498705046	1	0.468472847	9.9420660572	0.3392349788	0.7215228126	1.2223290343	9.9420660572	0.013680104	0.0973335647	1.2857630587	9.9420660572	0.0096100971	0.0451590451	0.6576742409	9.9420660572	0.1803615988	0.3731387494
artM	0.0861501413	7.4390599891	0.7917021677	1	0.1796331906	7.4390599891	0.58077772	0.8777152418	0.4650587811	7.4390599891	0.1493794365	0.4507891768	0.8725614391	7.4390599891	0.0069715491	0.0346961801	0.3214574009	7.4390599891	0.3179833018	0.543902143
artP	0.375886479	8.6873437114	0.3104028364	1	0.2919234891	8.6873437114	0.4309566579	0.7817025833	0.7486694066	8.6873437114	0.0436980563	0.2247702415	0.1498142458	8.6873437114	0.6863835269	0.8544977531	0.5087417161	8.6873437114	0.1694453906	0.3574498784
artQ	-0.0707537786	7.3759801265	0.8434602496	1	0.2632846506	7.3759801265	0.4577146796	0.8033418702	0.3948213279	7.3759801265	0.2640562564	0.5963383805	0.7273346415	7.3759801265	0.0399261433	0.1421913644	0.4285460986	7.3759801265	0.2244307039	0.4327777169
ascB	-0.360837695	4.7093314565	0.0875771474	1	-0.2568841732	4.7093314565	0.2209519015	0.6297202502	-0.3459400102	4.7093314565	0.0983225147	0.3552019523	-0.4563693625	4.7093314565	0.0455488007	0.1571342161	-0.2570588305	4.7093314565	0.2310789993	0.4404341635
ascF	-0.1864693697	3.9385697013	0.6075687577	1	-0.232098969	3.9385697013	0.5107021513	0.836747706	-0.2107497689	3.9385697013	0.5022960336	0.7966622837	-0.2042092525	3.9385697013	0.5556785116	0.7718755522	-0.3394883155	3.9385697013	0.2365972584	0.4463890237
ascG	0.1489852659	4.364252709	0.5667742926	1	-0.032165114	4.364252709	0.838325083	0.9809333199	-0.2949500986	4.364252709	0.2001797543	0.5196397033	-0.1376446873	4.364252709	0.5842876295	0.7908413276	-0.1745371458	4.364252709	0.4849862885	0.7096988978
asd	-0.054145012	10.5395900039	0.6855248297	1	0.0924781793	10.5395900039	0.4857726126	0.8187173283	-0.0612136435	10.5395900039	0.6443321442	0.8746544119	-0.2452069541	10.5395900039	0.0646890498	0.2057139515	-0.6257028498	10.5395900039	2.68E-06	2.06E-05
aslA	-0.1030488294	4.8710948991	0.6691596675	1	-0.2200992709	4.8710948991	0.3043546978	0.6976814636	-0.1292120297	4.8710948991	0.5724666159	0.8377322369	-0.2123627297	4.8710948991	0.3550580421	0.6013305563	-0.4385636771	4.8710948991	0.0336590868	0.1078849088
aslB	-0.2642809687	2.6514161377	0.5139963864	1	-0.1743513768	2.6514161377	0.7225778931	0.9418582991	-0.3079436963	2.6514161377	0.4749605978	0.7750591822	-0.253059173	2.6514161377	0.6291115066	0.8202895934	0.1086056526	2.6514161377	0.7727388889	0.9127924994
asmA	0.0422610478	7.536548264	0.7545493879	1	0.0041972745	7.536548264	0.984562099	1	-0.0994141047	7.536548264	0.4487508196	0.7545197237	-0.1277143757	7.536548264	0.3339289324	0.5799534026	-0.2157810508	7.536548264	0.1077085151	0.2577203745
asnA	0.2510652347	5.6087690967	0.18786509	1	0.4758711603	5.6087690967	0.0112501702	0.1649129046	-0.0803355848	5.6087690967	0.6433745748	0.8746544119	-1.2674236243	5.6087690967	5.47E-10	7.34E-09	-1.4567164002	5.6087690967	1.37E-12	1.88E-11
asnB	0.0879025808	7.6761543326	0.5274425074	1	0.17526799	7.6761543326	0.2079818878	0.6225650673	-0.0770355826	7.6761543326	0.5791997029	0.8400384398	-0.3428743339	7.6761543326	0.0146917488	0.063418152	-0.544840251	7.6761543326	0.0001065183	0.0006545011
asnC	-0.1137046867	4.3919224697	0.6352453013	1	-0.0551944024	4.3919224697	0.9004678914	0.9975521263	-0.128575377	4.3919224697	0.5760222024	0.8395030063	-0.1675483448	4.3919224697	0.4863134025	0.7170326343	-0.4358497543	4.3919224697	0.0594049762	0.165248946
asnS	0.1235675573	9.6680699296	0.3680863066	1	0.149637408	9.6680699296	0.2752574925	0.6747995626	-0.1700521373	9.6680699296	0.2140094095	0.539102882	0.1451351629	9.6680699296	0.2917937954	0.5373649279	0.2517815733	9.6680699296	0.0663045912	0.1773666879
asnT	-0.6748706889	0.5348701739	0.618240643	1	-0.5854785553	0.5348701739	0.8211307201	0.9753806848	-0.5118357902	0.5348701739	0.8307304074	0.9583499127	0.1050161507	0.5348701739	0.6768489596	0.8506869589	-0.4923949644	0.5348701739	1	1
asnU	1.1397331349	1.1862459234	0.1413244491	1	0.5882832368	1.1862459234	0.5592868079	0.8653230692	0.8641980301	1.1862459234	0.2258245718	0.5533497933	0.8608225448	1.1862459234	0.3292338519	0.5752886061	1.5797915716	1.1862459234	0.0124767241	0.048190225
asnV	-0.291071491	-0.2757997749	0.558752611	1	-2.8737968586	-0.2757997749	0.0429335488	0.3465626038	-1.3043166607	-0.2757997749	0.238054458	0.5661591035	-0.523067039	-0.2757997749	0.558752611	0.7738930875	-2.5888125876	-0.2757997749	0.0171408597	0.0630308153
asnW	-1.8427180796	-0.2151258526	0.2974750263	1	-1.1400397618	-0.2151258526	0.5583263844	0.864459921	-1.1891560365	-0.2151258526	0.3541989879	0.6727645568	-1.3645989194	-0.2151258526	0.2974750263	0.5418385234	-1.1300698471	-0.2151258526	0.5161542402	0.7340670403
aspA	0.0430655449	8.0349312455	0.8589806011	1	-0.6292570837	8.0349312455	0.0099195111	0.1521582154	-1.5360397794	8.0349312455	6.10E-10	1.70E-08	-2.5150168273	8.0349312455	3.34E-22	9.55E-21	-2.4507731445	8.0349312455	2.39E-21	5.23E-20
aspC	0.0034716877	9.6506209725	0.9851321916	1	0.2632277427	9.6506209725	0.1119033277	0.505388846	0.168650993	9.6506209725	0.308491069	0.6373107943	-0.0044340913	9.6506209725	0.9768797192	1	-0.1063696096	9.6506209725	0.5219352402	0.7400133866
aspS	0.0333804005	9.660390696	0.8257069886	1	0.1935911388	9.660390696	0.2051597712	0.6198594165	0.0137577056	9.660390696	0.9284956514	0.999165795	0.0173225465	9.660390696	0.9115674392	0.9827264436	-0.218526318	9.660390696	0.1545581432	0.336026687
aspT	3.4447950837	-0.3276515549	0.1283182199	1	3.2626631225	-0.3276515549	0.1283182199	0.5205704685	2.8648175887	-0.3276515549	0.502207317	0.7966622837	3.0473897954	-0.3276515549	0.502207317	0.7305754891	4.1076694453	-0.3276515549	0.0333465655	0.1075251492
aspU	-1.4203404853	-0.2424273779	0.3802712601	1	-1.0020274327	-0.2424273779	0.4600001921	0.8041697884	-0.1154431129	-0.2424273779	1	1	-0.9253974112	-0.2424273779	0.6914286812	0.8590356337	-1.0451159097	-0.2424273779	0.4600001921	0.6856325069
aspV	-0.2616126082	3.0619338112	0.4242077458	1	-0.161900205	3.0619338112	0.6785364691	0.9240057498	-0.1008554768	3.0619338112	0.7640466343	0.9321223543	-0.4318374431	3.0619338112	0.2319103744	0.4676815827	0.0687081778	3.0619338112	0.8725954796	0.9659272126
asr	-0.091095449	2.634490713	0.6668150051	1	-0.2975208751	2.634490713	0.3776188913	0.7499545616	-0.1980051621	2.634490713	0.490020918	0.7867812496	0.0191290259	2.634490713	1	1	0.2481332447	2.634490713	0.5417236765	0.7539543715
astA	-0.149166414	3.7084659025	0.7246661319	1	-0.008106145	3.7084659025	1	1	0.1020078165	3.7084659025	0.8465763392	0.9639568868	2.8537860273	3.7084659025	2.34E-21	6.32E-20	3.2362272109	3.7084659025	1.24E-28	3.75E-27
astB	-0.2341639416	3.6389561915	0.485151807	1	0.0175352183	3.6389561915	0.8747804701	0.989774004	-0.3648453922	3.6389561915	0.2358565771	0.5653760642	0.4015249309	3.6389561915	0.1189822766	0.3153690144	1.134987691	3.6389561915	2.55E-06	1.96E-05
astC	-0.0324905602	4.4458256821	0.92857105	1	-0.0831906849	4.4458256821	0.9370039823	1	1.2740940881	4.4458256821	7.44E-06	0.0001219949	2.9779899123	4.4458256821	1.10E-25	3.74E-24	3.4242759144	4.4458256821	4.04E-34	1.67E-32
astD	0.1651429279	3.7644778876	0.584249366	1	0.155669479	3.7644778876	0.5051139038	0.8340885109	0.033544571	3.7644778876	0.8078114215	0.9508795566	1.1446684185	3.7644778876	2.06E-05	0.0001735818	1.9456478936	3.7644778876	4.30E-14	6.38E-13
astE	-0.5195151121	2.2762616124	0.3505472671	1	-0.4885872305	2.2762616124	0.306678924	0.6995145931	-0.9288702326	2.2762616124	0.0273924774	0.1627071165	-0.2709523553	2.2762616124	0.6219308752	0.8151336921	0.6621894737	2.2762616124	0.0339128859	0.1083748846
atoA	-0.091456908	1.1090386961	1	1	-1.16030949	1.1090386961	0.0405405365	0.3360454772	-1.4796391752	1.1090386961	0.0098230104	0.0754737559	-1.5571812155	1.1090386961	0.0226790612	0.0906107609	-0.0773219423	1.1090386961	1	1
atoB	-0.1732101828	2.787469567	0.6639258256	1	-0.2892477178	2.787469567	0.5574272769	0.8639557092	-0.3475000234	2.787469567	0.3635637503	0.6784834836	-0.2369672227	2.787469567	0.6639258256	0.8419136171	0.005251557	2.787469567	1	1
atoC	-0.142775604	4.1411798351	0.5380784206	1	-0.0429437949	4.1411798351	0.8444093817	0.9809333199	-0.3238278517	4.1411798351	0.1594398194	0.4622781353	-0.5410128657	4.1411798351	0.0256146898	0.0999228818	-0.1294773115	4.1411798351	0.5821304565	0.7843504332
atoD	-0.5498653051	1.7756865454	0.1981240847	1	-0.6072985564	1.7756865454	0.1448636895	0.5469003164	-1.1669638294	1.7756865454	0.0083594758	0.0669627037	-1.0560572687	1.7756865454	0.0274734878	0.1057530839	-0.7098139168	1.7756865454	0.1103750711	0.2620070372
atoE	-0.3897344944	2.4960781484	0.3261722449	1	-0.7012879695	2.4960781484	0.1213625739	0.5104683479	-0.4824339788	2.4960781484	0.2644286393	0.5963383805	-0.6917702362	2.4960781484	0.1330587731	0.3376634752	-0.3803789037	2.4960781484	0.3875786479	0.6188882968
atoS	-0.2900849849	3.9657824579	0.2400456513	1	-0.4605399675	3.9657824579	0.0492137991	0.3696154219	-0.6129780536	3.9657824579	0.0084711414	0.0675019526	-0.6335021416	3.9657824579	0.0116657604	0.0526307154	-0.4111316962	3.9657824579	0.0776558086	0.2005602512
atpA	-0.046776325	11.8447849557	0.8234330723	1	0.311169469	11.8447849557	0.136377791	0.5322307005	0.3193261369	11.8447849557	0.1263973736	0.410648048	0.1640854369	11.8447849557	0.4321818603	0.6747441258	-0.1070049011	11.8447849557	0.6089311184	0.8029963628
atpB	-0.0007281412	9.9214019056	0.9968628695	1	0.1947636959	9.9214019056	0.1924698343	0.6074549216	0.1788460938	9.9214019056	0.2309962525	0.5592609382	0.0299899834	9.9214019056	0.8418997155	0.9501393289	-0.1458414894	9.9214019056	0.3320413273	0.5599204949
atpC	0.111569736	9.5261548486	0.3501671477	1	0.2042422592	9.5261548486	0.0872302737	0.4677328657	0.2547036408	9.5261548486	0.0330028213	0.1860198392	0.1483130331	9.5261548486	0.2163674893	0.4506037843	-0.1214269455	9.5261548486	0.3189827103	0.5445273214
atpD	0.0699046776	11.1569828818	0.6894774243	1	0.3138733735	11.1569828818	0.0736953353	0.4451778692	0.344015763	11.1569828818	0.0499793179	0.2458890843	0.1730513571	11.1569828818	0.3242439023	0.570601147	-0.1358308127	11.1569828818	0.4401975087	0.6671306633
atpE	0.021526607	9.7453656206	0.9037218218	1	0.1129778304	9.7453656206	0.5218309725	0.8454280863	0.2247225144	9.7453656206	0.2011181737	0.5201710522	0.064717419	9.7453656206	0.7168010652	0.8765510294	-0.0360154995	9.7453656206	0.8375894152	0.9476940301
atpF	0.0102162673	10.9079690602	0.9583111849	1	0.171707882	10.9079690602	0.3796073961	0.7507670836	0.1765791811	10.9079690602	0.3660178908	0.6794536719	-0.0893979128	10.9079690602	0.6472655454	0.8315900441	-0.2669644817	10.9079690602	0.1723892369	0.3615291858
atpG	-0.0289260757	10.6760085212	0.8873099004	1	0.2104619798	10.6760085212	0.2989607422	0.6940899943	0.2714278411	10.6760085212	0.1803590053	0.4957268019	0.0413658279	10.6760085212	0.8393990024	0.9493719614	-0.2556164102	10.6760085212	0.2076539869	0.4117263221
atpH	-0.020330403	9.9199838801	0.9212038094	1	0.2592763445	9.9199838801	0.1890068092	0.6013216633	0.3182457465	9.9199838801	0.1070181791	0.3724822361	0.2062836626	9.9199838801	0.2967798541	0.5413189888	-0.0659857967	9.9199838801	0.7418075783	0.8927048329
atpI	0.2739845486	7.7528541946	0.0775818939	1	0.0750239673	7.7528541946	0.6198792485	0.8955201387	0.2195157564	7.7528541946	0.1539856519	0.4565420005	0.0841448073	7.7528541946	0.5769149694	0.7863693411	0.1592962045	7.7528541946	0.2958825278	0.5157530263
avtA	-0.0450654987	7.8126551006	0.7906051856	1	0.2937331927	7.8126551006	0.0601813549	0.4083395252	0.3088352181	7.8126551006	0.0474102359	0.2390448611	0.5280754385	7.8126551006	0.0007449864	0.0049000254	0.2928453973	7.8126551006	0.0614923052	0.1686522676
azoR	0.1663660294	6.0881707494	0.4002600829	1	0.2196256854	6.0881707494	0.2523879241	0.6577707124	0.4264913241	6.0881707494	0.0201527189	0.1309469405	0.4357932751	6.0881707494	0.0197115866	0.08067616	0.2539246919	6.0881707494	0.1837996336	0.3769236329
bacA	0.0959192635	5.9012212274	0.5637276756	1	0.0802316991	5.9012212274	0.6605028249	0.9187945549	0.0364329661	5.9012212274	0.8471165276	0.9643163228	0.0893107817	5.9012212274	0.6142493004	0.809760818	0.0618820915	5.9012212274	0.7113688554	0.8708290184
baeR	-0.0625613341	6.1437201351	0.6967271989	1	-0.0094055137	6.1437201351	0.9440227911	1	-0.0988998908	6.1437201351	0.5451260799	0.8189284761	-0.0167780359	6.1437201351	0.8809106124	0.967691762	-0.0865021673	6.1437201351	0.5748828895	0.7771866574
baeS	0.1014392137	4.2313332736	0.6825719894	1	0.1060347808	4.2313332736	0.569179882	0.8712143954	-0.1096394431	4.2313332736	0.6584648119	0.8807556422	0.0325010742	4.2313332736	0.9017148788	0.9772559689	-0.0850573129	4.2313332736	0.7741985078	0.9134514614
barA	-0.0678059013	6.2932588764	0.6387939221	1	-0.1850558361	6.2932588764	0.2032728783	0.6187505403	-0.3401014014	6.2932588764	0.0183195541	0.1212364942	-0.3960156229	6.2932588764	0.0071444697	0.0354335998	-0.1898676813	6.2932588764	0.1897290708	0.3847433235
basR	0.0739236392	4.7917033691	0.7950394308	1	0.067838572	4.7917033691	0.7773676233	0.9631918877	0.1736485499	4.7917033691	0.3803427196	0.69417241	0.2149628885	4.7917033691	0.2808498783	0.5246892883	0.0124277073	4.7917033691	1	1
basS	0.0839475306	5.479066057	0.6547358935	1	0.1592173965	5.479066057	0.3835607466	0.7532663039	0.5366576387	5.479066057	0.0027869112	0.028297361	0.4144103704	5.479066057	0.0232421087	0.0921743832	0.3849746156	5.479066057	0.0341409086	0.108860581
bax	0.0856237509	8.495130423	0.6080344093	1	0.0448343462	8.495130423	0.7932760565	0.9693398326	0.2462848163	8.495130423	0.1318138916	0.4210654923	0.2568994689	8.495130423	0.1172757145	0.3125040343	0.222391918	8.495130423	0.1748022652	0.3648084203
bcp	0.0560346704	8.7680493346	0.6919393397	1	-0.0073028221	8.7680493346	0.9412314452	1	0.0799989757	8.7680493346	0.5557982337	0.8277230976	-0.0437679684	8.7680493346	0.7298690114	0.8837969999	-0.1759544235	8.7680493346	0.1778991079	0.3696548953
bcr	-0.0578425585	6.835280379	0.7433546521	1	-0.0861380734	6.835280379	0.6058470719	0.8862713678	-0.3111784945	6.835280379	0.0553370366	0.257500078	-0.0910829209	6.835280379	0.5801593256	0.7880405767	-0.2056544875	6.835280379	0.2153654379	0.4223719432
bcsA	-0.317345746	3.8014408957	0.3557641373	1	-0.6987316608	3.8014408957	0.0323573172	0.3013633102	-0.6716095538	3.8014408957	0.0389359203	0.2069675464	-0.4670339283	3.8014408957	0.1753886341	0.3968884002	-0.0065344259	3.8014408957	1	1
bcsB	-0.1094748165	4.0993098682	0.8660884474	1	0.0151607931	4.0993098682	0.8029185571	0.9738937044	-0.0695330696	4.0993098682	0.9716863231	1	-0.0569056812	4.0993098682	1	1	0.0735117302	4.0993098682	0.6176752838	0.8079178212
bcsC	-0.1462451519	6.120463571	0.3588255637	1	-0.1484719827	6.120463571	0.3624488072	0.7391152836	-0.0784079207	6.120463571	0.636865599	0.8717953888	-0.2572770712	6.120463571	0.1179193441	0.3134056824	-0.0603021445	6.120463571	0.7055508953	0.8666774138
bcsE	-0.2929497388	6.2409373964	0.1219689684	1	-0.1547685722	6.2409373964	0.4080337931	0.7707562198	-0.0309334218	6.2409373964	0.8762535744	0.9777888028	0.1829937088	6.2409373964	0.3320856103	0.5775499961	0.554436665	6.2409373964	0.0025956804	0.0123871636
bcsF	0.3404807383	2.7097427746	0.4331764044	1	-0.1613989443	2.7097427746	0.6341333289	0.9045508627	-0.1326815557	2.7097427746	0.6466103258	0.8755332122	0.2442510367	2.7097427746	0.8083697989	0.9327603664	0.7670307917	2.7097427746	0.043724628	0.1321585342
bcsG	0.1170691393	4.8903670086	0.5408078968	1	0.0267436607	4.8903670086	0.9768809467	1	-0.0036243123	4.8903670086	0.9774390018	1	0.3659038527	4.8903670086	0.0836165748	0.2461502323	0.8960072658	4.8903670086	5.73E-06	4.23E-05
bcsZ	-0.350661143	2.9111578803	0.338145126	1	-0.5389126876	2.9111578803	0.123852376	0.5144545018	-0.5546321269	2.9111578803	0.0928345581	0.3428412956	-0.7387796239	2.9111578803	0.0378232701	0.1358285495	-0.4904632326	2.9111578803	0.1411693944	0.3125765437
bdm	0.371722449	3.9142738474	0.2477333196	1	0.2302613457	3.9142738474	0.4590526417	0.8037631863	0.1341721144	3.9142738474	0.6377866702	0.871863488	0.2782694402	3.9142738474	0.4006043292	0.6443708937	0.8489797999	3.9142738474	0.0090058857	0.0365943982
betA	0.2990242102	7.9866763805	0.2999545253	1	0.3220398577	7.9866763805	0.2654469923	0.6660409107	1.7266864111	7.9866763805	2.45E-09	6.32E-08	4.8978824803	7.9866763805	8.39E-53	1.50E-50	4.3177395928	7.9866763805	2.59E-43	1.92E-41
betB	0.0459076809	9.1830893942	0.8916517498	1	1.0926387651	9.1830893942	0.0014110865	0.0334840681	3.5190417551	9.1830893942	1.07E-21	7.29E-20	4.8422785179	9.1830893942	2.09E-35	1.15E-33	4.1724504032	9.1830893942	2.83E-28	8.32E-27
betI	0.7364847967	8.6562818968	0.0212981137	0.6533957021	2.5262041907	8.6562818968	6.78E-15	1.12E-12	4.3659343664	8.6562818968	1.39E-36	2.59E-34	4.8383842922	8.6562818968	8.19E-43	8.18E-41	4.2947786752	8.6562818968	1.45E-35	6.56E-34
betT	0.0628639693	8.6738605746	0.8645915522	1	1.9778465598	8.6738605746	7.14E-08	4.38E-06	4.2999755254	8.6738605746	2.51E-27	2.63E-25	5.3346903919	8.6738605746	1.05E-37	6.62E-36	4.8240854174	8.6738605746	1.76E-32	6.56E-31
bfd	3.5766531218	5.1875658411	3.54E-24	1.15E-20	4.3886705589	5.1875658411	1.90E-41	1.63E-38	4.9996455271	5.1875658411	5.08E-57	7.27E-54	4.8292596572	5.1875658411	8.60E-51	1.37E-48	4.7699911186	5.1875658411	1.03E-49	1.07E-47
bfr	0.25215399	7.8105467172	0.2729217704	1	0.2806120573	7.8105467172	0.2199456694	0.6295961627	0.3618290323	7.8105467172	0.1128218952	0.385804172	-0.3062013086	7.8105467172	0.182721949	0.4059962603	-0.104626942	7.8105467172	0.6450214602	0.8279201693
bglA	0.1048456368	8.1045217726	0.4827938598	1	0.3147151246	8.1045217726	0.0331221878	0.3039739245	0.3251412111	8.1045217726	0.027409735	0.1627071165	0.1809186299	8.1045217726	0.2286443898	0.4636580047	0.0585767595	8.1045217726	0.6994489989	0.8635048722
bglB	0	-0.9578560875	1	1	1.645937867	-0.9578560875	1	1	0	-0.9578560875	1	1	0	-0.9578560875	1	1	0	-0.9578560875	1	1
bglF	1.7885706243	-0.9567082358	1	1	0	-0.9567082358	1	1	0	-0.9567082358	1	1	0	-0.9567082358	1	1	0	-0.9567082358	1	1
bglG	-0.5887269914	0.6772025993	0.5229062719	1	-0.225088719	0.6772025993	1	1	-0.3739562011	0.6772025993	0.8538318383	0.9673412812	-0.8993563954	0.6772025993	0.3802742444	0.6255281908	-0.3711786963	0.6772025993	0.8400100912	0.9481205071
bglH	0	-0.9984928561	1	1	0	-0.9984928561	1	1	0	-0.9984928561	1	1	0	-0.9984928561	1	1	0	-0.9984928561	1	1
bglJ	-0.2487797602	4.8759904216	0.6061180762	1	2.2904679876	4.8759904216	1.24E-05	0.0004830628	3.8983656246	4.8759904216	4.79E-14	1.81E-12	4.1767477859	4.8759904216	1.35E-15	2.68E-14	4.0321957854	4.8759904216	1.14E-14	1.74E-13
bglX	0.0548640269	7.8118487831	0.726438903	1	0.1839667818	7.8118487831	0.2274633249	0.6352916525	0.0933322798	7.8118487831	0.5468869202	0.8204258896	-0.0445601136	7.8118487831	0.7448622765	0.8916707846	-0.1964335232	7.8118487831	0.1834061247	0.376543645
bioA	0.1322859296	6.3098279608	0.4989364497	1	0.2877677507	6.3098279608	0.1180314613	0.5064386875	0.1762292555	6.3098279608	0.3437645145	0.6641904507	0.5344773432	6.3098279608	0.0029096847	0.0164435472	0.7746904846	6.3098279608	1.04E-05	7.39E-05
bioB	0.2640695132	6.8795430657	0.2336146359	1	0.2714106282	6.8795430657	0.2178864842	0.6295961627	0.3817864127	6.8795430657	0.0762172247	0.3084266474	0.5831229053	6.8795430657	0.0066715272	0.0333674032	0.8254356447	6.8795430657	0.0001093325	0.0006683681
bioC	0.136147009	5.4858988268	0.5668636408	1	0.2369972571	5.4858988268	0.2888751659	0.688711241	0.1325146564	5.4858988268	0.5835861089	0.8409944592	0.2141799323	5.4858988268	0.3546833148	0.6011700225	0.6464007206	5.4858988268	0.0014149991	0.0071499071
bioD	0.1155008652	5.4699291486	0.5716317985	1	0.2744714441	5.4699291486	0.1482325403	0.5479917491	0.1827781887	5.4699291486	0.3462903953	0.6651687154	0.2184883224	5.4699291486	0.2682265925	0.5131551067	0.4397924897	5.4699291486	0.0178886633	0.0650565697
bioF	-0.0082618816	6.3232694399	0.946286406	1	0.0148618042	6.3232694399	0.9817919913	1	-0.0104722397	6.3232694399	0.9291861757	0.999165795	0.372206482	6.3232694399	0.0403519348	0.1435886993	0.6574760298	6.3232694399	0.0001883208	0.001128086
bioH	0.1306629492	5.1382143734	0.5040104671	1	0.1220080511	5.1382143734	0.5318490122	0.8520296559	0.0119849615	5.1382143734	1	1	0.0338631553	5.1382143734	0.8752587312	0.967101989	-0.0499225081	5.1382143734	0.7560105476	0.9026032314
bipA	0.0899712497	10.287466955	0.5649629453	1	0.195894368	10.287466955	0.2095635335	0.6232907201	-0.1020050709	10.287466955	0.5124973954	0.8022303832	0.1019309267	10.287466955	0.514564055	0.7408825399	0.3375219208	10.287466955	0.0305425808	0.1005213675
birA	0.0516583479	5.604712512	0.8036675475	1	0.265901604	5.604712512	0.1068567666	0.4952705591	0.0507907976	5.604712512	0.8196497791	0.9555906083	0.0934294917	5.604712512	0.6109603063	0.8089556551	0.1607979292	5.604712512	0.3581408125	0.5870440901
bisC	0.1124766783	7.2556803013	0.3604442572	1	0.1956038072	7.2556803013	0.1059580677	0.4938120042	-0.032518933	7.2556803013	0.7876819929	0.9413172397	0.1673924489	7.2556803013	0.1768573018	0.3989970242	0.248812462	7.2556803013	0.0413519726	0.1266689022
blc	-0.1327434851	4.9771701867	0.5267266261	1	-0.088523377	4.9771701867	0.7195192311	0.9398829372	0.2157583787	4.9771701867	0.3191744953	0.6463245909	0.5868796202	4.9771701867	0.0064621459	0.0325380029	0.6897291457	4.9771701867	0.0013720063	0.0069654455
blr	-0.4447718005	3.7081441271	0.1170138453	1	-1.0167703877	3.7081441271	0.0003563321	0.010002917	-1.018857686	3.7081441271	0.0002335984	0.0029860269	-1.3230556674	3.7081441271	6.26E-06	5.71E-05	-1.2200571788	3.7081441271	2.81E-05	0.0001905039
bolA	0.2587508744	7.0925008421	0.2955872713	1	0.2774176179	7.0925008421	0.2577481171	0.6611805477	0.5982700225	7.0925008421	0.0141409211	0.0995659936	0.5608323588	7.0925008421	0.0220242667	0.0888208689	0.6639622388	7.0925008421	0.0067276351	0.0283564209
borD	0.5960099694	4.9531873021	0.0743559064	1	0.2868825231	4.9531873021	0.3946660626	0.7624972651	0.0795409701	4.9531873021	0.8346224407	0.9599404731	-0.3392055471	4.9531873021	0.3128913325	0.5592460563	0.2646148462	4.9531873021	0.4182440842	0.6485139583
brnQ	0.0642844313	8.5960556411	0.7270937833	1	0.2176849127	8.5960556411	0.2335294745	0.6403941968	0.2337407399	8.5960556411	0.2005006439	0.5200182763	0.2501476992	8.5960556411	0.1724765317	0.3917433652	-0.0897069412	8.5960556411	0.6273530155	0.8146802442
btuB	-0.034018124	7.3886926531	0.8269654383	1	0.0805497002	7.3886926531	0.6228680585	0.8965309634	0.0886966304	7.3886926531	0.5820937084	0.8409944592	-0.2064474644	7.3886926531	0.1867248605	0.4123307331	-0.1589423036	7.3886926531	0.3123163049	0.5367741215
btuC	0.2577552618	4.9118428318	0.2101616798	1	0.3252465006	4.9118428318	0.0819241819	0.4623710397	0.2693451957	4.9118428318	0.1506353602	0.4524327776	-0.0570187661	4.9118428318	0.7666621795	0.9056246992	-0.0088631761	4.9118428318	0.9499026827	1
btuD	-0.1519891438	5.8458878275	0.3301665502	1	-0.2045726424	5.8458878275	0.1843353566	0.594101769	-0.2389325228	5.8458878275	0.1255907842	0.4092658712	-0.2539456119	5.8458878275	0.1082301175	0.2943941448	0.0761138728	5.8458878275	0.6936362346	0.8598354098
btuE	0.2234106088	5.9870999227	0.1907268008	1	0.1806550027	5.9870999227	0.2928313102	0.691049423	-0.0286520206	5.9870999227	0.8617453809	0.9709980939	0.083484373	5.9870999227	0.6397108715	0.8254345519	0.460606447	5.9870999227	0.0066087029	0.0279649055
btuF	-0.1632349161	4.906930492	0.4696428986	1	-0.0389491566	4.906930492	0.870365181	0.9879012824	-0.1639850782	4.906930492	0.4247754915	0.7355278496	-0.1552669903	4.906930492	0.4737404907	0.7046834942	0.0012578874	4.906930492	0.9596433313	1
btuR	0.0661918321	5.6988088985	0.7839284713	1	0.2699369481	5.6988088985	0.167012993	0.5726556154	0.1789650021	5.6988088985	0.3647569131	0.6791051865	0.2100022278	5.6988088985	0.305892026	0.5513244866	-0.0636345805	5.6988088985	0.6765848894	0.8480800805
cadA	-0.4775035689	3.7488029242	0.0631714419	0.9655563814	-0.3572005455	3.7488029242	0.1414735318	0.5425257312	-0.2858742637	3.7488029242	0.2304826913	0.5592609382	-0.705980091	3.7488029242	0.0038602546	0.0209065317	-0.2870593011	3.7488029242	0.247958352	0.4618304952
cadB	-0.5737148283	2.0809122742	0.2807757178	1	-0.7719030125	2.0809122742	0.1977970632	0.6138305821	-1.0207029617	2.0809122742	0.0706320285	0.2974981431	-0.8116120955	2.0809122742	0.179147688	0.4009584783	-0.1367146717	2.0809122742	0.904055224	0.9841701622
cadC	-0.6461448463	3.4448054746	0.011590782	0.455506802	-1.2350457697	3.4448054746	1.53E-06	7.46E-05	-1.0218101596	3.4448054746	2.73E-05	0.0004118789	-1.4318344179	3.4448054746	2.36E-07	2.51E-06	-0.9074497304	3.4448054746	0.0003430582	0.0019857614
caiA	0.1038015203	5.2903328232	0.6187138615	1	-0.0029554313	5.2903328232	1	1	0.1050741375	5.2903328232	0.6090432044	0.8562210714	-0.0657686593	5.2903328232	0.8199471112	0.9396338136	-0.4636482777	5.2903328232	0.028411302	0.0946676043
caiB	-0.3831060717	4.3300782817	0.1130295871	1	-0.1980185128	4.3300782817	0.4179292729	0.7753724554	-0.1296333876	4.3300782817	0.5985440731	0.8501241363	-0.0880479414	4.3300782817	0.7748655537	0.9107957179	-0.4322977941	4.3300782817	0.0598674431	0.1658176034
caiC	-0.1060731619	4.9182137918	0.5212555873	1	-0.1458224705	4.9182137918	0.3964701064	0.7636049806	-0.0386037202	4.9182137918	0.790190762	0.9425344107	-0.1882349606	4.9182137918	0.3026839305	0.5479852867	-0.4665955153	4.9182137918	0.0091776639	0.0372571518
caiD	-0.099815667	2.4318940473	1	1	0.0607607984	2.4318940473	0.766664513	0.9569381236	-0.3164161023	2.4318940473	0.5239869311	0.8072180305	-0.0254020911	2.4318940473	1	1	0.1980633373	2.4318940473	0.5854526719	0.786430004
caiE	-0.313647799	3.307139814	0.3742010578	1	-0.0810044183	3.307139814	0.8648690059	0.9860930131	-0.7518610145	3.307139814	0.0282717838	0.1663387827	-0.9959229842	3.307139814	0.0057049747	0.0292396972	-1.2874842704	3.307139814	0.0002824881	0.0016529785
caiF	-0.1253097555	6.3550669494	0.5321167883	1	-0.6683553579	6.3550669494	0.0010035707	0.0258103954	-1.3451049809	6.3550669494	8.62E-11	2.59E-09	-2.6774547228	6.3550669494	5.16E-32	2.22E-30	-3.3765583775	6.3550669494	5.23E-46	4.32E-44
caiT	-0.7106344289	2.2316181178	0.089711382	1	-0.6567583856	2.2316181178	0.0988789146	0.4838473605	-1.3372960598	2.2316181178	0.0007373494	0.0086764816	-0.5858569093	2.2316181178	0.1695593765	0.3890264542	-0.3423115684	2.2316181178	0.4245846056	0.6536168032
can	0.1756460515	8.6319311329	0.2526346868	1	0.6141472679	8.6319311329	5.53E-05	0.0018561524	0.8586439821	8.6319311329	1.63E-08	3.86E-07	1.3288464332	8.6319311329	3.80E-18	8.42E-17	1.5861447011	8.6319311329	4.61E-25	1.21E-23
carA	0.3003507647	9.2320469991	0.5669690535	1	0.6586492887	9.2320469991	0.2101958245	0.6232907201	0.5855442738	9.2320469991	0.2648951559	0.5965392019	0.7165424082	9.2320469991	0.1731481714	0.3930590466	1.5778213523	9.2320469991	0.00319852	0.0148836874
carB	0.0504280886	10.176015491	0.9152598015	1	0.4431316773	10.176015491	0.3481329313	0.730806911	0.7308087661	10.176015491	0.1228562082	0.4041548398	1.211078578	10.176015491	0.0112496612	0.0511294125	1.4130492096	10.176015491	0.0032435053	0.015060384
cbl	-0.1580102823	7.2403361481	0.3773625656	1	-0.076928856	7.2403361481	0.6368757279	0.9051559403	0.2730818097	7.2403361481	0.1360868799	0.4272610741	1.5573860462	7.2403361481	5.66E-18	1.25E-16	2.1461109945	7.2403361481	2.57E-32	9.45E-31
cbpA	0.001379532	9.4841367912	0.9920604051	1	0.0245904829	9.4841367912	0.8610560242	0.9849142016	-0.0546276042	9.4841367912	0.6974446636	0.9008869131	-0.6266329339	9.4841367912	9.63E-06	8.48E-05	-0.9482381687	9.4841367912	2.57E-11	3.24E-10
cbpM	0.1076532344	6.8374090942	0.6091098308	1	0.1276140336	6.8374090942	0.5382508104	0.85400341	0.0891295133	6.8374090942	0.6714247706	0.8862229224	-0.337109644	6.8374090942	0.1060901499	0.2919008288	-0.5390223206	6.8374090942	0.0103200299	0.0409653684
cbrA	-0.8003159183	2.2691880937	0.0470495196	0.8941490565	-0.5761261292	2.2691880937	0.1481630356	0.5479917491	-0.9652138425	2.2691880937	0.0144078308	0.1011137798	-0.4434065214	2.2691880937	0.3644390982	0.6109546943	-0.5177424943	2.2691880937	0.2221615592	0.4305914824
cbrC	0	-0.9984928561	1	1	0	-0.9984928561	1	1	0	-0.9984928561	1	1	0	-0.9984928561	1	1	0	-0.9984928561	1	1
cca	-0.0146518417	7.7621316298	0.9324494809	1	0.035047101	7.7621316298	0.8218702625	0.9753806848	-0.1388293053	7.7621316298	0.3740056089	0.688240827	0.2361961167	7.7621316298	0.1304885144	0.334196881	0.12251264	7.7621316298	0.4292432206	0.6581933711
cchA	-0.1874986773	1.8164034598	0.8173066817	1	-0.2165055352	1.8164034598	0.917616866	1	-0.3487427888	1.8164034598	0.604820674	0.8536657229	-0.2855327906	1.8164034598	0.6365812964	0.8232022509	-0.417465099	1.8164034598	0.4781827956	0.7047337405
cchB	-0.6544771486	0.2605719615	0.5915035156	1	0.0320042657	0.2605719615	1	1	-1.4105345431	0.2605719615	0.1012856696	0.3621758778	-0.2675297935	0.2605719615	1	1	-0.2562351238	0.2605719615	0.8100702331	0.933602424
ccmA	0.0069943593	5.1432636624	1	1	-0.277743846	5.1432636624	0.124244597	0.5149301238	-0.5372142488	5.1432636624	0.0032163049	0.0314670381	-0.6952236481	5.1432636624	0.000313217	0.0022017461	-0.7686834268	5.1432636624	4.88E-05	0.0003140396
ccmB	0.2441339893	3.7322466647	0.3601610568	1	-0.2458459364	3.7322466647	0.3198378833	0.7079206423	-0.514930379	3.7322466647	0.03782107	0.2024760838	-0.5957390071	3.7322466647	0.0280293375	0.1074875039	-0.7720365256	3.7322466647	0.0043529517	0.0196385794
ccmC	0.1207762522	4.7247352123	0.6166291761	1	0.1402333709	4.7247352123	0.5070465336	0.8346196699	-0.3307985845	4.7247352123	0.1204015921	0.3993356391	-0.6124648444	4.7247352123	0.0065015228	0.0326979398	-0.9064125289	4.7247352123	5.81E-05	0.0003693516
ccmD	-0.1024363836	2.5535327689	0.7971357389	1	0.4208243543	2.5535327689	0.2098022149	0.6232907201	-0.2425419647	2.5535327689	0.4890207806	0.7861067212	-0.6283156463	2.5535327689	0.0899731517	0.2583635014	-0.4975236999	2.5535327689	0.179674925	0.3723152363
ccmE	0.3551794766	5.0640730993	0.0940672749	1	0.149588089	5.0640730993	0.5110988379	0.836747706	0.0197431412	5.0640730993	0.9852990419	1	-0.8193180679	5.0640730993	0.0001907407	0.0013885277	-1.0510673578	5.0640730993	1.42E-06	1.13E-05
ccmF	0.0447122079	5.2188657041	0.8323216504	1	0.3385812229	5.2188657041	0.063328409	0.4181166154	0.3398480319	5.2188657041	0.0640840776	0.2820093376	-0.4052207919	5.2188657041	0.0513585864	0.1734554294	-0.446953339	5.2188657041	0.0252071326	0.085992561
ccmG	-0.0685968657	3.5783390015	0.9162052204	1	0.0502674713	3.5783390015	0.8223174528	0.9753806848	0.3200884117	3.5783390015	0.1839335021	0.4983024248	-0.3823643105	3.5783390015	0.2602393595	0.5037517701	-0.4993448575	3.5783390015	0.0906388289	0.2255467962
ccmH	0.0725895539	4.5157511019	0.7306472286	1	-0.0217952995	4.5157511019	1	1	-0.0512868855	4.5157511019	0.8698755216	0.9742152192	-0.3266973578	4.5157511019	0.1787031834	0.4007818539	-0.4657996251	4.5157511019	0.045530299	0.1361787147
cdaR	-0.2355431281	4.1013662189	0.3308022256	1	-0.0320898386	4.1013662189	1	1	-0.1488138906	4.1013662189	0.5498642393	0.8225938377	-0.2265421056	4.1013662189	0.4059610321	0.6501128385	-0.2803679665	4.1013662189	0.2512474808	0.4653107306
cdd	0.0416753038	6.5272537155	0.842829711	1	-0.0816116645	6.5272537155	0.7335915438	0.9449670325	0.4393784478	6.5272537155	0.0384343813	0.2048085207	0.8765935256	6.5272537155	4.37E-05	0.0003585099	0.5758775233	6.5272537155	0.0068266563	0.02863329
cdh	-0.0317018171	4.9719622348	0.9752745917	1	-0.1141549234	4.9719622348	0.6379157329	0.9057168803	-0.0729670863	4.9719622348	0.7905552601	0.9425488092	0.0634809951	4.9719622348	0.6751363422	0.8498565621	0.6387898938	4.9719622348	0.0002098191	0.001248162
cdsA	0.0428928687	6.5668819129	0.7698275357	1	0.2125528486	6.5668819129	0.1808316595	0.5913425671	-0.0572676279	6.5668819129	0.7540335479	0.9295016172	-0.0929213749	6.5668819129	0.5901795358	0.7968629697	0.1362998921	6.5668819129	0.3912512777	0.6230716491
cedA	-0.0745188453	3.3135321101	0.6902003411	1	0.1033300444	3.3135321101	0.866974724	0.9862075532	0.2739495169	3.3135321101	0.4060720544	0.7174329385	0.0245576788	3.3135321101	1	1	0.3023373258	3.3135321101	0.4186000459	0.6485139583
cfa	0.001820082	10.8703266066	0.9905097566	1	0.1012640995	10.8703266066	0.4951698393	0.8260371557	0.1712432207	10.8703266066	0.2489084252	0.5784965834	-0.0204971347	10.8703266066	0.891682374	0.9717776697	-0.2761856347	10.8703266066	0.0637172769	0.1728778928
chaA	-0.08954744	5.3857618921	0.6425171279	1	0.1774665621	5.3857618921	0.4200911999	0.7753724554	0.4792156623	5.3857618921	0.0184654489	0.1218265794	1.4915517058	5.3857618921	6.16E-14	1.10E-12	1.9226184224	5.3857618921	6.73E-23	1.58E-21
chaB	0.0559580402	4.924849633	0.8388173645	1	-0.1793639052	4.924849633	0.3597562512	0.7361734367	0.1366387643	4.924849633	0.5053194878	0.7982553637	0.0071511741	4.924849633	1	1	0.4018872851	4.924849633	0.0455977494	0.1362855488
chaC	0.3039470254	7.0798068479	0.0575321714	0.9340107333	0.2982078942	7.0798068479	0.0626789159	0.4173735564	0.1992194557	7.0798068479	0.2209709317	0.5470091438	0.1836043886	7.0798068479	0.2720031152	0.5162085362	0.1528872647	7.0798068479	0.3621750213	0.5916857043
chbA	0.2695639224	2.7039749642	0.5619204288	1	-0.0593139244	2.7039749642	0.6734751234	0.922377441	-0.1238718722	2.7039749642	0.5780601209	0.8398336125	-0.1478664235	2.7039749642	0.6338966187	0.8222724659	-0.3881031583	2.7039749642	0.1865014947	0.3798121953
chbB	0.220069228	3.6068436308	0.479507427	1	-0.0090169287	3.6068436308	1	1	0.4402728392	3.6068436308	0.0895091947	0.3363446994	0.1751351025	3.6068436308	0.5825344574	0.7900175228	0.0630495771	3.6068436308	0.8284557507	0.9431816115
chbC	-0.1749403858	3.2330423482	0.5285631392	1	-0.2246258095	3.2330423482	0.4777432542	0.814352892	0.0430977488	3.2330423482	1	1	-0.0795332844	3.2330423482	0.7396547938	0.8896156089	0.0754264327	3.2330423482	1	1
chbF	-0.0083035205	3.9242049916	1	1	-0.2906809414	3.9242049916	0.2660779088	0.666358378	-0.0281323813	3.9242049916	0.9715280691	1	-0.131292371	3.9242049916	0.7320624149	0.8848955539	-0.1436275586	3.9242049916	0.5578188958	0.7661045176
chbG	-0.2928394911	4.823663962	0.1117249371	1	-0.1768089995	4.823663962	0.3319416487	0.7168404172	-0.3784805289	4.823663962	0.0358551887	0.1964260654	-0.3436157899	4.823663962	0.0660710729	0.2091195712	-0.3061478342	4.823663962	0.0886502982	0.2213680411
chbR	-0.2074247023	3.7210112646	0.4095669298	1	-0.0387783532	3.7210112646	0.8790420421	0.9907192771	-0.2202054961	3.7210112646	0.3921784384	0.7043314488	-0.307709124	3.7210112646	0.2870682077	0.5312184197	-0.4062569703	3.7210112646	0.1285423317	0.2910328491
cheA	-0.0547482662	9.1516836905	0.8383468982	1	0.1327375582	9.1516836905	0.6322625674	0.9031280996	0.1548154526	9.1516836905	0.57552099	0.8390572479	0.1701783828	9.1516836905	0.537602312	0.7608978794	-0.104184288	9.1516836905	0.7029997866	0.8650014554
cheB	0.0911257567	6.1782054259	0.7906361903	1	0.1064270172	6.1782054259	0.748102334	0.9466999189	0.0995298416	6.1782054259	0.765664183	0.9321223543	-0.148795867	6.1782054259	0.618737324	0.8129967487	-0.1909832144	6.1782054259	0.5256113087	0.7413794978
cheR	-0.131367688	6.2312232767	0.6488857611	1	-0.0733098241	6.2312232767	0.8005824594	0.9729772674	0.0012280036	6.2312232767	0.9953806053	1	0.106282677	6.2312232767	0.7389400861	0.8893976985	-0.0606933106	6.2312232767	0.841945569	0.9493448353
cheW	0.0057939172	8.0968741874	0.9934041684	1	0.03534924	8.0968741874	0.9108345425	1	0.1462378334	8.0968741874	0.6182344877	0.8613431639	0.1398034437	8.0968741874	0.6331436942	0.8219347129	0.0383311265	8.0968741874	0.9008784867	0.9828003234
cheY	-0.0114264827	6.6170538303	0.9555807439	1	0.0032566215	6.6170538303	0.9951540167	1	0.1199267486	6.6170538303	0.721999	0.9151981411	-0.2320585082	6.6170538303	0.4673590916	0.7001420643	-0.3477264993	6.6170538303	0.2758869097	0.4933115226
cheZ	0.0629775091	7.2000909759	0.8235720396	1	0.0384402384	7.2000909759	0.8951909893	0.9952560896	0.1161617117	7.2000909759	0.6663734545	0.8844580313	0.0013951569	7.2000909759	0.9979004948	1	-0.2825702411	7.2000909759	0.2852546308	0.503009023
chiA	-0.2307091105	5.7034137346	0.1441592493	1	-0.168678141	5.7034137346	0.2896783602	0.6889897757	-0.2634697809	5.7034137346	0.0911228593	0.3398567023	-0.3989256855	5.7034137346	0.0134379334	0.0592343454	-0.2213263281	5.7034137346	0.1647132217	0.3509262187
chpA	-0.0620216117	4.9639920527	0.7392192596	1	-0.0287996067	4.9639920527	0.9055781741	0.9998270577	0.1918393416	4.9639920527	0.3436970458	0.6641904507	-0.0341220066	4.9639920527	0.8485152668	0.9532757182	-0.1563709105	4.9639920527	0.4312634934	0.6596427009
chpB	-0.0997632783	3.8623208271	0.7281371594	1	0.0276290251	3.8623208271	0.9661746445	1	-0.1123438212	3.8623208271	0.637687382	0.871863488	-0.2243152238	3.8623208271	0.3588582446	0.6051417985	0.0206900459	3.8623208271	1	1
chpR	0.1792723007	4.8514752385	0.4594246269	1	0.1138004103	4.8514752385	0.6337903876	0.9043620315	0.1322426273	4.8514752385	0.5778565263	0.8398336125	-0.2436611677	4.8514752385	0.2064687632	0.436570661	-0.2218768525	4.8514752385	0.2244184054	0.4327777169
chpS	0.012917533	3.2164647314	0.9524626058	1	-0.3619189706	3.2164647314	0.1801230186	0.5913425671	-0.0061048712	3.2164647314	0.9177807677	0.9962588834	-0.1297504112	3.2164647314	0.5784436403	0.7868809655	0.0039462803	3.2164647314	0.9540160142	1
cirA	-0.1340769398	7.0043401093	0.763875638	1	0.499361236	7.0043401093	0.1817622774	0.5915390704	2.1251191625	7.0043401093	3.25E-08	7.38E-07	3.6707206629	7.0043401093	1.49E-19	3.68E-18	3.7761354751	7.0043401093	1.86E-20	3.82E-19
citA	0.1006440076	5.2067506829	0.6877055553	1	-0.0136789683	5.2067506829	0.8827123129	0.9907192771	0.0914244583	5.2067506829	0.7068653799	0.9076193741	-0.1169373046	5.2067506829	0.485689135	0.7163581164	-0.1166526897	5.2067506829	0.4556882528	0.6819446152
citB	0.1174751827	4.6302336221	0.5155646283	1	-0.1394586129	4.6302336221	0.5434798869	0.8559405482	-0.4589103256	4.6302336221	0.0367611487	0.1998596627	-0.7335526551	4.6302336221	0.0011605006	0.0072977309	-0.6321167834	4.6302336221	0.0049634535	0.0218870975
citC	-0.8987840893	1.9821644445	0.1037803111	1	-0.795810742	1.9821644445	0.1426982313	0.5438233395	-1.0696925869	1.9821644445	0.0371951826	0.2002628178	-0.7287662471	1.9821644445	0.2014135991	0.4318774489	-0.0566152393	1.9821644445	1	1
citD	-0.1192996492	0.6686473257	1	1	-0.1646107709	0.6686473257	1	1	-0.5340369172	0.6686473257	0.5441251816	0.8188569218	-0.2603904813	0.6686473257	0.8316555932	0.9444634513	-0.49025269	0.6686473257	0.8316555932	0.9439642635
citE	-0.4355421512	2.5071656776	0.2523003812	1	0.0805554834	2.5071656776	0.6802917191	0.924155049	-0.3016524499	2.5071656776	0.5039825979	0.7978640833	-0.6433101979	2.5071656776	0.1231626931	0.3223220721	-0.7060258113	2.5071656776	0.0598796514	0.1658176034
citF	-0.6799245252	2.4492286818	0.0936085061	1	-0.3920501232	2.4492286818	0.3512194754	0.7308385554	-0.8323860609	2.4492286818	0.036900407	0.1998651808	-0.7528277262	2.4492286818	0.0670299461	0.2115264131	-0.6604876069	2.4492286818	0.0793722345	0.2039234801
citG	-0.3247150392	1.9960396454	0.5358202549	1	-0.440803358	1.9960396454	0.3940449037	0.7624963324	-0.8397694708	1.9960396454	0.0542783716	0.2544945784	-0.6684039462	1.9960396454	0.1525382454	0.3670318007	-0.4610654372	1.9960396454	0.3566144368	0.5853095469
citT	-0.18060549	3.0265130445	0.4749609757	1	-0.3458029792	3.0265130445	0.2103191824	0.6232907201	-0.335156947	3.0265130445	0.2462706523	0.576612212	-0.4170478748	3.0265130445	0.2265700619	0.4614122409	-0.2638294089	3.0265130445	0.3383963512	0.5670445775
citX	0.205823362	1.3997395444	0.758722287	1	0.2715061024	1.3997395444	0.5072509698	0.8346196699	-0.2528749792	1.3997395444	0.7655330547	0.9321223543	-0.0954270671	1.3997395444	1	1	0.2654053149	1.3997395444	0.6591158254	0.8387859171
clcA	-0.0769197614	6.5135743622	0.6161511618	1	-0.2536814792	6.5135743622	0.1158065706	0.5055514511	-0.353658269	6.5135743622	0.0291544757	0.1699029488	-0.3768140956	6.5135743622	0.0225998392	0.0903783141	-0.299139896	6.5135743622	0.0648050145	0.17461577
clcB	-0.0993191762	4.7865845541	0.611785754	1	-0.8124509506	4.7865845541	5.89E-05	0.0019475922	-1.2781294367	4.7865845541	5.93E-10	1.67E-08	-1.3971851544	4.7865845541	1.33E-10	1.89E-09	-1.2953455887	4.7865845541	9.43E-10	1.05E-08
cld	0.155402505	9.000840849	0.2598875415	1	0.0617324891	9.000840849	0.6615577669	0.9187945549	-0.1591260387	9.000840849	0.2366684298	0.5661591035	0.0796064868	9.000840849	0.5661320454	0.7794295907	0.319998103	9.000840849	0.018986927	0.0680708275
clpA	0.1163132063	10.4360696287	0.4816392445	1	0.3965036844	10.4360696287	0.0166196513	0.2123211907	0.8002383247	10.4360696287	1.47E-06	2.64E-05	1.102141951	10.4360696287	4.26E-11	6.31E-10	0.6693635944	10.4360696287	5.58E-05	0.0003554227
clpB	-0.0204433757	11.033693653	0.8966694797	1	0.1580820098	11.033693653	0.3125702542	0.7035317575	0.1686463638	11.033693653	0.2812191243	0.6144476967	0.1189793746	11.033693653	0.4474345317	0.6841284213	0.009668346	11.033693653	0.9498599085	1
clpP	0.0508781392	8.8249636919	0.6377593331	1	0.1054976259	8.8249636919	0.3196065901	0.7079206423	0.0479680988	8.8249636919	0.6531148153	0.8782492586	0.0548667581	8.8249636919	0.6104135885	0.8089556551	-0.1200325609	8.8249636919	0.2623909089	0.4787346329
clpS	0.0442604519	7.2911688043	0.8490982173	1	0.2161468177	7.2911688043	0.3029723403	0.6969824326	0.6560197139	7.2911688043	0.0014580112	0.0159342445	0.2680079479	7.2911688043	0.2027301059	0.4326054116	0.0432853956	7.2911688043	0.8586229589	0.9596111394
clpX	0.1182052127	10.1346739884	0.3588089949	1	0.2247914217	10.1346739884	0.0810010751	0.4614022673	0.1111365267	10.1346739884	0.3878354391	0.6990823344	0.3484052762	10.1346739884	0.0069703252	0.0346961801	0.1138513964	10.1346739884	0.3774630709	0.6081034845
cls	0.0193483727	8.2272139679	0.8858937104	1	0.0845309982	8.2272139679	0.5112051177	0.836747706	0.1251315912	8.2272139679	0.3303381356	0.6571571526	0.1063014729	8.2272139679	0.4169798973	0.659156665	-0.0969046637	8.2272139679	0.4446092216	0.6714474707
cmk	0.3330980957	7.9138219876	0.0803610397	1	0.2985088628	7.9138219876	0.1164056831	0.5055514511	0.3298435471	7.9138219876	0.081569379	0.3198266038	0.2877914573	7.9138219876	0.1311120509	0.3346448838	0.6016165657	7.9138219876	0.0014527615	0.0073234867
cmr	0.0215635594	4.3619073866	0.9334983628	1	0.1734484481	4.3619073866	0.4227011498	0.7765190071	0.0745802035	4.3619073866	0.7015077015	0.9050692634	0.1750848806	4.3619073866	0.4277522019	0.6702647599	0.6548415644	4.3619073866	0.0018618765	0.0091287208
cmtA	-0.7122024749	2.2079904321	0.1086764478	1	-0.9854417196	2.2079904321	0.0185086485	0.2220520815	-1.0242332303	2.2079904321	0.01282875	0.0932309328	-0.6545640191	2.2079904321	0.1683875587	0.3874783889	0.0351431459	2.2079904321	1	1
cmtB	-0.4151449041	0.9366227162	0.8475752712	1	0.1509581076	0.9366227162	0.6457335547	0.908558859	-0.4826908696	0.9366227162	0.7291413279	0.9191685123	-1.5054580474	0.9366227162	0.0584580975	0.190933482	0.2546361654	0.9366227162	0.7387338803	0.8895043498
coaA	0.187183045	6.0363799631	0.2797795937	1	0.0423100512	6.0363799631	0.8546094917	0.9830069006	-0.1314725813	6.0363799631	0.3924249492	0.7043314488	-0.1938229611	6.0363799631	0.2231226946	0.4578855121	-0.0290667315	6.0363799631	0.8353446465	0.9457836151
coaD	0.0529331123	4.5043740705	0.8488957146	1	0.3315629729	4.5043740705	0.1103162425	0.5013844039	-0.0202079562	4.5043740705	0.920771359	0.9972726185	0.0859169487	4.5043740705	0.763735793	0.9038651397	0.2980414749	4.5043740705	0.1829119244	0.3760710014
coaE	-0.0207292011	5.9420417159	0.8739982665	1	-0.1539170042	5.9420417159	0.3494680634	0.7308385554	0.1171112306	5.9420417159	0.5720178528	0.8376463273	0.238954545	5.9420417159	0.2183921026	0.4529184358	0.1364742808	5.9420417159	0.5086475636	0.7277493053
cobB	-0.0349993978	6.9900024153	0.8177169606	1	-0.027048358	6.9900024153	0.8507993799	0.9815158036	0.0253215941	6.9900024153	0.8856970412	0.9819485782	-0.4487259508	6.9900024153	0.0042162042	0.0225511795	-0.7138555535	6.9900024153	6.83E-06	4.97E-05
cobC	-0.0379183199	4.3199964783	0.8175119172	1	-0.0260948946	4.3199964783	0.8399074438	0.9809333199	-0.052679099	4.3199964783	0.7417630662	0.9221048826	-0.1796176742	4.3199964783	0.3606994172	0.6070548577	-0.0212428349	4.3199964783	0.8544696521	0.9567119802
cobS	0.1211154956	4.3366969837	0.7410741575	1	0.5825409228	4.3366969837	0.0097296971	0.1508629935	0.1737409326	4.3366969837	0.5106490263	0.8022303832	0.1073922824	4.3366969837	0.8042784699	0.9297431969	0.0749074513	4.3366969837	0.8728320945	0.9659401819
cobT	0.1515027961	5.2999347583	0.4657077469	1	0.2104294016	5.2999347583	0.2818231226	0.68193257	0.2312442112	5.2999347583	0.2181009151	0.5433546579	0.0550174704	5.2999347583	0.862120511	0.959276579	-0.0795291254	5.2999347583	0.6373119606	0.8222453803
cobU	-0.0590153981	4.1352086206	0.7850058199	1	0.0760267	4.1352086206	0.8190382333	0.9753806848	0.0247995992	4.1352086206	0.9488294374	1	-0.2497693475	4.1352086206	0.3097488751	0.5557489352	-0.275011417	4.1352086206	0.2506370896	0.464403063
codA	-0.0234246647	8.1935880223	0.9323616924	1	0.2969856904	8.1935880223	0.2754187738	0.6747995626	0.3651790982	8.1935880223	0.1794016254	0.4948811695	-0.2136809538	8.1935880223	0.4312004398	0.6739139219	0.4091120576	8.1935880223	0.1320048341	0.2968380956
codB	0.3163217551	7.0758096135	0.3990963177	1	0.7129299524	7.0758096135	0.057210081	0.3985630479	0.4459725044	7.0758096135	0.2340554729	0.5633792422	0.1464370815	7.0758096135	0.7034573546	0.8664609515	1.2202908805	7.0758096135	0.0012246835	0.00629942
cof	0.2916152628	3.8298025949	0.3328539913	1	0.1392942618	3.8298025949	0.6453990876	0.908558859	0.1356159946	3.8298025949	0.6540800864	0.8784471454	-0.0602248554	3.8298025949	0.8410008942	0.950052299	0.1619332044	3.8298025949	0.553861246	0.7641612758
copA	1.289998925	9.8136083206	5.10E-06	0.0012174831	0.2022866699	9.8136083206	0.4678520487	0.8107141562	0.184595347	9.8136083206	0.5077097113	0.7996381409	0.8807069973	9.8136083206	0.0017009067	0.0102173347	1.1480038568	9.8136083206	4.68E-05	0.000303379
corA	0.5924871054	7.3433228389	0.0041528155	0.2652707845	1.041995579	7.3433228389	4.39E-07	2.24E-05	0.789093935	7.3433228389	0.0001244718	0.0016654404	0.7731076455	7.3433228389	0.0001889012	0.0013774717	0.6901956931	7.3433228389	0.0008114698	0.0043511396
cpdA	0.0645458164	7.803679698	0.6504005006	1	-0.0131859033	7.803679698	0.9312688393	1	-0.0894501167	7.803679698	0.5315021033	0.8106741142	0.0107467202	7.803679698	0.9427568953	0.9973253363	-0.1011921509	7.803679698	0.4908765731	0.7144408273
cpdB	0.0537953808	6.1613878531	0.7404000694	1	0.1377478557	6.1613878531	0.3872686713	0.7563978822	0.1294062854	6.1613878531	0.4087132261	0.7197307528	-0.166907859	6.1613878531	0.2917263853	0.5373649279	-0.3135355545	6.1613878531	0.0480350917	0.1418918285
cpsB	-0.5296048092	2.7089802521	0.142780099	1	-0.622321452	2.7089802521	0.0736308182	0.4451778692	-0.6224314453	2.7089802521	0.0703638457	0.2974109853	-0.6808178238	2.7089802521	0.0747331194	0.2270005288	-0.2872304904	2.7089802521	0.4213257662	0.6502314646
cpsG	-0.2343310917	2.8487194626	0.621837582	1	0.1536566326	2.8487194626	0.5537120844	0.8612518471	0.1401850169	2.8487194626	0.6976367574	0.9008869131	0.1483776437	2.8487194626	0.6566030291	0.8375379529	0.5475617756	2.8487194626	0.1187380161	0.2750699996
cpxA	-0.0510329822	7.9080627078	0.7090774154	1	0.0477840418	7.9080627078	0.7233076266	0.9418582991	0.0762498501	7.9080627078	0.5691888302	0.8357832566	-0.070744952	7.9080627078	0.5949238737	0.8007342689	-0.1800739715	7.9080627078	0.1829493978	0.3760710014
cpxP	0.9092885973	8.2264092256	7.80E-08	3.35E-05	0.1561350905	8.2264092256	0.3688054331	0.7454208636	0.4495893953	8.2264092256	0.0080086444	0.0656433733	1.196102527	8.2264092256	1.53E-12	2.52E-11	1.1672008565	8.2264092256	5.00E-12	6.68E-11
cpxR	0.0410671632	7.5882698839	0.7532760837	1	0.2037226577	7.5882698839	0.1468631481	0.5479917491	0.2630084737	7.5882698839	0.0616435464	0.2752924969	0.2444941417	7.5882698839	0.0861025451	0.2512299125	0.0645635496	7.5882698839	0.6381074905	0.8227982181
crcA	-0.2920597312	3.3622236507	0.2049710482	1	-1.1174222407	3.3622236507	5.80E-05	0.001929995	-1.01730127	3.3622236507	0.0001396747	0.0018515523	-1.3843648156	3.3622236507	1.92E-06	1.86E-05	-0.6670186708	3.3622236507	0.0108211456	0.042522251
crcB	0.3731735855	5.2094030741	0.0535717663	0.9127180644	0.2155006938	5.2094030741	0.2403464263	0.6487940527	0.1305491104	5.2094030741	0.4781085256	0.7756431251	-0.1856655757	5.2094030741	0.3726415837	0.6192733459	0.084315476	5.2094030741	0.6643748039	0.8423223045
creA	0.1506499943	5.9452406083	0.4329682926	1	0.1933834537	5.9452406083	0.3018879531	0.6952325784	0.3415561461	5.9452406083	0.0611417434	0.2738308531	-0.0264611477	5.9452406083	0.8891597542	0.9709304715	-0.1888393182	5.9452406083	0.3174556558	0.5432159529
creB	0.1464661381	5.286776977	0.3583324539	1	0.3573047896	5.286776977	0.0294659332	0.2876276884	0.3311581447	5.286776977	0.0390551433	0.2073446732	0.1505833927	5.286776977	0.3492596303	0.5950878717	-0.2387007885	5.286776977	0.2203180771	0.4286590196
creC	-0.0145481035	4.8599597173	0.9754608234	1	0.0960235277	4.8599597173	0.5663170767	0.8690003017	0.0238253992	4.8599597173	0.8364800614	0.96053509	-0.0775866424	4.8599597173	0.8035546673	0.9297431969	-0.10479511	4.8599597173	0.6494467867	0.831655918
creD	-0.3828481948	3.3133662513	0.2211439285	1	-0.5054150161	3.3133662513	0.0892357543	0.4685422551	-0.4637946478	3.3133662513	0.1386587597	0.4324904669	-0.2793358524	3.3133662513	0.431493198	0.6739139219	-0.1747510509	3.3133662513	0.6719415264	0.8458349519
crl	0.78139077	8.400040342	6.78E-06	0.0015332241	1.7451702238	8.400040342	3.43E-24	1.47E-21	2.6439458324	8.400040342	5.42E-53	3.88E-50	2.7446105503	8.400040342	4.27E-55	8.77E-53	2.6083431742	8.400040342	2.44E-50	2.69E-48
crp	0.2091970061	9.487048739	0.0784129402	1	0.2668636344	9.487048739	0.0241494385	0.2580145232	0.4725015609	9.487048739	6.20E-05	0.0008699178	0.5431043292	9.487048739	4.50E-06	4.20E-05	0.3894593238	9.487048739	0.0010070598	0.0052941517
crr	0.0295275983	9.9699285485	0.8642912304	1	0.140426222	9.9699285485	0.4163650479	0.7753724554	-0.2248997524	9.9699285485	0.1952472315	0.5137491578	-0.6868420321	9.9699285485	8.35E-05	0.0006462654	-0.8725835032	9.9699285485	6.08E-07	5.09E-06
csdA	0.0795018385	6.9580124069	0.5782671257	1	-0.086779732	6.9580124069	0.4962946695	0.8274516432	-0.1472248698	6.9580124069	0.2513537787	0.5803918066	-0.0341963944	6.9580124069	0.7740626305	0.9105995612	-0.1242981107	6.9580124069	0.33851043	0.5670445775
csgA	0.3726399041	3.8630940798	0.1795876092	1	0.4722330296	3.8630940798	0.0846328592	0.4649110698	0.4726709158	3.8630940798	0.0783480454	0.3117274128	0.4354470044	3.8630940798	0.1064710075	0.292507681	-0.0180937642	3.8630940798	0.868896664	0.9645673745
csgB	-0.585376462	1.7443798061	0.1649003463	1	-0.6601287817	1.7443798061	0.1454152406	0.5476629208	-0.8573476139	1.7443798061	0.0602825127	0.2716420359	-0.6072351804	1.7443798061	0.2693798113	0.5137594536	-0.2048732432	1.7443798061	0.6848856759	0.8551116216
csgC	-0.5794339412	2.0902777664	0.1119569573	1	-0.7927365915	2.0902777664	0.0367210762	0.3218714742	-0.4294818682	2.0902777664	0.2084142506	0.5334560229	-0.0326264961	2.0902777664	0.9260128784	0.9875593644	-0.3686092618	2.0902777664	0.2842642107	0.5024453554
csgD	0.1411465672	3.6875365672	0.7247576494	1	0.0552431624	3.6875365672	0.9641044164	1	0.1825430094	3.6875365672	0.6146248945	0.8593144277	0.3930888266	3.6875365672	0.2461133421	0.4864504392	0.6516274883	3.6875365672	0.0383975151	0.1195053098
csgE	-0.1835289934	2.0002666752	0.7220840653	1	-0.3233721752	2.0002666752	0.4348239235	0.7856831095	-0.0924480761	2.0002666752	0.756433028	0.9309226132	0.2141174285	2.0002666752	0.9129897518	0.9835191833	0.7349287013	2.0002666752	0.1156348011	0.2708932736
csgF	0.2076359633	1.9917644611	0.7968119157	1	0.2825016897	1.9917644611	0.7268871674	0.9424355616	0.3447538006	1.9917644611	0.583352121	0.8409944592	0.7464025742	1.9917644611	0.0915612615	0.2612994141	0.8663323384	1.9917644611	0.0706364166	0.1870427925
csgG	-0.2209597814	3.7467305786	0.4070437707	1	-0.3457473385	3.7467305786	0.1809949242	0.5913425671	-0.3489328654	3.7467305786	0.1664625283	0.4734811651	-0.3024695084	3.7467305786	0.2627632161	0.5060843108	-0.0321027345	3.7467305786	0.8660064999	0.9628252123
csiE	0.0016292825	5.3134336619	1	1	-0.1688733071	5.3134336619	0.3947880483	0.7624972651	-0.0154218729	5.3134336619	0.9539780836	1	0.1512681492	5.3134336619	0.4341468881	0.6763369185	0.1219005272	5.3134336619	0.5268199721	0.7425965803
csiR	-0.0179847215	5.7580958175	0.9547378767	1	0.0267252686	5.7580958175	0.8853173331	0.9922854764	0.2055725534	5.7580958175	0.2475650966	0.5772486916	0.3958686487	5.7580958175	0.0284205555	0.1087584435	0.2809374842	5.7580958175	0.1267759517	0.2891676646
cspA	-1.1253277032	8.0977840013	0.0029915757	0.2215313376	-0.9956305017	8.0977840013	0.0083507316	0.1347687567	-0.993144191	8.0977840013	0.0084575785	0.0675019526	-0.913852263	8.0977840013	0.0154257829	0.0662627398	-0.6579928603	8.0977840013	0.0796597871	0.2041716715
cspB	-0.2426867314	5.7054889935	0.324470778	1	-0.7101935246	5.7054889935	0.0046412956	0.087816585	-0.7252596158	5.7054889935	0.003521492	0.0339883333	-0.7026440451	5.7054889935	0.0054367367	0.0279985421	-0.313689304	5.7054889935	0.2019961872	0.4035226158
cspC	-0.1627448145	4.0011075697	0.4248424829	1	-0.4427202883	4.0011075697	0.0562216407	0.3961226486	-0.3713527013	4.0011075697	0.1047156527	0.367697283	-0.5852442539	4.0011075697	0.0158588194	0.0678422601	-0.4205521401	4.0011075697	0.0622102341	0.1703219194
cspD	0.1651537788	7.7196916608	0.4545991078	1	0.0219445285	7.7196916608	0.9239580199	1	0.315705915	7.7196916608	0.1456109879	0.4459201461	-0.0615523321	7.7196916608	0.7734590771	0.9103882533	-0.3175792813	7.7196916608	0.1412163782	0.3125765437
cspE	-0.0478602027	9.7349087772	0.8308798631	1	-0.5370038975	9.7349087772	0.0190878192	0.2270974616	-0.5837762762	9.7349087772	0.01083889	0.0815289536	-0.5247952521	9.7349087772	0.02198527	0.0887469312	-0.2734526841	9.7349087772	0.2305960574	0.4404341635
cspF	-0.249519155	2.8385423503	0.4004851821	1	-0.6863964635	2.8385423503	0.0272260501	0.2751432588	-0.2939031232	2.8385423503	0.3005617757	0.6321806204	-0.1789732826	2.8385423503	0.5399613745	0.7624052539	0.1958688898	2.8385423503	0.6762264849	0.8480800805
cspG	-0.8287669262	2.8181842856	0.0120834967	0.4622393527	-0.6942204657	2.8181842856	0.0383373932	0.328392173	-0.4752492161	2.8181842856	0.1204276259	0.3993356391	-0.4902370778	2.8181842856	0.136453969	0.3423025717	-0.5242674862	2.8181842856	0.1021759152	0.2472054377
cspH	0.5220506009	1.2859914654	0.5285313086	1	0.1044024123	1.2859914654	1	1	0.3082291309	1.2859914654	0.7734720787	0.9342126486	0.3245417745	1.2859914654	0.7448928464	0.8916707846	0.1831458413	1.2859914654	1	1
cspI	-1.7337196614	0.6480289543	0.0039664743	0.2652707845	-2.6516326137	0.6480289543	7.57E-05	0.0023897188	-2.9749946507	0.6480289543	4.42E-05	0.0006364588	-0.6620421424	0.6480289543	0.3283269946	0.574405068	-0.1228258664	0.6480289543	0.7674822706	0.9098361447
csrA	0.1572208981	8.7408774262	0.2933796379	1	-0.0176776527	8.7408774262	0.8921302914	0.9939557981	0.1775571628	8.7408774262	0.2321007217	0.5606707536	0.0213533804	8.7408774262	0.9014031049	0.9771892489	0.0320990301	8.7408774262	0.8463512848	0.9525243559
csrB	0.2123655533	13.988794376	0.3605763254	1	0.2700152199	13.988794376	0.2451158492	0.6526798341	0.2234335153	13.988794376	0.3360464565	0.660248431	-0.4113725546	13.988794376	0.0768887303	0.2319080735	-0.5335197942	13.988794376	0.0219224327	0.0768000395
csrC	0.3444495329	12.6854956611	0.1580192472	1	-0.0895114585	12.6854956611	0.7129900373	0.9356224291	0.1086308951	12.6854956611	0.6560574644	0.8794925946	-0.3633002924	12.6854956611	0.1362851117	0.3423025717	-0.1400594399	12.6854956611	0.5651038863	0.7696596033
cstA	0.0657721802	6.3546375038	0.684810753	1	0.4644136852	6.3546375038	0.0127193463	0.1750948471	1.3409022446	6.3546375038	3.56E-13	1.23E-11	1.9183491711	6.3546375038	8.09E-25	2.69E-23	1.8398008232	6.3546375038	4.37E-23	1.04E-21
cueO	1.605464279	6.8351000682	1.10E-07	4.28E-05	0.1164474248	6.8351000682	0.6896279351	0.9284321125	0.0994828228	6.8351000682	0.7273899805	0.9185766904	1.3352189525	6.8351000682	8.97E-06	7.95E-05	1.8174875063	6.8351000682	2.14E-09	2.31E-08
cueR	-0.0626301129	7.2822720578	0.6308684471	1	-0.13119755	7.2822720578	0.3338715261	0.7169891024	-0.0843307988	7.2822720578	0.5265907879	0.8079906485	-0.385246819	7.2822720578	0.0058161109	0.0297029685	-0.5857816013	7.2822720578	2.97E-05	0.0002004842
cusA	-0.4697990397	4.4457658058	0.1336319063	1	-0.5759184365	4.4457658058	0.0588368795	0.4049749961	-0.6976753095	4.4457658058	0.0210082391	0.1346722195	-0.789102313	4.4457658058	0.0114828777	0.0519146944	0.6348572127	4.4457658058	0.0228152138	0.0790069639
cusB	0.385894392	4.0464599761	0.2420266913	1	-0.6691196029	4.0464599761	0.1026035199	0.4907373254	-1.0875554725	4.0464599761	0.0064520754	0.05498346	0.0165822891	4.0464599761	0.9329663864	0.9906817904	2.1640799582	4.0464599761	1.41E-10	1.69E-09
cusC	1.9068786713	5.6215142079	5.30E-07	0.0001750964	-0.9989161157	5.6215142079	0.0199571249	0.2304189558	-0.4628226725	5.6215142079	0.2997500489	0.631362296	2.3962144103	5.6215142079	4.40E-10	5.96E-09	3.5621233264	5.6215142079	4.31E-19	8.01E-18
cusF	0.9366153716	3.7629501995	0.0126392095	0.4696048249	-1.2766996812	3.7629501995	0.0062410666	0.1098581197	-1.3055311978	3.7629501995	0.004194274	0.0389922223	0.1905784135	3.7629501995	0.6003805117	0.8053216624	2.323027209	3.7629501995	1.86E-09	2.03E-08
cusR	0.3602052763	4.8864257945	0.0976634394	1	-0.0235524624	4.8864257945	0.8874280594	0.9935807308	-0.1291618796	4.8864257945	0.5533485502	0.8250957298	0.5084371483	4.8864257945	0.018070209	0.0752779319	0.892781427	4.8864257945	2.52E-05	0.0001720804
cusS	-0.2099848829	4.9200365834	0.2423022499	1	-0.2561469294	4.9200365834	0.1483318488	0.5479917491	-0.3662672058	4.9200365834	0.0435969512	0.224519071	-0.0979006546	4.9200365834	0.5529446669	0.7698208571	0.5141520557	4.9200365834	0.0056702179	0.0244023907
cutA	0.1098312462	5.9883290368	0.6302431197	1	0.1151436253	5.9883290368	0.6296531603	0.9013725098	0.3095781057	5.9883290368	0.1591458431	0.4622449861	0.0379636067	5.9883290368	0.900187057	0.9771892489	-0.0763157275	5.9883290368	0.7181170204	0.8744430524
cutC	0.0003733881	6.8619592283	0.9955582444	1	-0.032955181	6.8619592283	0.8829860448	0.9907192771	0.3474198565	6.8619592283	0.0652388052	0.2845072501	0.3661435512	6.8619592283	0.0528977742	0.1774398361	0.1051052095	6.8619592283	0.5680734642	0.7719087801
cvpA	0.2670451127	7.359260208	0.2956169444	1	0.433695719	7.359260208	0.0879458027	0.4685422551	0.2766158181	7.359260208	0.2773026016	0.6107767559	0.2105225094	7.359260208	0.4097813509	0.6527753254	0.370032402	7.359260208	0.1444067743	0.3177392907
cvrA	0.034100956	6.3984827919	0.8625416769	1	0.0218385314	6.3984827919	0.927094023	1	-0.0444207559	6.3984827919	0.7261464898	0.9177023728	-0.0059623762	6.3984827919	0.9467841954	0.9983521896	-0.0956923759	6.3984827919	0.5104969186	0.7292483403
cyaA	-0.0294525673	10.2750889922	0.7762369087	1	0.0646267575	10.2750889922	0.5391062176	0.854127019	0.0523415025	10.2750889922	0.6203451474	0.8613431639	0.0651651238	10.2750889922	0.5378547059	0.7608978794	-0.1192388611	10.2750889922	0.2525349637	0.4669124705
cyaY	-0.132833795	4.9447695439	0.4872478907	1	-0.1561640444	4.9447695439	0.4086492126	0.7714937883	-0.3769086284	4.9447695439	0.0393021537	0.2081414923	-0.2310789686	4.9447695439	0.2357423651	0.4729161411	-0.1360129754	4.9447695439	0.5245650951	0.7408770416
cybB	0.3747066631	6.2617171424	0.0449656532	0.8670432442	0.6811454313	6.2617171424	0.000165994	0.0049510024	0.9943870353	6.2617171424	2.09E-08	4.88E-07	0.9297811151	6.2617171424	2.43E-07	2.58E-06	0.7429503895	6.2617171424	4.34E-05	0.0002832412
cycA	-0.0618123871	7.4465628342	0.7221686799	1	0.241123101	7.4465628342	0.1167252791	0.5055514511	0.364150114	7.4465628342	0.0179590346	0.11958768	0.5694305378	7.4465628342	0.0002516501	0.0017924331	0.4145511606	7.4465628342	0.0075353991	0.0311497007
cydA	0.2035708008	10.5541630666	0.2961039914	1	1.1173919152	10.5541630666	1.39E-08	9.64E-07	1.4731302809	10.5541630666	1.15E-13	4.23E-12	0.6431500594	10.5541630666	0.001011445	0.006503228	-0.2829322583	10.5541630666	0.1475545393	0.3235052304
cydB	-0.0379432878	10.1111883434	0.8410843407	1	0.374894774	10.1111883434	0.0440858425	0.3494082616	1.2184275591	10.1111883434	9.60E-11	2.85E-09	0.7294204665	10.1111883434	9.49E-05	0.000722427	-0.4126901249	10.1111883434	0.0271755339	0.0912579502
cydC	0.0817845448	6.835075596	0.6140748522	1	0.1562291373	6.835075596	0.3329374296	0.7168404172	0.1221358739	6.835075596	0.4488862207	0.7545197237	-0.2813886804	6.835075596	0.0780928487	0.2342240119	0.1828983782	6.835075596	0.2518203069	0.4659923386
cydD	0.0215331142	6.3216411791	0.9350388291	1	-0.053331239	6.3216411791	0.7220031653	0.9418582991	-0.48025157	6.3216411791	0.0035309007	0.0340027318	-0.2641043233	6.3216411791	0.1066486558	0.2926875249	0.1048782882	6.3216411791	0.5470038981	0.7578650782
cynR	-0.0728863194	4.1263023017	0.8062929128	1	-0.0507003946	4.1263023017	0.8304272632	0.9782460493	-0.17079812	4.1263023017	0.4524201114	0.7563816187	-0.1072406104	4.1263023017	0.6827427875	0.8524361257	-0.2798789819	4.1263023017	0.2298361724	0.4397603439
cynS	-0.0457791352	2.9712804462	1	1	0.2863526378	2.9712804462	0.278941958	0.6795551389	0.1042053188	2.9712804462	0.6475871091	0.8758964119	0.3286105836	2.9712804462	0.2573819261	0.5015677735	-0.1229343225	2.9712804462	0.8168988459	0.9357152258
cynT	-0.0481891893	3.10169334	0.8455914355	1	-0.1499177657	3.10169334	0.5541376367	0.8613902097	-0.0919605754	3.10169334	0.6889690334	0.8969754467	-0.4058025249	3.10169334	0.1841366419	0.4082947223	-0.2317337573	3.10169334	0.4336961987	0.661636957
cynX	0.0434221062	3.2585633568	1	1	0.2300197454	3.2585633568	0.4355276747	0.7859627574	0.2573184724	3.2585633568	0.3937453154	0.7061111188	-0.5176798172	3.2585633568	0.1044922781	0.2884282356	0.1153007111	3.2585633568	0.7249695522	0.8795887646
cyoA	1.0281928303	10.0790447063	0.0285599286	0.7389451394	4.6415017307	10.0790447063	2.84E-19	7.62E-17	6.7142103231	10.0790447063	1.49E-32	2.07E-30	7.4080613351	10.0790447063	4.16E-37	2.51E-35	7.2455525524	10.0790447063	5.17E-36	2.49E-34
cyoB	-0.0041035669	10.088969909	1	1	1.3811885474	10.088969909	0.0034272814	0.0711119502	4.9136698513	10.088969909	5.56E-20	3.27E-18	7.0728877146	10.088969909	6.10E-33	2.88E-31	6.8803329897	10.088969909	9.06E-32	3.11E-30
cyoC	-0.091120069	7.8141432969	0.8997118091	1	0.0306359832	7.8141432969	0.945096558	1	1.5249682677	7.8141432969	0.0006485997	0.0077167192	6.2668761763	7.8141432969	2.83E-33	1.38E-31	6.1655811968	7.8141432969	1.48E-32	5.63E-31
cyoD	-0.2883606072	7.232480637	0.4881604759	1	-0.0001987009	7.232480637	1	1	0.3004572666	7.232480637	0.3978912432	0.7103456022	5.9340285399	7.232480637	2.17E-66	1.17E-63	5.9589269278	7.232480637	5.26E-67	1.88E-64
cyoE	-0.1504406497	7.9428982927	0.5856137885	1	-0.0753339249	7.9428982927	0.8293239704	0.9781289184	-0.0875547168	7.9428982927	0.7794046356	0.9379615256	5.2952664933	7.9428982927	2.43E-128	1.05E-124	5.3592051674	7.9428982927	3.31E-131	1.42E-127
cysA	0.1024802672	10.1015468378	0.4770432013	1	0.1998588126	10.1015468378	0.1626569136	0.5698644454	0.3382425368	10.1015468378	0.0178292473	0.1189077906	0.7708138821	10.1015468378	7.33E-08	8.25E-07	0.9379513431	10.1015468378	6.04E-11	7.46E-10
cysB	0.1632762693	8.5108571241	0.4148763841	1	0.3683429955	8.5108571241	0.0655888712	0.4229197835	0.8150268188	8.5108571241	4.48E-05	0.0006433511	1.5451882942	8.5108571241	2.05E-14	3.87E-13	1.572779987	8.5108571241	7.12E-15	1.10E-13
cysC	-0.0080518834	7.9422623003	0.9730303664	1	0.1461991382	7.9422623003	0.3158352543	0.7066229066	0.0427609002	7.9422623003	0.7634919448	0.9321223543	0.6552282174	7.9422623003	7.49E-06	6.76E-05	1.1085375246	7.9422623003	2.96E-14	4.43E-13
cysD	-0.0979966686	10.1068792352	0.5968250487	1	-0.0512623211	10.1068792352	0.7802037054	0.9648646457	-0.0448239115	10.1068792352	0.8083554167	0.9508795566	0.834177074	10.1068792352	7.32E-06	6.64E-05	1.0487343715	10.1068792352	1.90E-08	1.90E-07
cysE	0.0445735653	7.7767115684	0.7745471266	1	0.3588238577	7.7767115684	0.0093773865	0.146992245	0.5746595116	7.7767115684	2.65E-05	0.0004019818	0.3831074952	7.7767115684	0.0059306782	0.0301446899	0.3884526958	7.7767115684	0.005099844	0.022328063
cysG	0.0963172735	6.8642258637	0.6043353375	1	0.1636973524	6.8642258637	0.3599451029	0.7361734367	0.142071477	6.8642258637	0.423348826	0.7347421429	-0.5306723285	6.8642258637	0.0025638256	0.0148404732	-0.5454605837	6.8642258637	0.0020144639	0.0098096627
cysH	0.016650631	9.8692589609	0.9028073054	1	0.1083505261	9.8692589609	0.3974902063	0.7641989418	0.2250562754	9.8692589609	0.0762136134	0.3084266474	0.3757830387	9.8692589609	0.003111935	0.0174033344	0.8947435851	9.8692589609	1.95E-12	2.65E-11
cysI	0.0443626982	11.1353534145	0.7134626983	1	0.2370632844	11.1353534145	0.0491654353	0.3696154219	0.0570196731	11.1353534145	0.6369485285	0.8717953888	0.5183811901	11.1353534145	1.76E-05	0.0001499172	0.8625923532	11.1353534145	1.04E-12	1.45E-11
cysJ	-0.0185786406	11.0194322956	0.8950422562	1	0.0189841829	11.0194322956	0.8954069977	0.9952560896	-0.1659286906	11.0194322956	0.2394026412	0.5670606054	0.6923752161	11.0194322956	1.04E-06	1.03E-05	0.8302482818	11.0194322956	4.94E-09	5.17E-08
cysK	-0.0429433848	13.2905288961	0.6817834115	1	0.0727504565	13.2905288961	0.4874975906	0.8210988829	0.1519075644	13.2905288961	0.1467898145	0.4468194565	0.6181892204	13.2905288961	3.97E-09	5.03E-08	0.5185722218	13.2905288961	7.72E-07	6.36E-06
cysM	0.1050456209	9.1836169812	0.4460074887	1	0.1135175024	9.1836169812	0.4100515505	0.7717920891	-0.0179883371	9.1836169812	0.8958311753	0.9866197669	0.0997272868	9.1836169812	0.4728762674	0.7041212598	0.6721605391	9.1836169812	9.37E-07	7.62E-06
cysN	0.0660108144	10.5155216623	0.6559049388	1	0.1571057273	10.5155216623	0.2897125809	0.6889897757	0.0240699985	10.5155216623	0.8727193152	0.9761274632	0.7762458182	10.5155216623	1.79E-07	1.93E-06	1.0886749033	10.5155216623	3.07E-13	4.38E-12
cysP	0.0634415377	10.0413436364	0.6626646294	1	0.0057081325	10.0413436364	0.9760678395	1	0.3401868971	10.0413436364	0.01776318	0.1188362273	0.9646383127	10.0413436364	2.27E-11	3.42E-10	0.8700117419	10.0413436364	1.54E-09	1.68E-08
cysQ	0.0102263372	6.3245096448	0.9899428441	1	0.1318566121	6.3245096448	0.5090760336	0.8353805525	0.2440430114	6.3245096448	0.1989931184	0.519368486	0.3530182635	6.3245096448	0.0655556216	0.2078466079	0.3120213079	6.3245096448	0.1060790931	0.2548730352
cysS	0.2457672903	7.9069292755	0.084619673	1	0.293661579	7.9069292755	0.0389775837	0.3315024202	-0.0414812794	7.9069292755	0.7756225489	0.9352326916	0.2088243318	7.9069292755	0.1448819081	0.3563962172	0.1780799951	7.9069292755	0.2109867844	0.416255507
cysT	0.4535391508	5.8981428547	0.086255022	1	-0.7486171109	5.8981428547	0.0046249235	0.087816585	0.0297072319	5.8981428547	0.9358252268	0.999744352	-0.1973168165	5.8981428547	0.4477163604	0.6841284213	0.4078063985	5.8981428547	0.1199229726	0.2771796185
cysU	0.0408058807	8.3894304894	0.7857889101	1	-0.0329710923	8.3894304894	0.809866498	0.9749716694	-0.0091206902	8.3894304894	0.9453685163	1	0.8783586896	8.3894304894	9.92E-10	1.31E-08	0.9024950295	8.3894304894	3.22E-10	3.71E-09
cysW	0.1208909382	8.6867884633	0.349323607	1	0.1193794198	8.6867884633	0.3531078347	0.7308385554	0.0747708146	8.6867884633	0.5622275986	0.8306921765	0.7972562416	8.6867884633	3.87E-10	5.31E-09	0.9466392825	8.6867884633	9.93E-14	1.45E-12
cysZ	0.2322278566	5.698531057	0.1810039666	1	0.1810270786	5.698531057	0.2716217369	0.6718178805	0.2391795072	5.698531057	0.1546759248	0.456940525	0.3759870256	5.698531057	0.0340351202	0.125477117	0.4190712993	5.698531057	0.015917439	0.0593965251
cytR	-0.2518528828	5.973726085	0.1062939983	1	-0.366791018	5.973726085	0.0182037858	0.2202161839	-0.5799064404	5.973726085	0.0002494771	0.003159544	-0.6343018785	5.973726085	0.000106215	0.0008003394	-0.6218046163	5.973726085	0.0001284572	0.0007803727
dacA	-0.034902029	8.1875637684	0.8262815093	1	0.0032370638	8.1875637684	0.9955197503	1	-0.1917490831	8.1875637684	0.2226680852	0.5499479159	-0.1543532665	8.1875637684	0.3264892092	0.5730572757	-0.1077068905	8.1875637684	0.4960242443	0.7182819046
dacB	0.0147087727	6.2224077396	0.9883444958	1	0.0833383991	6.2224077396	0.6502922951	0.9112578817	-0.1024500575	6.2224077396	0.465995547	0.7669028494	0.001387679	6.2224077396	0.9536183399	1	0.0742409668	6.2224077396	0.6922419969	0.8594773455
dacC	0.172938787	8.0471488928	0.210626649	1	0.1807375631	8.0471488928	0.1915049886	0.605234677	0.1826855848	8.0471488928	0.1843762854	0.4989893799	0.344336049	8.0471488928	0.0129798869	0.0576511006	0.3265944253	8.0471488928	0.0188406651	0.0678295529
dacD	-0.1187433197	4.4709476177	0.4701347158	1	-0.1846433207	4.4709476177	0.2976819401	0.6940899943	-0.0480672742	4.4709476177	0.7105360722	0.9093422021	-0.2494119956	4.4709476177	0.2037994021	0.434063526	-0.1422300865	4.4709476177	0.3880565763	0.6189603401
dadA	0.3630124231	9.1085119603	0.2430255069	1	2.0500351851	9.1085119603	1.32E-10	1.15E-08	3.633070915	9.1085119603	5.34E-27	5.46E-25	4.1049840351	9.1085119603	1.19E-32	5.42E-31	3.9231842249	9.1085119603	1.90E-30	6.34E-29
dadX	-0.0732450523	8.0473916319	0.8273808146	1	0.3689052504	8.0473916319	0.2371807421	0.6459678422	2.7899062758	8.0473916319	2.54E-18	1.30E-16	3.9365857124	8.0473916319	4.30E-32	1.89E-30	3.8217220329	8.0473916319	1.24E-30	4.19E-29
dam	0.0198013931	6.6842573796	0.9182790932	1	-0.0286610723	6.6842573796	0.8490291392	0.9811177487	0.1357165867	6.6842573796	0.3344785401	0.6599083204	-0.0816554794	6.6842573796	0.5679549534	0.7807415805	-0.021809048	6.6842573796	0.9032873316	0.9836762397
damX	-0.0499214598	9.2606830167	0.6794264953	1	-0.0302327281	9.2606830167	0.798570415	0.9724069101	-0.0449162163	9.2606830167	0.7063774667	0.9076193741	-0.0894689362	9.2606830167	0.4625118033	0.6953931087	-0.1476227096	9.2606830167	0.2275404501	0.4366783883
dapA	0.0569576544	9.6173759713	0.588786051	1	0.1148685289	9.6173759713	0.2740399274	0.6729568257	0.0363693538	9.6173759713	0.732786828	0.9192695463	0.0247137456	9.6173759713	0.8198456641	0.9396338136	-0.2376313792	9.6173759713	0.0232721754	0.080284332
dapB	-0.0149142691	7.2023639435	0.9488102144	1	-0.1877643382	7.2023639435	0.3636152738	0.7405062119	-0.2949085154	7.2023639435	0.1575257238	0.4599408456	0.0773140865	7.2023639435	0.7260720853	0.8819229656	-0.2862813202	7.2023639435	0.1752613566	0.3654114207
dapD	0.1246579616	9.1629888629	0.2962683724	1	0.1895611448	9.1629888629	0.1125620899	0.5055514511	0.1902950935	9.1629888629	0.110478955	0.3808243272	0.1448223768	9.1629888629	0.229564353	0.4637718233	-0.0558507028	9.1629888629	0.636876499	0.8219304577
dapE	-0.1336865666	6.6080302557	0.5097509346	1	-0.1437899385	6.6080302557	0.4681757615	0.8107849447	-0.3590690545	6.6080302557	0.072855061	0.3013062302	-0.1577065481	6.6080302557	0.4197406565	0.6623020278	0.0979071356	6.6080302557	0.6487342358	0.8312391238
dapF	0.0980920279	7.4785856325	0.4618821408	1	0.0716276187	7.4785856325	0.5879722779	0.8777152418	0.0334458191	7.4785856325	0.7992614786	0.9469870485	0.1484582118	7.4785856325	0.2723118155	0.5163705287	0.0062968133	7.4785856325	0.971467813	1
dbpA	0.1639213179	5.4980352558	0.3228209933	1	0.2823162952	5.4980352558	0.0958595105	0.4792975524	0.0398432572	5.4980352558	0.779414362	0.9379615256	0.181256156	5.4980352558	0.2864352524	0.5307745283	0.6294074238	5.4980352558	0.0002127678	0.0012622066
dcd	0.2126822133	7.6882437446	0.1754889026	1	0.1472510976	7.6882437446	0.3526282529	0.7308385554	0.0757112389	7.6882437446	0.6457726957	0.8753330318	-0.0950841163	7.6882437446	0.5073374667	0.7341692788	-0.180293787	7.6882437446	0.2244978963	0.4327777169
dcm	0.1202447137	7.4256448456	0.3351615847	1	0.1415324269	7.4256448456	0.26201144	0.6628492309	-0.0742298413	7.4256448456	0.5716076635	0.8376168253	-0.0489681934	7.4256448456	0.7214405238	0.8793402835	-0.0376480951	7.4256448456	0.7894672839	0.9234101265
dcp	0.0524269737	8.4697630934	0.7454410583	1	0.2644767326	8.4697630934	0.0946055315	0.4792975524	0.2277873533	8.4697630934	0.1493209743	0.4507891768	0.1056824362	8.4697630934	0.5121689365	0.7383657442	0.0925430418	8.4697630934	0.561355647	0.7680135744
dcrB	0.2275942653	7.3420596915	0.1391815406	1	0.3194939636	7.3420596915	0.0325570607	0.3013633102	0.3375151073	7.3420596915	0.0229740154	0.1442684103	0.4004324844	7.3420596915	0.0072814177	0.0359054982	0.3490793362	7.3420596915	0.019306174	0.069042479
dctA	-0.0034424959	5.2439290382	1	1	0.5610108734	5.2439290382	0.0037625834	0.0746958672	1.1845937871	5.2439290382	2.71E-10	7.77E-09	1.2651828653	5.2439290382	3.10E-11	4.61E-10	0.4753660794	5.2439290382	0.0158148228	0.0590649252
dcuA	-0.1751341344	6.6646647558	0.2818603625	1	-0.1892701874	6.6646647558	0.2406712208	0.6488907051	-0.8240829734	6.6646647558	3.16E-07	6.28E-06	-0.7452401367	6.6646647558	5.19E-06	4.80E-05	-0.9344292664	6.6646647558	1.22E-08	1.24E-07
dcuB	-0.099254242	5.7108634223	0.726612906	1	-0.4034996986	5.7108634223	0.1176864276	0.5064386875	-1.293998299	5.7108634223	6.16E-07	1.17E-05	-2.4773865955	5.7108634223	9.05E-19	2.08E-17	-2.6318941398	5.7108634223	2.62E-21	5.71E-20
dcuC	-0.0150006952	5.9269342429	0.9613522012	1	-0.2586688845	5.9269342429	0.291027455	0.690176067	-1.083415194	5.9269342429	9.08E-06	0.0001449275	-2.4225505507	5.9269342429	7.88E-20	2.00E-18	-2.7862858457	5.9269342429	4.92E-25	1.28E-23
dcuD	-0.5733186707	3.2570533874	0.1266179354	1	-0.1813339754	3.2570533874	0.6656547078	0.9208025666	-0.3711518858	3.2570533874	0.3337574879	0.6599083204	-0.5109173121	3.2570533874	0.2037933912	0.434063526	-0.2290994478	3.2570533874	0.599670266	0.795424272
dcuR	0.0797571988	5.9448627593	0.5927968442	1	-0.0195939443	5.9448627593	0.9694470126	1	0.0646863161	5.9448627593	0.6653642587	0.8844580313	-0.2594229177	5.9448627593	0.1430628798	0.353135097	-0.486316316	5.9448627593	0.0061739377	0.0263066096
dcuS	0.0024847022	6.1174299832	0.97621088	1	0.0456132608	6.1174299832	0.8206281271	0.9753806848	0.0641272158	6.1174299832	0.7343966935	0.9193559983	-0.218948165	6.1174299832	0.1605532411	0.375922429	-0.1822315814	6.1174299832	0.230647045	0.4404341635
ddg	-0.508711757	4.6217635694	0.0415768362	0.8503452926	-0.6669897304	4.6217635694	0.0083779413	0.1347687567	-0.4285758608	4.6217635694	0.0721861277	0.2998446987	-0.3861195837	4.6217635694	0.1135119065	0.3053253925	-0.4458879017	4.6217635694	0.0688144967	0.1831216006
ddlA	0.1043380148	8.6138643498	0.4091725694	1	0.1279311314	8.6138643498	0.3088992374	0.7017561639	0.0620684635	8.6138643498	0.6235822111	0.8630900915	-0.203819173	8.6138643498	0.1056315427	0.2910985476	-0.5482195936	8.6138643498	1.48E-05	0.0001043469
ddlB	-0.0133799639	7.5516866627	0.8978440744	1	0.0612005501	7.5516866627	0.675888799	0.9233668035	0.0593321807	7.5516866627	0.6861227674	0.8946257699	-0.0745896749	7.5516866627	0.5810225957	0.788714301	-0.2328865203	7.5516866627	0.0868783279	0.2178297829
ddpA	-0.358710099	3.1112120394	0.2286645395	1	-0.2908192093	3.1112120394	0.3625881031	0.7391152836	-0.1253998092	3.1112120394	0.7605133659	0.9312253729	0.0666692722	3.1112120394	0.8420146044	0.9501393289	0.5468847396	3.1112120394	0.0597957833	0.1657991539
ddpB	-0.3649986163	2.2956478614	0.5657292299	1	-0.0605501705	2.2956478614	1	1	-0.909405329	2.2956478614	0.0274955475	0.162887416	0.1633302444	2.2956478614	0.4985195407	0.7280317671	-0.0110633015	2.2956478614	1	1
ddpC	-0.3423593263	2.993169924	0.2747578771	1	-0.4688632723	2.993169924	0.1042055564	0.492368388	-0.3530607245	2.993169924	0.2105471828	0.5354979042	-0.1024830939	2.993169924	0.7981650654	0.9265186368	-0.3462896621	2.993169924	0.2091603769	0.4141741904
ddpD	-0.1349769096	2.9131550817	0.881058341	1	0.0525440226	2.9131550817	0.8486794812	0.9811177487	-0.068118447	2.9131550817	0.9488334473	1	-0.2397382646	2.9131550817	0.5403968605	0.7624850578	0.1047000919	2.9131550817	0.731819894	0.8841537116
ddpF	0.1383069807	5.326936425	0.4315658044	1	0.0184437115	5.326936425	0.8980564347	0.9964227298	0.1313725397	5.326936425	0.4595138318	0.7610256145	0.232678976	5.326936425	0.2057353705	0.4359316311	0.2734640259	5.326936425	0.142590042	0.3145476273
ddpX	-0.2569281611	1.4940357403	0.7380348492	1	-0.4538535109	1.4940357403	0.4265708324	0.7789633185	-0.1437615256	1.4940357403	0.885015633	0.9819316749	0.6741500701	1.4940357403	0.1402166298	0.3485129775	0.9627707141	1.4940357403	0.0373024102	0.1168591187
deaD	-0.0140996993	9.4864234887	0.945643976	1	0.1540766718	9.4864234887	0.4190684587	0.7753724554	0.3407678403	9.4864234887	0.0747400042	0.3068913174	0.3028365125	9.4864234887	0.1133951488	0.3053253925	-0.1514821318	9.4864234887	0.4337945922	0.661636957
dedA	-0.1710122714	5.6767999071	0.3006268627	1	-0.1050223701	5.6767999071	0.5034578714	0.832018083	-0.0463927079	5.6767999071	0.7886165556	0.9413863552	-0.1813140537	5.6767999071	0.2661681351	0.510353634	-0.0659592624	5.6767999071	0.7155418067	0.873184728
dedD	0.3323164972	6.2674826824	0.0721524027	1	0.1588523161	6.2674826824	0.4200255959	0.7753724554	0.0521818123	6.2674826824	0.8318301533	0.9586347134	-0.0381437042	6.2674826824	0.7823293491	0.9153104207	0.1996613508	6.2674826824	0.2937652579	0.5136848733
def	0.0739519345	7.7732618252	0.6276109406	1	0.0616993896	7.7732618252	0.6924936866	0.9284321125	0.3082109645	7.7732618252	0.0366617544	0.1995719074	0.2173109937	7.7732618252	0.1453922233	0.3570665077	0.2789991649	7.7732618252	0.0599634659	0.1658358571
degP	0.0420091475	9.093658339	0.8467633812	1	0.2505916072	9.093658339	0.2553392418	0.6588789223	0.3711514609	9.093658339	0.0919172508	0.3409643522	1.1436710325	9.093658339	2.75E-07	2.89E-06	1.0672717339	9.093658339	1.54E-06	1.21E-05
degQ	0.1583973457	6.3973324811	0.3661188818	1	0.2414527663	6.3973324811	0.1719733238	0.5797687799	0.2263625402	6.3973324811	0.1947480918	0.5137098823	0.2705360897	6.3973324811	0.1318399009	0.3360548215	0.2000065131	6.3973324811	0.2716955692	0.4886651884
degS	0.1984862335	6.2373424082	0.2278528294	1	0.0419330308	6.2373424082	0.8481521395	0.9811177487	0.0125160734	6.2373424082	0.9900624606	1	0.0120382117	6.2373424082	0.9881360378	1	-0.0226507979	6.2373424082	0.8397828031	0.9481205071
deoA	-0.0471133038	7.4917832528	0.7962880762	1	0.1468189621	7.4917832528	0.3957174398	0.7624972651	0.1889313609	7.4917832528	0.2723202823	0.603516828	-0.1152255504	7.4917832528	0.5068141597	0.7339065462	-0.3431704642	7.4917832528	0.0487200618	0.1427446114
deoB	-0.0415837774	9.1063217534	0.8044566845	1	0.1778805528	9.1063217534	0.2712802472	0.6718178805	0.1336782944	9.1063217534	0.4081579982	0.719047827	0.0434383591	9.1063217534	0.7890471405	0.9200016099	0.007377911	9.1063217534	0.96199252	1
deoC	-0.1423755206	6.9102359788	0.4092766626	1	0.0201032345	6.9102359788	0.9161469853	1	-0.0620627744	6.9102359788	0.7154259536	0.9131362655	-0.4861851854	6.9102359788	0.0049501772	0.0258964812	-0.7963325304	6.9102359788	5.41E-06	4.00E-05
deoD	0.0778152185	8.6377522721	0.5764955388	1	0.2298490489	8.6377522721	0.1012384474	0.4858314317	0.2466121797	8.6377522721	0.0786624204	0.3125394038	0.1704451094	8.6377522721	0.2262307258	0.4609397378	-0.0258333982	8.6377522721	0.8652489506	0.9625082214
deoR	0.1372704882	6.2446683191	0.3873823066	1	-0.012100352	6.2446683191	0.9130725896	1	-0.050341166	6.2446683191	0.7216909468	0.9151981411	-0.0559475473	6.2446683191	0.711528235	0.8731064068	-0.174774462	6.2446683191	0.264298897	0.4797818101
der	0.053849042	8.3871792844	0.6639199284	1	0.0387334461	8.3871792844	0.7591472515	0.9530929338	-0.037961113	8.3871792844	0.7641339811	0.9321223543	0.0364387423	8.3871792844	0.7745428917	0.9106656775	0.2050850817	8.3871792844	0.0979022364	0.2393227692
dfp	0.2047579574	7.3911217014	0.2352341985	1	0.2969131857	7.3911217014	0.0823200317	0.4639954543	0.2095601453	7.3911217014	0.220344188	0.5470091438	0.2366958682	7.3911217014	0.1734662941	0.3931810123	0.1187374381	7.3911217014	0.4900449732	0.7144408273
dgkA	0.140302706	5.374747841	0.3608308854	1	0.0352089491	5.374747841	0.7960583951	0.9707753569	-0.1300279629	5.374747841	0.468993572	0.7704803129	0.0674522685	5.374747841	0.6611119414	0.8391267429	0.1352751519	5.374747841	0.3820082424	0.6128970494
dgoA	0.4397448751	1.9628262262	0.4261210537	1	0.280245432	1.9628262262	0.5975127119	0.882199071	-0.0268572521	1.9628262262	0.9112925471	0.9940204978	0.3206688085	1.9628262262	0.6397838471	0.8254345519	0.2398343052	1.9628262262	0.8150484766	0.9357152258
dgoD	-0.7590506839	3.2586179858	0.0232012765	0.6778876366	-0.3015335269	3.2586179858	0.3777198892	0.7499545616	-0.4533774964	3.2586179858	0.1412715793	0.4380948975	-0.317866713	3.2586179858	0.3831496557	0.6271786161	0.0502409824	3.2586179858	0.8362971458	0.946481223
dgoK	-0.2497121356	3.1864500645	0.5200577099	1	-0.2857849582	3.1864500645	0.5021305318	0.8313104879	-0.1758244688	3.1864500645	0.7328274495	0.9192695463	-0.280438185	3.1864500645	0.5240192755	0.7507214103	-0.1535381393	3.1864500645	0.743423977	0.8936913477
dgoR	-0.040745494	4.8818800879	0.8304959619	1	-0.1897482569	4.8818800879	0.3081650765	0.7010429043	-0.1675072677	4.8818800879	0.3749329992	0.6893566915	-0.1262045661	4.8818800879	0.5328249455	0.7565233524	-0.38395343	4.8818800879	0.0525884541	0.1516571186
dgoT	0.0101049515	2.8726968267	1	1	-0.493329051	2.8726968267	0.1344920368	0.5302362314	-0.274345146	2.8726968267	0.4114698506	0.7218090359	-0.4492749396	2.8726968267	0.201197581	0.4318774489	0.0541582297	2.8726968267	0.948248749	1
dgsA	-0.0349158219	6.3363733565	0.803767188	1	-0.3536985233	6.3363733565	0.0346779389	0.3115936138	-0.2824143252	6.3363733565	0.0866922585	0.3309717779	-0.5368003773	6.3363733565	0.0018184371	0.0108324372	-0.698634267	6.3363733565	5.01E-05	0.0003214492
dgt	0.0752482621	6.1630018047	0.6697182879	1	0.2559892801	6.1630018047	0.1402765521	0.5393802965	0.3634543497	6.1630018047	0.0343861049	0.1923025009	0.4300394684	6.1630018047	0.0142614399	0.0619826364	0.2110995696	6.1630018047	0.2432845188	0.4556942905
dhaH	0.0170256348	8.3182914971	0.9031352853	1	0.2407582195	8.3182914971	0.0954015723	0.4792975524	-0.0216519136	8.3182914971	0.88375304	0.9808060224	-0.4226212186	8.3182914971	0.0039492901	0.0213092979	-0.8102525828	8.3182914971	3.89E-08	3.77E-07
dhaK	0.1692594146	7.746011935	0.2213654416	1	-0.1234394012	7.746011935	0.3703529597	0.7465550388	-0.3572877476	7.746011935	0.009597369	0.0741394386	-0.4782756496	7.746011935	0.000617265	0.0041295222	-0.7136808113	7.746011935	3.53E-07	3.05E-06
dhaL	0.0534378826	7.1660361459	0.7032336814	1	0.0254966754	7.1660361459	0.8668663011	0.9862075532	-0.3198995557	7.1660361459	0.0249871327	0.1537072157	-0.5898096593	7.1660361459	5.36E-05	0.0004308041	-1.0535372445	7.1660361459	1.31E-12	1.80E-11
dhaR	-0.1481110284	5.4075342279	0.3742205345	1	-0.0550544095	5.4075342279	0.7030862844	0.9331753991	0.0003892729	5.4075342279	0.9724831998	1	-0.1201530416	5.4075342279	0.49639464	0.7256688151	-0.0291698112	5.4075342279	0.8267943352	0.9426816219
dicA	-0.1038880663	6.0938009438	0.5903199381	1	-0.1554157636	6.0938009438	0.4513116161	0.7988394848	-0.0387728297	6.0938009438	0.8264108745	0.9567089338	-0.4129624943	6.0938009438	0.0539509963	0.1797116731	-0.3160729787	6.0938009438	0.1385115654	0.3085618119
dicB	0.6157275697	0.8562779806	0.4985955119	1	-0.1811860452	0.8562779806	0.8582177843	0.9845042115	-0.0818525222	0.8562779806	0.8634304113	0.9710483416	-0.4042250194	0.8562779806	0.5408155598	0.7627664034	-0.6785436089	0.8562779806	0.2815729001	0.4997337214
dicC	-0.1068636196	0.8983724913	1	1	-0.2547989359	0.8983724913	1	1	0.4437505848	0.8983724913	0.489812074	0.7867812496	0.4100565003	0.8983724913	0.5650515234	0.7793813772	0.7523616433	0.8983724913	0.279521329	0.4971197134
dicF	0.0980519561	0.6597880467	1	1	-0.6475659269	0.6597880467	0.3785568078	0.7499545616	-0.7973513924	0.6597880467	0.2833747911	0.6162504952	0.2912870824	0.6597880467	0.8466587231	0.9524356249	0.3214030042	0.6597880467	0.7051129291	0.8666774138
dinB	-0.1523144071	5.4501784598	0.3985054387	1	0.0744481621	5.4501784598	0.6938239115	0.9286033632	0.0103613631	5.4501784598	0.9577648426	1	-0.035967802	5.4501784598	0.8818953405	0.9677096287	-0.0320646174	5.4501784598	0.9350709201	1
dinD	0.0353078032	3.6310876386	0.9562659161	1	-0.0109829364	3.6310876386	1	1	-0.012279876	3.6310876386	1	1	-0.1135442132	3.6310876386	0.6509246118	0.8333946669	0.2973762513	3.6310876386	0.276234071	0.4934912905
dinF	-0.0809915375	4.4145558021	0.7148539793	1	-0.1595083932	4.4145558021	0.4733953455	0.8126430891	-0.0538584641	4.4145558021	0.8297527056	0.9577500324	-0.10202475	4.4145558021	0.7169863774	0.8765510294	-0.2471548077	4.4145558021	0.2745659951	0.4921790271
dinG	-0.078129908	5.690243627	0.7360584656	1	0.0158574284	5.690243627	0.8388957847	0.9809333199	-0.092879323	5.690243627	0.6606996359	0.8818118535	-0.1229987826	5.690243627	0.572778508	0.7834661438	-0.0971351373	5.690243627	0.6405199289	0.8248974797
dinI	-0.2486289265	5.1631258595	0.1816002813	1	-0.0533581712	5.1631258595	0.7319567445	0.9449474625	0.0304975668	5.1631258595	0.9570775621	1	-0.2860296064	5.1631258595	0.1396852067	0.3477959205	-0.0842217877	5.1631258595	0.6718363409	0.8458349519
dinJ	-0.0641267842	5.9036562956	0.6693950822	1	-0.0976241044	5.9036562956	0.5509705039	0.8595780291	0.0645522151	5.9036562956	0.7800222016	0.9381125707	-0.2384005433	5.9036562956	0.1766676607	0.3989419572	-0.2632366414	5.9036562956	0.1380617507	0.3078791378
dipZ	-0.0176969414	7.5947226358	0.9234327193	1	0.1899807769	7.5947226358	0.2281169075	0.6353839934	0.2103308432	7.5947226358	0.1817370239	0.4969437864	0.171494577	7.5947226358	0.2832407666	0.5268597196	-0.0004570692	7.5947226358	1	1
djlA	0.0266739109	6.1043081693	0.9050737024	1	0.0152865782	6.1043081693	0.9186568748	1	-0.0292893949	6.1043081693	0.870647719	0.9743737791	0.0292628739	6.1043081693	0.8483991298	0.9532757182	0.0032010763	6.1043081693	1	1
djlB	0.2219991334	2.7116975052	0.6462978731	1	-0.2129451858	2.7116975052	0.5492074144	0.8587511012	-0.1208005629	2.7116975052	0.7182054025	0.9142152767	-0.2706916625	2.7116975052	0.4469734025	0.6841284213	0.0622396251	2.7116975052	1	1
djlC	-0.035195352	3.7522320533	0.9617262722	1	-0.2356941693	3.7522320533	0.4260378656	0.7789633185	-0.326458332	3.7522320533	0.2333881699	0.5628311003	-0.1317526645	3.7522320533	0.771399031	0.9092752188	-0.049089324	3.7522320533	0.9632522892	1
dkgA	0.025468886	7.7121677878	0.882388673	1	0.1980697063	7.7121677878	0.2011177155	0.6143674169	0.3310676602	7.7121677878	0.0310641001	0.1778937468	0.1271949197	7.7121677878	0.4204945986	0.6626407698	-0.1614436625	7.7121677878	0.2848603543	0.5028570913
dkgB	0.3496500158	3.6163844438	0.124017947	1	0.2130632083	3.6163844438	0.3219030631	0.7086375252	0.1131742663	3.6163844438	0.601222275	0.8516654589	0.0591121161	3.6163844438	0.7596267292	0.9007545115	0.7045883924	3.6163844438	0.0033740193	0.0156325921
dksA	0.2599108718	8.8094913829	0.0766795939	1	0.2014697607	8.8094913829	0.1699371712	0.5760695741	0.2505817281	8.8094913829	0.0865814658	0.3308428786	0.3083008487	8.8094913829	0.035245725	0.1288343737	0.266587686	8.8094913829	0.0695537305	0.184537303
dld	0.0151667774	8.1021497582	0.9259646642	1	0.2029953922	8.1021497582	0.1256603045	0.5174602186	0.4042760119	8.1021497582	0.001954464	0.0206759181	0.4868845533	8.1021497582	0.0002165523	0.0015579431	0.6251401844	8.1021497582	1.71E-06	1.34E-05
dmsA	-0.1680717641	7.9135794519	0.7503430281	1	0.1455423139	7.9135794519	0.7864511579	0.9678996654	-0.6069794012	7.9135794519	0.254521576	0.5839584236	-3.2485663113	7.9135794519	2.39E-08	2.79E-07	-3.8946942926	7.9135794519	8.28E-11	1.01E-09
dmsB	-0.1286608071	6.1948396253	0.8100901736	1	0.1171511319	6.1948396253	0.8389390925	0.9809333199	-0.0411528784	6.1948396253	0.9362517324	0.999744352	-2.651764777	6.1948396253	6.94E-06	6.30E-05	-3.5320166961	6.1948396253	8.73E-09	9.01E-08
dmsC	-0.1562220458	6.4131652141	0.7580095251	1	0.2003502721	6.4131652141	0.7062674315	0.9332420637	0.1592799746	6.4131652141	0.7649839696	0.9321223543	-1.7098881882	6.4131652141	0.0014373888	0.0088320242	-2.4331763296	6.4131652141	1.03E-05	7.39E-05
dmsD	0.0579368624	6.2709642012	0.8792050307	1	0.0624902498	6.2709642012	0.8648332329	0.9860930131	0.0197483613	6.2709642012	0.9702584227	1	-0.398716078	6.2709642012	0.1884986583	0.4147549883	-0.8226471667	6.2709642012	0.0069480713	0.0290144449
dnaA	0.1042553702	8.426337823	0.500100059	1	0.2813615285	8.426337823	0.0665001398	0.4229286658	0.0020605181	8.426337823	0.9943036167	1	0.1761156835	8.426337823	0.254178196	0.4975822023	0.1288461738	8.426337823	0.4007326668	0.631845376
dnaB	0.2011429377	7.6280969094	0.1902158615	1	0.2035781976	7.6280969094	0.1870332111	0.5964467565	-0.1619410577	7.6280969094	0.2997042979	0.631362296	0.0608424974	7.6280969094	0.6943354803	0.8606553789	0.1676155032	7.6280969094	0.2765438075	0.4936640288
dnaC	-0.1202873756	5.7956078004	0.5159606746	1	-0.1981471895	5.7956078004	0.2597863339	0.6624784952	-0.1380512248	5.7956078004	0.4278298585	0.7376672992	-0.245417455	5.7956078004	0.1651787437	0.3830684148	-0.2743823214	5.7956078004	0.1257219376	0.2875270085
dnaE	0.0428383345	8.4385698764	0.7445979011	1	0.0011834599	8.4385698764	1	1	-0.1432669396	8.4385698764	0.254818665	0.584327905	-0.1668701014	8.4385698764	0.188307367	0.4145464588	0.0106033504	8.4385698764	0.9385960773	1
dnaG	-0.0456886466	8.0777318874	0.7413686963	1	0.0372058068	8.0777318874	0.8032086064	0.9738937044	-0.1342265332	8.0777318874	0.332873173	0.6598545597	0.1130943938	8.0777318874	0.4301138538	0.672610266	0.1872896818	8.0777318874	0.1841293122	0.3771270366
dnaJ	0.083008144	8.4578766789	0.6517130215	1	0.29257711	8.4578766789	0.1089479734	0.4993933251	0.1733314547	8.4578766789	0.3424977483	0.6641904507	0.3057625032	8.4578766789	0.0948044237	0.2682378127	0.6286114943	8.4578766789	0.0005619667	0.0031184069
dnaK	0.0057591684	11.8824723193	0.9714023703	1	0.1473758801	11.8824723193	0.3500668572	0.7308385554	0.1487019432	11.8824723193	0.3456594204	0.6642537855	0.28221313	11.8824723193	0.0736338015	0.2244550586	0.4020310728	11.8824723193	0.0108468611	0.0425454504
dnaN	0.0204730648	7.7238880864	0.9005632515	1	0.0488357874	7.7238880864	0.7499939327	0.9476394423	-0.0594156392	7.7238880864	0.6785554909	0.8897851369	0.0129523686	7.7238880864	0.9406333395	0.9955692935	-0.0064255316	7.7238880864	0.9687345054	1
dnaQ	-0.0210034868	7.1199572465	0.896477431	1	-0.1438807241	7.1199572465	0.2845832768	0.6858272037	-0.1281132831	7.1199572465	0.334941722	0.6599083204	-0.0579528892	7.1199572465	0.6795481457	0.8511758543	-0.0697224403	7.1199572465	0.6174973431	0.8079178212
dnaT	0.0579803863	5.2365968244	0.6957422556	1	-0.1443881384	5.2365968244	0.4036719714	0.7681750629	-0.1338439308	5.2365968244	0.4583167422	0.7598287402	0.0073808346	5.2365968244	0.9215856811	0.986651519	-0.1494032514	5.2365968244	0.4127799977	0.6438504106
dnaX	0.0992277241	8.1952794069	0.4281415394	1	0.2320483533	8.1952794069	0.0601530121	0.4083395252	0.1458146684	8.1952794069	0.2375765321	0.5661591035	0.1521034362	8.1952794069	0.2234041147	0.4580281901	0.0370214499	8.1952794069	0.7666114955	0.9093058197
dos	-0.1829926463	5.0210393937	0.4125792154	1	-0.0903922395	5.0210393937	0.6599468024	0.9187945549	-0.3474535842	5.0210393937	0.0752635151	0.3078636165	0.1109183131	5.0210393937	0.5044501181	0.7314697019	0.7247383223	5.0210393937	4.75E-05	0.000306276
dppA	-0.078878672	11.0352198409	0.7028938374	1	0.2196111353	11.0352198409	0.2874515051	0.6874188275	0.3181105648	11.0352198409	0.1233229512	0.4052331999	0.2767967775	11.0352198409	0.1802726236	0.4024277123	0.0469653284	11.0352198409	0.8203779827	0.9388373486
dppB	-0.0570621855	7.6192935228	0.7998094839	1	0.3033878226	7.6192935228	0.1488286326	0.5491571967	0.3354789607	7.6192935228	0.1095907621	0.3789793261	0.1662335288	7.6192935228	0.4347647719	0.6770539142	-0.0318674818	7.6192935228	0.8870820156	0.9750117586
dppC	0.0560448804	7.2990943295	0.8009803228	1	0.3516875698	7.2990943295	0.1123422924	0.5055514511	0.3181133222	7.2990943295	0.1503677229	0.4522305855	0.1082148212	7.2990943295	0.6384721516	0.8244852348	0.0053212831	7.2990943295	0.987034581	1
dppD	0.0197789367	8.0838907483	0.9181210026	1	0.2808609091	8.0838907483	0.1572298118	0.5618332686	0.2581666608	8.0838907483	0.1928927563	0.510773359	0.0344637273	8.0838907483	0.8705904999	0.9642047956	-0.0993638196	8.0838907483	0.6208778316	0.8104335412
dppF	-3.15E-05	8.1559898915	0.9996349249	1	0.2279920541	8.1559898915	0.2715129385	0.6718178805	0.2180133214	8.1559898915	0.292112845	0.6245020753	-0.119974376	8.1559898915	0.559964427	0.7750716126	-0.2032886778	8.1559898915	0.3279520715	0.5549858736
dps	0.1163917564	11.365135912	0.6613067449	1	0.1914256692	11.365135912	0.4707630963	0.811367375	0.3802449665	11.365135912	0.1523504374	0.4539665701	0.206022238	11.365135912	0.4377515948	0.6787520215	0.1699964484	11.365135912	0.5222306344	0.7400133866
dsbA	0.0994883733	7.8368601865	0.4390406304	1	0.0518808155	7.8368601865	0.6913391865	0.9284321125	-0.0109549993	7.8368601865	0.9280789413	0.999165795	0.1283092297	7.8368601865	0.3191009594	0.5656249916	0.2076204029	7.8368601865	0.1015315739	0.2463718135
dsbB	0.2605695335	5.5069548396	0.1644238176	1	0.0275202618	5.5069548396	0.8688624389	0.9867171272	-0.0054312254	5.5069548396	1	1	0.257238548	5.5069548396	0.1796722305	0.4017138105	0.314208096	5.5069548396	0.0910624612	0.2264668803
dsbC	-0.0833832473	7.4227434078	0.5406836199	1	0.0060833736	7.4227434078	1	1	0.1380637364	7.4227434078	0.3464456122	0.6651693806	0.0510217614	7.4227434078	0.7495038061	0.8946967335	-0.2482304964	7.4227434078	0.0782791723	0.2019273545
dsbG	-0.0670989373	5.791041908	0.6603480437	1	-0.2454839273	5.791041908	0.1444406206	0.5461339712	-0.0915044963	5.791041908	0.5587972374	0.8298044928	-0.1321583829	5.791041908	0.4104220471	0.6527753254	-0.1335494449	5.791041908	0.4110196883	0.6421715392
dsdA	0.0939260976	4.7021783393	0.5950706592	1	0.2127247845	4.7021783393	0.3012907808	0.6945689942	0.3001520123	4.7021783393	0.1204980182	0.3993356391	0.0397311306	4.7021783393	0.8144340522	0.9365446463	0.3308282263	4.7021783393	0.0973338989	0.2388194347
dsdC	0.1337532654	4.1474039339	0.5657229189	1	0.1383745455	4.1474039339	0.4574310637	0.8033418702	0.1925296853	4.1474039339	0.3431511581	0.6641904507	0.3257304005	4.1474039339	0.1552715411	0.3704951493	0.3069532003	4.1474039339	0.1812619577	0.3742885137
dsdX	-0.3413425063	3.1683272463	0.2902666239	1	-0.543926385	3.1683272463	0.1180240018	0.5064386875	-0.2036808735	3.1683272463	0.5310970443	0.8106741142	-0.1574561727	3.1683272463	0.6575624185	0.8380525831	0.0387247808	3.1683272463	1	1
dsrA	-0.12511126	2.3436596583	0.7729998292	1	-0.3583147269	2.3436596583	0.5371236367	0.8532180266	-0.2447278452	2.3436596583	0.6115297331	0.8572193876	0.1329489754	2.3436596583	0.7266715383	0.8821496683	0.6700332557	2.3436596583	0.0768868747	0.1990531204
dsrB	-0.4516604209	3.2335279468	0.1753139563	1	-0.561572494	3.2335279468	0.098282435	0.4838473605	-0.0904896831	3.2335279468	0.7093303019	0.9092604898	-0.5125870264	3.2335279468	0.1266312383	0.3284306574	0.3959861576	3.2335279468	0.3322370311	0.5600306313
dtd	0.0469404586	6.4672123553	0.8230329851	1	0.210458708	6.4672123553	0.2444920475	0.6522318906	0.209299012	6.4672123553	0.2434243762	0.5722538017	-0.0883262875	6.4672123553	0.6203700456	0.8138330317	-0.2174214783	6.4672123553	0.2320870143	0.4412632697
dusB	0.0077839672	9.071260071	0.9717939129	1	-0.2944570062	9.071260071	0.1549949008	0.5594143688	-0.8443089585	9.071260071	5.09E-05	0.0007257871	-1.075094941	9.071260071	3.04E-07	3.19E-06	-0.6725350466	9.071260071	0.0012630288	0.0064888862
dusC	0.0595730271	4.2243229005	0.8409834594	1	-0.0979021076	4.2243229005	0.738446134	0.9456759446	-0.3196993158	4.2243229005	0.27338664	0.6052554736	0.0709673642	4.2243229005	0.7922441104	0.922387762	0.4307132	4.2243229005	0.1010309941	0.2454344567
dut	0.2097673538	6.768127308	0.1483553654	1	0.3832822666	6.768127308	0.008207136	0.133521399	0.1901315232	6.768127308	0.1829753619	0.4976778426	0.3465146264	6.768127308	0.0182836096	0.0759833934	0.2223607048	6.768127308	0.1246676771	0.2855720923
dxr	-0.0908693467	6.4931422029	0.5513297912	1	-0.0509599692	6.4931422029	0.7447007794	0.9461100443	-0.0704688755	6.4931422029	0.6439294188	0.8746544119	-0.0592166298	6.4931422029	0.7111020239	0.8731064068	-0.1899813025	6.4931422029	0.2213225401	0.4299322976
dxs	0.061050394	7.9595564862	0.665509449	1	0.1722889337	7.9595564862	0.2183208539	0.6295961627	-0.2018941404	7.9595564862	0.1437183814	0.4421708082	-0.2798154684	7.9595564862	0.0451588725	0.1560397081	-0.0973750778	7.9595564862	0.487978082	0.7123949225
eaeH	0.2015528041	1.4348368667	0.5794789006	1	-0.2340714178	1.4348368667	1	1	-0.5709789332	1.4348368667	0.4663259094	0.767089154	-0.1803371716	1.4348368667	1	1	0.7312853485	1.4348368667	0.158650059	0.341212821
eamA	0.2408977286	5.0883484496	0.3186196551	1	0.6085445467	5.0883484496	0.0032363288	0.0684730653	1.0174984267	5.0883484496	2.10E-07	4.33E-06	1.1266597964	5.0883484496	1.65E-08	1.97E-07	1.084153962	5.0883484496	5.95E-08	5.64E-07
ebgA	-0.462848322	3.785628559	0.1120058384	1	-0.3463957595	3.785628559	0.2471513315	0.6544481928	-0.4298444821	3.785628559	0.1435036729	0.4418267205	-0.4125498685	3.785628559	0.1804149308	0.4025088685	-0.1789582162	3.785628559	0.5548051191	0.7644812277
ebgC	-1.2031427658	0.3745313404	0.0881462144	1	-1.0346189327	0.3745313404	0.2111473724	0.6232907201	-0.6387571551	0.3745313404	0.5804390376	0.8409944592	-1.9287878293	0.3745313404	0.0417708476	0.1471745615	-1.3407148555	0.3745313404	0.0583431353	0.1630343305
ebgR	-0.0696283235	5.0902348997	0.7599384719	1	-0.0857279704	5.0902348997	0.6404806718	0.9064264052	-0.3756665838	5.0902348997	0.0349298449	0.1932773928	-0.0665356768	5.0902348997	0.6851730715	0.853485598	-0.316370651	5.0902348997	0.0800115325	0.2045532928
ecnA	-0.3484586757	4.7246995045	0.1340995276	1	-0.1864312128	4.7246995045	0.3631584634	0.7399267554	-0.4565204692	4.7246995045	0.0377918765	0.2024760838	0.0253898585	4.7246995045	0.9384910759	0.9942819859	0.0339005746	4.7246995045	0.9020624607	0.9828407582
ecnB	-0.1132792047	6.4376148772	0.6838230835	1	-0.347397598	6.4376148772	0.2333709985	0.6403941968	0.1094717805	6.4376148772	0.7357458457	0.919559269	0.7834877615	6.4376148772	0.0077896218	0.0378894968	1.6713253665	6.4376148772	1.39E-08	1.41E-07
eco	0.0948320702	6.1892045769	0.6671216651	1	-0.0262296178	6.1892045769	0.9115195651	1	0.1421749919	6.1892045769	0.5269428334	0.8079906485	0.1731898036	6.1892045769	0.4532824879	0.6884187713	0.1629416655	6.1892045769	0.471903966	0.6974630192
ecpD	-1.0878923476	1.4915947066	0.0189479895	0.6028267763	-1.4868930134	1.4915947066	0.001902256	0.0432285168	-0.6896596107	1.4915947066	0.1119513521	0.3837438606	-0.7530125291	1.4915947066	0.1207749865	0.3184337427	-0.8330071098	1.4915947066	0.0527730757	0.1519171314
eda	0.1387655391	8.866740366	0.319137118	1	0.2016519596	8.866740366	0.1478954429	0.5479917491	0.1957489602	8.866740366	0.1600483323	0.4622781353	0.0648046308	8.866740366	0.6425379891	0.8274654665	-0.1207959143	8.866740366	0.3987328901	0.631159133
edd	0.1253103362	8.0200104809	0.4523110143	1	0.0642220116	8.0200104809	0.7093723823	0.9346138944	0.1930911872	8.0200104809	0.2394989379	0.5670606054	-0.048494552	8.0200104809	0.7485210831	0.8945991981	-0.1524518317	8.0200104809	0.3420384358	0.5711722713
efp	0.1396097782	8.7660365006	0.3409872593	1	0.0828193217	8.7660365006	0.5725119007	0.8734392668	0.0253245884	8.7660365006	0.866626438	0.9728595273	0.2302617526	8.7660365006	0.1135284405	0.3053253925	0.3511087944	8.7660365006	0.0153272194	0.0573935546
ego	0.0576787722	2.7069845559	0.8226061367	1	-0.0574722759	2.7069845559	0.946280138	1	-0.4599517772	2.7069845559	0.3091370678	0.6380315743	0.003141563	2.7069845559	0.8226061367	0.9401525697	-0.1823483086	2.7069845559	0.7016250573	0.864747867
elaA	-0.0278314133	5.4693445474	0.8561879944	1	0.0620801052	5.4693445474	0.7753555595	0.9622471539	0.0465347585	5.4693445474	0.8495902535	0.9655165052	-0.0892341625	5.4693445474	0.6614178192	0.8392288134	-0.2581373122	5.4693445474	0.2037735602	0.4057521747
elaB	0.1910366517	9.4876745506	0.1559560842	1	0.1460101739	9.4876745506	0.2785221808	0.6793031043	0.2290886513	9.4876745506	0.0875763009	0.3324065693	0.0130022107	9.4876745506	0.9315124174	0.990553561	0.1982793172	9.4876745506	0.1414572407	0.3128295396
elaC	-0.1984704955	5.3672467137	0.2051196205	1	-0.277074858	5.3672467137	0.0892299487	0.4685422551	-0.3787168801	5.3672467137	0.0243323437	0.1510755797	-0.1790510905	5.3672467137	0.2730603942	0.5173332126	-0.0461778949	5.3672467137	0.7355600262	0.8873758654
elaD	-0.7818432475	2.3743269428	0.0305312072	0.7493230577	-0.8929717683	2.3743269428	0.005799647	0.1045162139	-0.6555593755	2.3743269428	0.0429845999	0.221897664	-0.783024459	2.3743269428	0.0305312072	0.1150276624	-0.5226459932	2.3743269428	0.1284321049	0.2910328491
elbA	-0.6519414336	0.6314866299	0.3509357932	1	-0.1782018817	0.6314866299	0.8471615371	0.9811177487	-1.0083827383	0.6314866299	0.2847206702	0.6167700705	-0.2202075915	0.6314866299	1	1	-0.0610882124	0.6314866299	1	1
elbB	0.1801477154	7.4984341338	0.2189636196	1	0.2112844306	7.4984341338	0.1434901149	0.5447705026	0.2871881022	7.4984341338	0.0444088828	0.2273755	-0.0666243759	7.4984341338	0.6344687055	0.8225303623	-0.6815802356	7.4984341338	2.69E-06	2.06E-05
emrA	-0.0186656929	6.0238350134	0.9665937873	1	-0.0093236635	6.0238350134	0.9809864387	1	-0.1049513039	6.0238350134	0.5526804476	0.824509386	-0.2576839485	6.0238350134	0.1356226986	0.3419433708	-0.3232003747	6.0238350134	0.0663215136	0.1773666879
emrB	-0.0511873974	5.8346751183	0.759230899	1	0.0768371888	5.8346751183	0.5894123423	0.8777152418	0.006477211	5.8346751183	0.9498639247	1	-0.0303473503	5.8346751183	0.8650292485	0.9612679488	-0.0870625209	5.8346751183	0.6054937807	0.8001833194
emrD	0.0561700906	2.6798849603	0.947512263	1	-0.4457236819	2.6798849603	0.2429178815	0.6504857302	-0.7697093355	2.6798849603	0.0400591348	0.2108504705	-0.6649080651	2.6798849603	0.1305671376	0.3341989607	0.068416324	2.6798849603	0.9004722067	0.9828003234
emrE	-0.1995614651	3.1476103376	0.369765141	1	-0.6234806369	3.1476103376	0.0169146362	0.2130450514	-0.2282220831	3.1476103376	0.3441218069	0.6641904507	-0.4056247837	3.1476103376	0.1441812811	0.3552831912	0.0235110025	3.1476103376	1	1
emrK	-0.5973807839	2.3396835634	0.2215784703	1	-0.9523301455	2.3396835634	0.0181942464	0.2202161839	-0.7113237921	2.3396835634	0.0836713343	0.325220254	-0.6427375625	2.3396835634	0.1620641168	0.3774758035	-0.2004366603	2.3396835634	0.8155953844	0.9357152258
emrY	-0.2554890474	2.1526525124	0.4290263411	1	-0.6414536807	2.1526525124	0.0891108333	0.4685422551	-1.1525680383	2.1526525124	0.004260449	0.0395218757	-0.3565272431	2.1526525124	0.3756668546	0.6215289447	-0.4117053936	2.1526525124	0.2949101843	0.514266846
emtA	0.2444821301	6.6175209176	0.1659241807	1	0.1461451343	6.6175209176	0.4264067209	0.7789633185	0.0642751116	6.6175209176	0.7477897144	0.9263792395	0.0031167558	6.6175209176	0.9834294555	1	-0.0619427463	6.6175209176	0.6920360302	0.8594773455
endA	-0.2206355208	2.952952632	0.4955317139	1	-0.6074536519	2.952952632	0.0274737517	0.2769947502	-1.4718491316	2.952952632	1.59E-07	3.36E-06	-1.3845236767	2.952952632	7.35E-06	6.65E-05	-1.2382751959	2.952952632	2.80E-05	0.000190252
eno	-0.0093712139	12.7934472998	0.9485437349	1	0.1223274064	12.7934472998	0.398360075	0.7649808675	-0.035721752	12.7934472998	0.8052459766	0.950407109	-0.7679147572	12.7934472998	1.37E-07	1.50E-06	-1.5579812118	12.7934472998	8.21E-26	2.26E-24
entA	-0.3406444434	5.9758876635	0.3461203192	1	-0.1310438601	5.9758876635	0.7456215751	0.9461100443	-0.348335226	5.9758876635	0.3310419048	0.6571655954	4.0121532321	5.9758876635	1.48E-29	5.83E-28	3.7152623213	5.9758876635	5.65E-26	1.57E-24
entB	-0.3763976704	6.507099507	0.4856918694	1	-0.0820005194	6.507099507	1	1	0.4959006958	6.507099507	0.186677434	0.5023681572	5.7502377077	6.507099507	2.77E-45	3.22E-43	5.2823480678	6.507099507	1.08E-39	6.47E-38
entC	-0.0646595466	7.2395740507	1	1	3.2794590023	7.2395740507	6.32E-11	5.90E-09	5.6352399745	7.2395740507	3.43E-25	3.13E-23	6.8349384183	7.2395740507	3.70E-33	1.79E-31	6.0310899124	7.2395740507	9.30E-28	2.70E-26
entD	-0.7600032006	4.3062649745	0.0668258266	0.9674067496	-0.5422636692	4.3062649745	0.1577580726	0.5618332686	-0.1820972432	4.3062649745	0.7341987964	0.9193559983	2.8911275577	4.3062649745	1.22E-19	3.05E-18	2.425708794	4.3062649745	2.25E-14	3.39E-13
entE	-0.2246278614	7.3395852851	0.6929939616	1	0.0668047956	7.3395852851	0.8369400699	0.9809333199	3.0822037818	7.3395852851	2.31E-13	8.18E-12	5.8311425482	7.3395852851	1.20E-35	6.69E-34	5.1070471587	7.3395852851	2.16E-29	6.76E-28
entF	-0.2539720587	8.1964959276	0.4505411716	1	-0.1454799589	8.1964959276	0.6835952541	0.925320396	1.0627150483	8.1964959276	0.0006694543	0.0079209533	5.0326851855	8.1964959276	1.24E-45	1.48E-43	4.3187337088	8.1964959276	4.16E-36	2.05E-34
envC	0.0982547782	7.1456840926	0.5038024247	1	0.057284951	7.1456840926	0.712910492	0.9356224291	-0.2021536499	7.1456840926	0.1520226466	0.4539665701	-0.4694421839	7.1456840926	0.001171989	0.0073484569	-0.2909331944	7.1456840926	0.0438682904	0.1324063999
envR	-0.1287407703	1.1599182946	0.7908385613	1	-1.2508742608	1.1599182946	0.0268136806	0.2726222679	-1.3738153254	1.1599182946	0.0117256776	0.0873020544	-1.5788409387	1.1599182946	0.0146473772	0.0632902263	-0.4618397624	1.1599182946	0.4137395186	0.6447791118
envY	0.0438217768	2.6556325506	0.932703861	1	-0.0237377822	2.6556325506	1	1	0.2887831759	2.6556325506	0.4077659403	0.7186519136	0.0318873735	2.6556325506	0.932703861	0.9906817904	0.1384407296	2.6556325506	0.8717312178	0.965759751
envZ	0.0110196688	6.0932871796	0.98738458	1	-0.0194687415	6.0932871796	0.847648403	0.9811177487	-0.1821793042	6.0932871796	0.2139228369	0.539102882	-0.0086444005	6.0932871796	0.9245774526	0.9866861963	0.1465940878	6.0932871796	0.363371035	0.5928924558
epd	-0.2441056005	8.3185618596	0.057205773	0.9340107333	-0.5131911067	8.3185618596	7.03E-05	0.0022698213	-0.7196859765	8.3185618596	2.62E-08	6.02E-07	-0.8704097985	8.3185618596	2.97E-11	4.44E-10	-1.0111938933	8.3185618596	1.33E-14	2.03E-13
eptA	-0.0423583198	4.1643065906	0.9392698015	1	-0.0267963742	4.1643065906	1	1	0.0274419485	4.1643065906	0.8264229305	0.9567089338	0.1004710738	4.1643065906	0.6126157414	0.809322441	0.0569386406	4.1643065906	0.8045533071	0.9311658459
eptB	0.125548021	5.8518996184	0.4565318424	1	0.2380652228	5.8518996184	0.1581806168	0.5621148061	0.3807403045	5.8518996184	0.0217615922	0.1388797006	0.5528956988	5.8518996184	0.0010198409	0.0065474093	0.0318492358	5.8518996184	0.8082991302	0.9335377885
era	0.039711903	8.4658538178	0.7777039693	1	0.1695452577	8.4658538178	0.2177419283	0.6295961627	-0.0575510578	8.4658538178	0.6726470726	0.8875634952	0.1311874415	8.4658538178	0.3419677082	0.5872656164	0.1092569952	8.4658538178	0.4274279517	0.6568168345
erfK	0.0604278551	6.7732617689	0.7211841447	1	-0.2031406306	6.7732617689	0.2080048595	0.6225650673	0.0179657453	6.7732617689	0.9315339438	0.999165795	-0.1315722483	6.7732617689	0.4102386594	0.6527753254	-0.0760229517	6.7732617689	0.6235487759	0.8126286172
essD	-0.2833040412	1.4554593669	0.5665845704	1	-0.7089554598	1.4554593669	0.1614677497	0.5684458893	-0.2457763179	1.4554593669	0.7084766755	0.9086017681	-0.1295786811	1.4554593669	1	1	-0.1852615076	1.4554593669	0.89347147	0.9781952495
essQ	0.3957366218	-0.1039306731	0.5583390672	1	-1.0055128143	-0.1039306731	0.460130151	0.8041697884	-0.7338806761	-0.1039306731	0.7312030271	0.9192695463	-0.233050234	-0.1039306731	1	1	-0.6720884126	-0.1039306731	1	1
etp	-0.4121511979	2.3431381235	0.2499411113	1	-0.3199283738	2.3431381235	0.2697801404	0.6710662002	-0.2860710496	2.3431381235	0.4174316998	0.7273677049	-0.0436419167	2.3431381235	0.9306527773	0.9898845167	-0.1340259901	2.3431381235	0.5421650046	0.7540798881
eutA	-0.2708295362	2.5298988596	0.6046401351	1	-0.0388069112	2.5298988596	1	1	-0.4834598208	2.5298988596	0.2713878707	0.6026943664	-0.4028385986	2.5298988596	0.4337406811	0.6763087086	0.1773844612	2.5298988596	0.5992693105	0.7952716071
eutB	0.0666130946	7.9748249119	0.6388027128	1	0.2287733343	7.9748249119	0.08486386	0.4649110698	0.2874654442	7.9748249119	0.0288199744	0.1686400408	0.0537506123	7.9748249119	0.7126197995	0.8732100754	-0.1558088893	7.9748249119	0.2278378171	0.4368586717
eutC	-0.0285811958	5.2517219275	0.8946547154	1	0.2086015465	5.2517219275	0.3520658433	0.7308385554	0.3285120526	5.2517219275	0.1378300058	0.4314722121	0.2371830532	5.2517219275	0.322715668	0.568524936	-0.1299327009	5.2517219275	0.5295397867	0.74471951
eutE	-0.6225231438	2.2466694316	0.2541004325	1	-0.0331625059	2.2466694316	0.9420177555	1	-0.4493921255	2.2466694316	0.4278255769	0.7376672992	-0.2280949508	2.2466694316	0.7977597477	0.9265186368	-0.0955496653	2.2466694316	0.935341578	1
eutG	-0.3652686585	2.3388371418	0.4684782368	1	-0.3667469479	2.3388371418	0.4167168884	0.7753724554	-0.2345470074	2.3388371418	0.6470726151	0.8758830388	-0.5622411909	2.3388371418	0.2690806134	0.5136233336	-0.6040589418	2.3388371418	0.1398894257	0.310503919
eutH	-0.4184493943	2.7824757663	0.2205173602	1	-0.4146812011	2.7824757663	0.2796616241	0.6799250906	-0.5923683981	2.7824757663	0.085761984	0.3289801477	-0.3647979732	2.7824757663	0.4131522302	0.6557087324	-0.0523913388	2.7824757663	1	1
eutI	-0.5629860314	2.1639333622	0.2456150978	1	-0.0561622126	2.1639333622	1	1	-0.4435599022	2.1639333622	0.3141089873	0.640918882	-0.2179253596	2.1639333622	0.6957755989	0.8616944052	-0.3640466209	2.1639333622	0.3198552915	0.5451501893
eutJ	-0.5935276514	1.5843589115	0.4136347525	1	-0.8990960752	1.5843589115	0.1165779588	0.5055514511	-1.4109493542	1.5843589115	0.0100462988	0.0766409473	-1.133596177	1.5843589115	0.0664193242	0.2097936961	-0.4037330979	1.5843589115	0.5006040427	0.7224779446
eutL	0.0439498942	4.9951001057	0.8058969785	1	0.2928274424	4.9951001057	0.1829207446	0.5933871587	0.5100707457	4.9951001057	0.0175832781	0.1187359835	0.5377516079	4.9951001057	0.0144418201	0.0626167137	0.0137692051	4.9951001057	0.9578648494	1
eutP	-0.3787919288	0.7306103104	1	1	-0.4530446265	0.7306103104	1	1	0.0022601874	0.7306103104	0.8396095377	0.962141371	0.2304350065	0.7306103104	0.6611420018	0.8391267429	0.7697477196	0.7306103104	0.1272952437	0.289736657
eutQ	0.0676795863	1.6447407832	0.9025909193	1	0.0843946614	1.6447407832	0.7492042169	0.9473609145	-0.8315392304	1.6447407832	0.2379593216	0.5661591035	0.0148190281	1.6447407832	0.809417016	0.9335247271	0.5269740671	1.6447407832	0.2908358945	0.5104610283
eutT	-0.2619010432	2.0372597708	0.8548563491	1	-1.0480121152	2.0372597708	0.0345063946	0.3113549678	-0.6254614587	2.0372597708	0.3048246348	0.6349281312	-0.7883242908	2.0372597708	0.1561023147	0.3713482373	-0.2875455017	2.0372597708	0.7929327594	0.9251959255
evgA	-0.1387438836	7.438029451	0.3666809093	1	-0.316849418	7.438029451	0.0359769457	0.3179444074	-0.3617050355	7.438029451	0.0159498882	0.1101362861	-0.7636769997	7.438029451	6.18E-07	6.26E-06	-0.835826275	7.438029451	4.25E-08	4.11E-07
evgS	-0.2097633779	7.0780680365	0.2224223578	1	-0.2813983438	7.0780680365	0.0999994261	0.4855813022	-0.2412897917	7.0780680365	0.1562997088	0.4588566298	-0.8652271328	7.0780680365	9.18E-07	9.12E-06	-0.699246231	7.0780680365	6.18E-05	0.0003914402
exbB	2.0820861904	8.9497448492	7.40E-18	7.94E-15	3.9454610481	8.9497448492	4.06E-55	1.74E-51	4.6935272917	8.9497448492	3.19E-73	1.37E-69	4.6224792943	8.9497448492	4.06E-71	5.81E-68	4.3713363933	8.9497448492	4.37E-65	1.17E-62
exbD	0.6849770188	7.4779299906	0.0294537784	0.7431350429	3.4462894243	7.4779299906	2.64E-26	1.26E-23	4.7137372343	7.4779299906	4.82E-44	1.88E-41	4.9581676947	7.4779299906	1.60E-47	2.15E-45	4.6566465496	7.4779299906	5.67E-43	4.06E-41
exo	0.0168200275	4.6090068031	0.8395034219	1	0.1366150219	4.6090068031	0.4441578489	0.7934022461	-0.1098680705	4.6090068031	0.7233543399	0.9158159908	0.0918513124	4.6090068031	0.5782604417	0.7868809655	0.1447006201	4.6090068031	0.4194575671	0.6487403248
exoX	-0.0025160166	6.110256196	1	1	-0.0321576384	6.110256196	0.8551949773	0.9831537547	0.1358938067	6.110256196	0.4358861349	0.7449784916	0.0163716478	6.110256196	0.955625646	1	-0.0647392627	6.110256196	0.6709893453	0.8458349519
exuR	-0.0996139804	6.6018413655	0.4752318966	1	-0.2182632624	6.6018413655	0.1246936611	0.515456472	-0.2522966242	6.6018413655	0.0723227652	0.3001220065	-0.2752063592	6.6018413655	0.0572053492	0.1876982238	-0.4033493368	6.6018413655	0.0046107403	0.0204970112
exuT	-0.0726178646	4.2390560603	0.7456010135	1	-0.1862273364	4.2390560603	0.4790078183	0.814352892	-0.1728654995	4.2390560603	0.4731014402	0.7746742988	-0.3395947841	4.2390560603	0.1799625755	0.4021536221	0.2487130007	4.2390560603	0.3169480818	0.5429325351
fabA	0.2381001406	8.9934299597	0.0639082444	0.966499682	0.0933687225	8.9934299597	0.4679302429	0.8107141562	0.0103379914	8.9934299597	0.9406413327	1	0.2946187514	8.9934299597	0.0215168813	0.0871017958	0.4548777586	8.9934299597	0.0003685223	0.0021217201
fabB	0.2005668598	10.5042242413	0.3465381003	1	0.4217474708	10.5042242413	0.04758438	0.3630105008	-0.1349312513	10.5042242413	0.5245492683	0.8075050565	0.18528609	10.5042242413	0.3848849093	0.6289862621	0.3050300088	10.5042242413	0.1518260213	0.3311796655
fabD	0.052444717	9.3049007618	0.7178215183	1	0.1639592272	9.3049007618	0.2580971382	0.6611805477	0.1756357938	9.3049007618	0.224854026	0.551892396	-0.2014496416	9.3049007618	0.1635579877	0.3797197606	-0.2284192451	9.3049007618	0.1154214983	0.2707456774
fabF	-0.0003275171	9.3926390768	0.9997542801	1	0.0903834036	9.3926390768	0.5357715694	0.8528476983	-0.0753151335	9.3926390768	0.6095750122	0.8562210714	-0.2366017927	9.3926390768	0.1086403827	0.2949887833	-0.2824519709	9.3926390768	0.0559820977	0.1579135443
fabG	0.0448283767	9.7191775642	0.7297491105	1	0.1047446161	9.7191775642	0.411371097	0.7718346821	0.1625706308	9.7191775642	0.1996019486	0.519368486	-0.0816655327	9.7191775642	0.5103987407	0.7368653136	-0.1036741725	9.7191775642	0.4087522923	0.6399332926
fabH	0.0695583813	8.3847812285	0.6750353213	1	0.2887697121	8.3847812285	0.077724887	0.4553540161	0.2885769551	8.3847812285	0.0773070071	0.3103117715	0.0783288979	8.3847812285	0.6435762487	0.8278406674	0.2635076597	8.3847812285	0.1071627277	0.2567004547
fabI	-0.047337471	9.9681620811	0.7719915007	1	0.1417424031	9.9681620811	0.3767379269	0.7499545616	0.1277415488	9.9681620811	0.4253214251	0.7358407666	0.3027959609	9.9681620811	0.0596742945	0.1940205107	0.3361489912	9.9681620811	0.0363655353	0.1144809744
fabR	0.244465802	7.2044155225	0.0856391787	1	0.1755031022	7.2044155225	0.220943537	0.6297202502	0.3642836003	7.2044155225	0.0083722868	0.0669627037	0.4378505718	7.2044155225	0.0017728221	0.0106048343	0.1315723147	7.2044155225	0.3731874075	0.6033473654
fabZ	-0.052061382	8.9724549065	0.7475603122	1	0.0175032861	8.9724549065	0.9148214187	1	0.0736170915	8.9724549065	0.6483326728	0.8758964119	-0.1139820458	8.9724549065	0.4825085415	0.7132944225	-0.2551689345	8.9724549065	0.1156799048	0.2708932736
fadA	-0.3663991031	4.2362940466	0.1398371641	1	-0.2710515775	4.2362940466	0.2715770299	0.6718178805	-0.2169350253	4.2362940466	0.3964968085	0.7092863919	0.7212041847	4.2362940466	0.0010469241	0.0066813358	0.9112894926	4.2362940466	2.29E-05	0.0001565959
fadB	-0.428148918	4.4631680796	0.3289991889	1	-0.1275659438	4.4631680796	0.8434816669	0.9809333199	0.7971750677	4.4631680796	0.0089281846	0.0707500978	2.4373750338	4.4631680796	1.05E-14	2.00E-13	2.3202632633	4.4631680796	1.45E-13	2.10E-12
fadD	0.0069985075	5.8244459662	1	1	-0.1216095394	5.8244459662	0.4730438452	0.8126430891	0.4674967913	5.8244459662	0.0058470201	0.0510425843	1.0813546295	5.8244459662	1.64E-10	2.31E-09	0.8355635579	5.8244459662	8.98E-07	7.33E-06
fadE	-0.1687529611	5.4448757155	0.4089687313	1	0.046609534	5.4448757155	0.8153070768	0.9753021325	0.3492691226	5.4448757155	0.070720746	0.2974981431	1.3800873492	5.4448757155	4.35E-13	7.50E-12	1.4639708364	5.4448757155	9.83E-15	1.51E-13
fadH	-0.3260970613	3.923708391	0.3165071821	1	-0.3979585026	3.923708391	0.211305096	0.6232907201	-0.0356545056	3.923708391	1	1	0.3162163519	3.923708391	0.2193978102	0.4546232465	0.0720982235	3.923708391	0.7757406726	0.914326616
fadL	0.644214147	5.5539086031	0.0012523968	0.1379242131	1.0833853511	5.5539086031	4.31E-08	2.72E-06	0.7061700522	5.5539086031	0.0003356827	0.0041429806	1.1177727589	5.5539086031	2.17E-08	2.54E-07	1.3564032837	5.5539086031	6.75E-12	8.92E-11
fadR	-0.0716562329	6.2732563563	0.5771787336	1	-0.1126282955	6.2732563563	0.4055833831	0.7690677759	-0.1415997602	6.2732563563	0.2912713431	0.6234509743	-0.0576421794	6.2732563563	0.6515858941	0.833649513	-0.0931544997	6.2732563563	0.4851399218	0.7096988978
fbaA	0.0506454151	11.8310059589	0.7556756124	1	0.3111780043	11.8310059589	0.0561312924	0.3961226486	0.2568361206	11.8310059589	0.114797569	0.3885386595	-0.0561807312	11.8310059589	0.7302281032	0.8837969999	-0.5467117134	11.8310059589	0.0008209306	0.0043909054
fbaB	0.0359215367	10.0634225155	0.7927723311	1	0.1786577363	10.0634225155	0.1932137888	0.6080024748	0.1903028573	10.0634225155	0.1653773145	0.471643802	0.0202711325	10.0634225155	0.8850551891	0.9681633894	-0.1388786736	10.0634225155	0.3117292882	0.5364149692
fbp	0.1361313354	8.3454821039	0.3687766594	1	0.4067381216	8.3454821039	0.0068696777	0.1184950429	0.4778557941	8.3454821039	0.0014575736	0.0159342445	0.5143187419	8.3454821039	0.0006620994	0.0044020387	0.5356582226	8.3454821039	0.0003733372	0.0021408324
fcl	0.1034760789	2.2648945845	0.8507709336	1	-0.0168230748	2.2648945845	1	1	-0.410186848	2.2648945845	0.3541218242	0.6727645568	0.2418889032	2.2648945845	0.5272683341	0.7531152294	0.1600971178	2.2648945845	0.7865897994	0.9207967262
fdhD	0.2888529628	5.8269970905	0.0910386759	1	0.2670181233	5.8269970905	0.115911595	0.5055514511	0.5001467805	5.8269970905	0.0019981861	0.0210348263	0.7464193517	5.8269970905	4.95E-06	4.59E-05	0.9385201165	5.8269970905	4.87E-09	5.11E-08
fdhE	-0.0277043103	7.4583935669	0.890708707	1	-0.0028652148	7.4583935669	0.9997485253	1	0.0783879837	7.4583935669	0.6315431965	0.8677153004	0.6651854895	7.4583935669	9.00E-05	0.0006881801	0.490575621	7.4583935669	0.0038053984	0.0174991285
fdhF	0.0465991437	10.6000680031	0.8785746196	1	0.0813266428	10.6000680031	0.7887766312	0.9678996654	-0.0548389418	10.6000680031	0.8565308641	0.9689126809	-0.8585850056	10.6000680031	0.0049753565	0.0259965402	-1.3997747863	10.6000680031	5.99E-06	4.40E-05
fdnG	0.0149357873	5.2104391451	0.9576554396	1	0.219767513	5.2104391451	0.4115253602	0.7718346821	-0.2921470885	5.2104391451	0.2640987645	0.5963383805	-1.4997010882	5.2104391451	8.02E-08	8.97E-07	-1.7582748503	5.2104391451	3.12E-10	3.61E-09
fdnH	-0.3253550155	3.4643793147	0.29875381	1	-0.2151396368	3.4643793147	0.4856415399	0.8187173283	-0.328079263	3.4643793147	0.2717573327	0.6027438138	-0.9905522509	3.4643793147	0.0017587803	0.0105355111	-1.5231989123	3.4643793147	1.54E-06	1.21E-05
fdnI	0.2592095946	3.4793858154	0.3659324816	1	0.3087477007	3.4793858154	0.2197931567	0.6295961627	0.0047308851	3.4793858154	1	1	-0.03784516	3.4793858154	1	1	-0.0896716951	3.4793858154	0.8120087005	0.9348306277
fdoG	0.1636464035	10.0373439104	0.6531164499	1	1.5299391647	10.0373439104	3.56E-05	0.0012530997	3.056686691	10.0373439104	4.35E-15	1.75E-13	4.2090884291	10.0373439104	1.01E-24	3.33E-23	3.7257407292	10.0373439104	1.56E-20	3.22E-19
fdoH	-0.1184190734	7.396485095	0.7780239186	1	-0.0714866821	7.396485095	0.8602002699	0.9849142016	0.1831170675	7.396485095	0.6330090905	0.8694512451	3.9399892556	7.396485095	4.71E-22	1.31E-20	3.5567658228	7.396485095	8.04E-19	1.48E-17
fdoI	0.0655425033	6.4255125517	0.8814273107	1	0.0880426522	6.4255125517	0.8135959928	0.9753021325	0.0880198961	6.4255125517	0.8201528812	0.955917673	3.1236656956	6.4255125517	3.67E-19	8.82E-18	2.8258032908	6.4255125517	3.24E-16	5.29E-15
fdrA	-0.3998066193	2.1859241794	0.4385913	1	-0.9273020285	2.1859241794	0.049662557	0.3702223932	-0.770631764	2.1859241794	0.0891715198	0.3353692447	-0.4158982564	2.1859241794	0.4385913	0.6793182955	0.0415418462	2.1859241794	0.8809509256	0.9711382894
fdx	0.0163243235	8.1917329581	0.9572736319	1	0.0828645188	8.1917329581	0.6528863947	0.9131055243	0.1318303784	8.1917329581	0.4555937222	0.7577780349	1.8819658761	8.1917329581	6.92E-29	2.63E-27	2.4466744454	8.1917329581	1.02E-46	8.93E-45
feaB	-0.1563613792	4.9650391967	0.547655362	1	0.253811127	4.9650391967	0.2074392631	0.6225650673	0.7187765544	4.9650391967	0.000221729	0.0028427638	0.931825822	4.9650391967	2.13E-06	2.06E-05	0.8177935228	4.9650391967	3.74E-05	0.0002481121
feaR	-0.3953134229	3.2373386222	0.3475514481	1	0.1654433693	3.2373386222	0.5552532242	0.8615652449	0.7351766008	3.2373386222	0.0080580248	0.065740601	1.1500189488	3.2373386222	3.16E-05	0.0002632738	1.1360383383	3.2373386222	3.97E-05	0.0002621616
fecA	-0.2860846252	5.2272703346	0.2238182067	1	-0.053016086	5.2272703346	0.7576693681	0.9530261298	1.0209635196	5.2272703346	4.41E-05	0.0006364588	2.0715258547	5.2272703346	2.85E-17	6.01E-16	1.6118877585	5.2272703346	8.00E-11	9.79E-10
fecB	0.0710731466	4.4095673691	0.7482207294	1	0.2503002512	4.4095673691	0.2697996624	0.6710662002	0.1801720257	4.4095673691	0.450005132	0.7552142578	1.0707050471	4.4095673691	2.78E-06	2.67E-05	1.1002688153	4.4095673691	9.69E-07	7.87E-06
fecC	-0.2723895351	3.2254637419	0.4443941783	1	-0.0508744963	3.2254637419	0.8449025025	0.9809333199	0.0583382007	3.2254637419	1	1	0.5933378519	3.2254637419	0.055614188	0.1836913111	0.8236253686	3.2254637419	0.0063168422	0.026835645
fecD	-0.0969605896	2.9910017901	0.9399303278	1	-0.0289049515	2.9910017901	0.9481470519	1	-0.5012123478	2.9910017901	0.1959398853	0.5139901387	0.391823823	2.9910017901	0.1857713939	0.4106475227	0.5699821161	2.9910017901	0.0396788201	0.1226929678
fecE	-0.2490320592	3.8857888139	0.3097763759	1	-0.0931199844	3.8857888139	0.7330768207	0.9449474625	-0.29282959	3.8857888139	0.274028163	0.6063631943	0.3050041306	3.8857888139	0.2592365704	0.503354914	0.5854102332	3.8857888139	0.017548582	0.0640366693
fecI	1.1754763559	5.3707789571	0.0001668514	0.0244116451	2.8600045863	5.3707789571	1.32E-21	3.78E-19	3.9053893451	5.3707789571	1.83E-39	4.92E-37	3.8215705252	5.3707789571	4.20E-37	2.51E-35	3.309954154	5.3707789571	2.09E-28	6.25E-27
fecR	-0.2358036622	5.0152553291	0.6080284886	1	2.2589615965	5.0152553291	5.92E-11	5.65E-09	3.3562980846	5.0152553291	3.43E-23	2.54E-21	3.5027790514	5.0152553291	1.66E-24	5.37E-23	3.0761496241	5.0152553291	2.35E-19	4.40E-18
feoA	0.8606985675	5.0844674779	9.21E-05	0.0146583589	1.4577925809	5.0844674779	4.73E-12	5.34E-10	1.2045217517	5.0844674779	1.33E-08	3.17E-07	0.7842917785	5.0844674779	0.0004140297	0.0028497721	0.3123661759	5.0844674779	0.1924705207	0.388833907
feoB	0.1094392552	7.7664504507	0.580063879	1	0.9045580948	7.7664504507	6.83E-06	0.0002905481	1.3765858432	7.7664504507	9.89E-12	3.10E-10	0.8268461156	7.7664504507	4.17E-05	0.0003431205	0.4674659633	7.7664504507	0.0203419425	0.072018396
fepA	-0.0543068557	7.9438629029	0.9204054935	1	0.7422362606	7.9438629029	0.0555941669	0.3953260708	3.1240066816	7.9438629029	1.47E-14	5.69E-13	5.1837730697	7.9438629029	1.10E-31	4.58E-30	4.3274339973	7.9438629029	3.14E-24	8.07E-23
fepB	-0.0566711158	5.9776966412	1	1	2.0198268092	5.9776966412	8.13E-08	4.85E-06	3.6840620682	5.9776966412	2.48E-21	1.64E-19	4.2270887799	5.9776966412	1.28E-26	4.47E-25	3.5354265629	5.9776966412	8.80E-20	1.72E-18
fepC	-0.6064961749	4.6393695831	0.3431766324	1	-0.1341408336	4.6393695831	0.854343277	0.9830069006	2.1617039822	4.6393695831	4.83E-06	8.16E-05	4.6365514754	4.6393695831	1.06E-22	3.11E-21	3.9968736158	4.6393695831	1.75E-17	3.02E-16
fepD	0.3333055002	4.7340176139	0.7307614508	1	3.0028717041	4.7340176139	2.53E-10	2.09E-08	4.3453033337	4.7340176139	2.66E-21	1.73E-19	4.3628134544	4.7340176139	2.97E-21	7.97E-20	3.8699447549	4.7340176139	6.14E-17	1.04E-15
fepE	-1.2262534068	1.8375591424	0.0498559303	0.9027464385	-1.2175468006	1.8375591424	0.0559130912	0.3961226486	-0.9237730979	1.8375591424	0.1204835275	0.3993356391	0.6563386402	1.8375591424	0.0248728586	0.0974716492	0.7499312791	1.8375591424	0.0160027719	0.0596113664
fepG	0.018344514	4.390152645	1	1	0.022962105	4.390152645	1	1	2.6085615237	4.390152645	1.15E-15	4.71E-14	3.4568964062	4.390152645	5.38E-27	1.91E-25	3.0692611235	4.390152645	1.99E-21	4.40E-20
fes	-0.3292860977	6.3178999806	0.8182287586	1	3.1111142773	6.3178999806	2.00E-10	1.69E-08	5.0029146929	6.3178999806	1.26E-21	8.49E-20	5.4200376143	6.3178999806	2.91E-24	9.33E-23	4.3892841921	6.3178999806	9.41E-18	1.64E-16
ffh	0.0981088452	9.0660589365	0.474848044	1	0.1676518861	9.0660589365	0.2202185637	0.6295961627	0.028479731	9.0660589365	0.8366383636	0.96053509	0.097356879	9.0660589365	0.4783667187	0.7092112727	0.0445197136	9.0660589365	0.7426700911	0.8934924485
ffs	-0.853655621	1.0433060039	0.200851158	1	-1.2131470625	1.0433060039	0.0620477428	0.4147791009	-0.8735502684	1.0433060039	0.1042566253	0.3675724238	-1.1014394056	1.0433060039	0.0958989088	0.2695587783	0.2333788967	1.0433060039	0.7963846606	0.9267060735
fhlA	0.0309180696	6.6711000665	0.843173839	1	0.088853401	6.6711000665	0.5751303492	0.8759311276	-0.2630060579	6.6711000665	0.1141226599	0.3877822977	-1.0373495592	6.6711000665	2.27E-09	2.92E-08	-0.9043075246	6.6711000665	1.14E-07	1.05E-06
fhuA	0.0635912269	7.6296774648	0.7892055083	1	1.6389988571	7.6296774648	2.80E-12	3.34E-10	2.8411645064	7.6296774648	3.33E-32	4.33E-30	2.7983925221	7.6296774648	3.32E-31	1.35E-29	2.347577642	7.6296774648	6.23E-23	1.48E-21
fhuB	-0.2627277993	4.2219485989	0.268430338	1	-0.1814570776	4.2219485989	0.479627192	0.8144964787	-0.2432223346	4.2219485989	0.3345692012	0.6599083204	-0.1622661887	4.2219485989	0.6233852413	0.8157951283	0.0343579146	4.2219485989	0.834416865	0.9453441635
fhuC	-0.3061233519	3.546393481	0.2545635267	1	-0.131121544	3.546393481	0.6453517048	0.908558859	-0.159987388	3.546393481	0.5827360944	0.8409944592	0.0651744469	3.546393481	0.8271496451	0.9421567845	0.1051945343	3.546393481	0.6760410632	0.8480800805
fhuD	0.2018492643	3.055953308	0.49301132	1	0.134094704	3.055953308	0.6160636469	0.892283027	-0.1950494336	3.055953308	0.7215477315	0.9151981411	0.073476807	3.055953308	0.7009168643	0.8658147634	0.3081801939	3.055953308	0.2938588437	0.5136848733
fhuE	0.0925207536	5.9460875958	0.7197366548	1	0.6265594555	5.9460875958	0.0116239667	0.1658635785	2.1891887418	5.9460875958	4.67E-19	2.54E-17	2.7991833998	5.9460875958	1.87E-29	7.32E-28	2.0966980344	5.9460875958	1.78E-17	3.06E-16
fhuF	2.3684620696	8.5654472767	7.21E-08	3.35E-05	5.6168886504	8.5654472767	4.79E-31	3.43E-28	6.5246625927	8.5654472767	1.60E-38	4.04E-36	6.6858380809	8.5654472767	1.01E-39	7.58E-38	6.4404602542	8.5654472767	9.32E-38	5.13E-36
fic	0.1576407497	5.8784778386	0.3758605411	1	0.0984184448	5.8784778386	0.587355119	0.8777152418	0.0589291652	5.8784778386	0.7499431744	0.9273405146	0.0379535894	5.8784778386	0.8557198789	0.9558125441	0.1370632402	5.8784778386	0.416409362	0.6472636536
fieF	0.0516996587	6.5620657279	0.7875475196	1	0.1276743121	6.5620657279	0.3999342184	0.7664959697	0.1940526963	6.5620657279	0.1858753528	0.501781672	0.0999561016	6.5620657279	0.5391992954	0.7617963729	0.0377612404	6.5620657279	0.8257181847	0.9422049956
fimA	0.1520513331	10.6597325618	0.4896745917	1	0.1485627007	10.6597325618	0.4991434236	0.829331143	0.2398857232	10.6597325618	0.2746300182	0.6070046071	0.1985514957	10.6597325618	0.3658242852	0.6123886789	-0.195393201	10.6597325618	0.372970342	0.6033473654
fimB	0.0275387065	5.7758461749	0.9067254537	1	0.0864388854	5.7758461749	0.7038914608	0.9332170573	0.084193539	5.7758461749	0.705678273	0.9071799409	-0.3078378379	5.7758461749	0.1596162161	0.374618387	-0.4839544056	5.7758461749	0.0273656678	0.0917529612
fimC	-0.1177592248	6.1687457304	0.6051282881	1	-0.1297679494	6.1687457304	0.5774172696	0.8760920027	-0.0189672782	6.1687457304	0.9175699629	0.9962588834	-0.3422757066	6.1687457304	0.1687963694	0.3881051427	-0.301767356	6.1687457304	0.2222435051	0.4305914824
fimD	0.0735267575	6.5598680023	0.8023771557	1	0.1686887401	6.5598680023	0.5193206997	0.843821279	0.2577692283	6.5598680023	0.3134699041	0.6408154395	-0.0380693723	6.5598680023	0.8776180972	0.9676054241	-0.1417099454	6.5598680023	0.5715883007	0.7749279518
fimE	-0.1751550548	2.3591261383	0.5442650705	1	-1.148933505	2.3591261383	0.0012870086	0.0313071788	-0.9004283022	2.3591261383	0.0083029497	0.0669065081	-1.8281759019	2.3591261383	7.96E-06	7.12E-05	-0.4455769521	2.3591261383	0.1412598536	0.3125765437
fimF	-0.0476011902	3.9060268035	0.7967400507	1	0.0982386474	3.9060268035	0.8789271322	0.9907192771	0.076875809	3.9060268035	0.9290725458	0.999165795	-0.117777117	3.9060268035	0.6555819889	0.8367680958	-0.0797756286	3.9060268035	0.7776179043	0.9155464896
fimG	0.1941654315	4.4502251626	0.5530787963	1	0.0686048119	4.4502251626	0.8888701956	0.9935807308	0.207652676	4.4502251626	0.4372210483	0.7457761726	-0.0494016756	4.4502251626	0.8172970674	0.9383295655	-0.179239561	4.4502251626	0.4685380678	0.6936818342
fimH	0.0862178018	5.2017421521	0.7645296778	1	0.0061380442	5.2017421521	0.9849974965	1	-0.0368766713	5.2017421521	0.8105116717	0.9511332322	-0.1219716013	5.2017421521	0.5447093492	0.7656535429	-0.2718253791	5.2017421521	0.1683755476	0.3564277574
fimI	0.0162394543	7.0725842448	0.9810064339	1	0.150132272	7.0725842448	0.4974342591	0.8274516432	0.1142677816	7.0725842448	0.6094610158	0.8562210714	-0.0133548221	7.0725842448	0.9302031434	0.9896513503	-0.1193063717	7.0725842448	0.5554303006	0.765097223
fimZ	-0.3843076495	1.3040688939	0.8632935262	1	-0.1463463138	1.3040688939	1	1	0.0559000693	1.3040688939	0.7782259875	0.9375822205	-0.0377038875	1.3040688939	1	1	0.2535310586	1.3040688939	0.4626366867	0.6882662173
fis	0.1237739879	7.8744539505	0.5838114177	1	-0.0583771817	7.8744539505	0.795216684	0.9707753569	-0.4942797276	7.8744539505	0.0280313915	0.1651506535	-0.9314229663	7.8744539505	4.39E-05	0.0003590251	-0.690088085	7.8744539505	0.0023950905	0.0115066149
fiu	-0.2618868239	5.8968270684	0.4857979919	1	0.1702556274	5.8968270684	0.6364057544	0.9048267709	1.5456201611	5.8968270684	8.91E-06	0.0001427757	3.0628770892	5.8968270684	1.55E-17	3.35E-16	2.8281436301	5.8968270684	2.41E-15	3.78E-14
fixA	0.143722515	1.6816710118	0.7103101147	1	-0.4550657712	1.6816710118	0.525982058	0.84800786	-0.0878088185	1.6816710118	1	1	-0.2843613323	1.6816710118	1	1	-0.1072034369	1.6816710118	1	1
fixB	0.558573457	1.8315268036	0.1082138342	1	0.6142167427	1.8315268036	0.0607304026	0.4098801224	0.0135253785	1.8315268036	0.7902366503	0.9425344107	0.5673626803	1.8315268036	0.0931436232	0.2649350076	0.4554162338	1.8315268036	0.2354545414	0.4449086033
fixC	-0.4573907368	2.5314330118	0.2344593407	1	-0.4902091465	2.5314330118	0.2283375391	0.635586345	-0.4856781564	2.5314330118	0.2150957063	0.540255005	-0.5854932526	2.5314330118	0.2015070812	0.4318774489	-0.3958074531	2.5314330118	0.3282377251	0.5552505038
fixX	-1.0234226502	0.6739740403	0.2106160446	1	-1.0298187339	0.6739740403	0.0789750711	0.4589246052	-0.6593309065	0.6739740403	0.4869985522	0.7854520398	-0.6367723365	0.6739740403	0.5629114261	0.7780120668	-0.6767902958	0.6739740403	0.3336863712	0.5607132099
fklB	0.0989839883	7.1996019146	0.5371052436	1	0.2106467496	7.1996019146	0.1681699928	0.5727915297	0.1132262612	7.1996019146	0.4698914683	0.7711822149	0.1548347771	7.1996019146	0.3278778497	0.5740869811	0.1781134094	7.1996019146	0.2442222289	0.4566541023
fkpA	0.1128340597	8.8333797192	0.3077302491	1	0.1103924284	8.8333797192	0.31240018	0.7035317575	0.2562524542	8.8333797192	0.0176731197	0.1188362273	0.5272494593	8.8333797192	1.07E-06	1.06E-05	0.1164926942	8.8333797192	0.2869048882	0.5052302152
fkpB	0.0325975105	6.7807724051	0.8129817625	1	0.1681461904	6.7807724051	0.2462608913	0.6533622908	0.2575357573	6.7807724051	0.0744630431	0.3063398182	0.2692487415	6.7807724051	0.069918094	0.2174498289	0.1521518262	6.7807724051	0.3027137195	0.5255276578
fldA	-0.0239376669	8.6572823471	0.8580177832	1	-0.1149714456	8.6572823471	0.3706467055	0.7465550388	-0.1698430845	8.6572823471	0.1840064367	0.4983024248	0.0263112459	8.6572823471	0.832808189	0.9447731568	0.2817097499	8.6572823471	0.0263671147	0.0890906638
fldB	0.2021598611	6.7804840549	0.1401479046	1	0.1376639394	6.7804840549	0.3199461277	0.7079206423	0.1416056322	6.7804840549	0.3055971855	0.6351045487	0.126111562	6.7804840549	0.373682338	0.6199172042	0.2323807827	6.7804840549	0.0896918901	0.223523093
flgA	0.1235705506	6.2611810943	0.7202003363	1	0.3302864923	6.2611810943	0.2948914233	0.6923221396	0.3072508259	6.2611810943	0.3329231271	0.6598545597	-0.1028816101	6.2611810943	0.7368733024	0.8877618047	-0.2256349853	6.2611810943	0.4658094724	0.691198785
flgB	-0.0825277186	7.8149455406	0.8189344748	1	-0.0639627314	7.8149455406	0.8584326594	0.9845042115	0.0491354772	7.8149455406	0.8985392961	0.9882781759	-0.2739794	7.8149455406	0.4569902353	0.6903879917	-0.7889949534	7.8149455406	0.0334264484	0.1076798381
flgC	-0.026802018	7.7620261109	0.9315456538	1	0.0533387385	7.7620261109	0.8813128711	0.9907192771	0.0575206252	7.7620261109	0.8704004272	0.9743737791	-0.2894202155	7.7620261109	0.3902697352	0.6328665667	-0.7242028508	7.7620261109	0.0327189735	0.1059788772
flgD	-0.1137259699	8.6435204208	0.7357600753	1	0.0309905621	8.6435204208	0.9316863255	1	0.0394216647	8.6435204208	0.9113488307	0.9940204978	-0.274217604	8.6435204208	0.4208099823	0.6627718643	-0.7867146082	8.6435204208	0.0218104267	0.0764700267
flgE	-0.2012612402	9.2544160394	0.500319468	1	-0.0180038475	9.2544160394	0.949762995	1	0.0328045433	9.2544160394	0.9155731485	0.9957930293	-0.3295314365	9.2544160394	0.2720725535	0.5162085362	-0.7715264565	9.2544160394	0.0105782791	0.0417589233
flgF	-0.0960881695	7.7428459887	0.7450866442	1	0.1482498714	7.7428459887	0.6352663619	0.9046666905	-0.0590912511	7.7428459887	0.8398772249	0.962141371	-0.3282436234	7.7428459887	0.2804845473	0.5246892883	-0.6795698991	7.7428459887	0.026592459	0.0895800873
flgG	-0.0387003736	7.8498244805	0.8881623334	1	0.0460575013	7.8498244805	0.8834219671	0.9909368892	-0.1129416976	7.8498244805	0.6939075725	0.8995058181	-0.2690720078	7.8498244805	0.355847486	0.6017184852	-0.7708896876	7.8498244805	0.008766717	0.0357578819
flgH	-0.0543836052	6.4397016987	0.8635031342	1	-0.0087189188	6.4397016987	0.9675888597	1	-0.1194994395	6.4397016987	0.722143539	0.9151981411	-0.3153473536	6.4397016987	0.3658648079	0.6123886789	-0.7338833793	6.4397016987	0.0380205255	0.1185037423
flgI	-0.0438965885	6.2386454067	0.8936842538	1	-0.205666206	6.2386454067	0.5655474075	0.8687503989	-0.2111183972	6.2386454067	0.5585948772	0.8298044928	-0.4142017333	6.2386454067	0.2661564843	0.510353634	-0.6384988525	6.2386454067	0.0856417507	0.2153579152
flgJ	0.0379424124	5.9862178337	0.9365264946	1	-0.1152483626	5.9862178337	0.7285531684	0.9436477256	-0.056738107	5.9862178337	0.8589296151	0.9699164153	-0.3846280387	5.9862178337	0.2713851639	0.5157518934	-0.521604165	5.9862178337	0.1388813646	0.309225226
flgK	-0.0312188382	8.9034825842	0.9164370921	1	0.1697075595	8.9034825842	0.5914318428	0.8777152418	0.5066102879	8.9034825842	0.1068332376	0.3721401099	0.4181825977	8.9034825842	0.1833195568	0.4066929218	0.0283360531	8.9034825842	0.9315093434	0.9987108619
flgL	0.0081664218	8.9732082665	0.983155105	1	0.0738680801	8.9732082665	0.8053292123	0.9743349202	0.3248212636	8.9732082665	0.2697088427	0.6007273803	0.4028986648	8.9732082665	0.1708847357	0.3900328713	0.0183207139	8.9732082665	0.9537437206	1
flgM	0.0128451988	7.6550914592	0.9781543451	1	0.2659887444	7.6550914592	0.3759995965	0.7499545616	0.4402646235	7.6550914592	0.1401811158	0.4362883279	0.3168324256	7.6550914592	0.2897154499	0.5347347904	-0.0109500454	7.6550914592	0.9680995193	1
flgN	-0.0079344617	7.5827622079	0.9686596354	1	0.0617053741	7.5827622079	0.8490882213	0.9811177487	0.3144204222	7.5827622079	0.2982871162	0.6301737157	0.284699152	7.5827622079	0.3467438303	0.5925219352	-0.0375839147	7.5827622079	0.8940109475	0.9784582208
flhA	0.0613129374	5.8260081866	0.8476934664	1	-0.0452846379	5.8260081866	0.8525543154	0.9827686566	-0.1500418746	5.8260081866	0.5660864219	0.8327842869	-0.191090329	5.8260081866	0.487844872	0.7174448367	-0.1808849563	5.8260081866	0.5016400196	0.7232440028
flhB	-0.275363441	5.3955283557	0.4612802817	1	-0.1472505855	5.3955283557	0.6914773903	0.9284321125	-0.1224046815	5.3955283557	0.7327747355	0.9192695463	-0.1928413778	5.3955283557	0.6163320874	0.8117590664	-0.4835886079	5.3955283557	0.2121645552	0.4179413044
flhC	-0.1509528153	6.7074084306	0.5877662619	1	-0.4961046974	6.7074084306	0.0790696642	0.4589246052	-0.8936609464	6.7074084306	0.0017123968	0.0183868601	-0.937499589	6.7074084306	0.0011687548	0.0073388917	-1.4451603925	6.7074084306	7.84E-07	6.45E-06
flhD	-0.1711650961	6.3946793616	0.5473570475	1	-0.6886175387	6.3946793616	0.017328177	0.2169129614	-0.9317740654	6.3946793616	0.0013652254	0.0151124826	-1.1360588538	6.3946793616	0.0001229066	0.0009164653	-1.6230053779	6.3946793616	7.15E-08	6.71E-07
flhE	0.1401867872	2.9275849516	0.7519692433	1	-0.0019704197	2.9275849516	1	1	-0.2382619295	2.9275849516	0.5136566982	0.8025282539	-0.2271943867	2.9275849516	0.5859659894	0.7921699478	-0.0277987639	2.9275849516	1	1
fliA	0.1038854584	8.6374793059	0.7733232101	1	0.1331371556	8.6374793059	0.7100124696	0.9346138944	0.391704596	8.6374793059	0.2693012916	0.6007273803	0.2253384532	8.6374793059	0.5260551237	0.7520016114	-0.241944227	8.6374793059	0.4925370481	0.7158505736
fliC	-0.0446776975	13.0508440662	0.8695739995	1	0.1888030019	13.0508440662	0.489028568	0.8226461608	0.3053726997	13.0508440662	0.2632654115	0.5963383805	0.4205467263	13.0508440662	0.1236864042	0.3231104252	0.2050693277	13.0508440662	0.4523411138	0.6783537304
fliD	-0.196866022	9.1770628523	0.4970012107	1	0.0728461743	9.1770628523	0.806756092	0.974769193	0.2279160978	9.1770628523	0.4367515161	0.7452712601	0.0459336833	9.1770628523	0.877874101	0.9676054241	-0.3117455355	9.1770628523	0.2848670331	0.5028570913
fliE	0.2869016148	3.8190352041	0.5511165104	1	0.167188746	3.8190352041	0.762772251	0.9535360219	-0.2372368686	3.8190352041	0.489051725	0.7861067212	-0.1217125018	3.8190352041	0.7027434526	0.8664609515	-0.3248693152	3.8190352041	0.380727697	0.6112992369
fliF	0.0042215612	6.784667598	1	1	0.0497807424	6.784667598	0.9042936362	0.9997274563	0.0197273527	6.784667598	0.9677769383	1	0.0112036849	6.784667598	0.9830325531	1	-0.2609827393	6.784667598	0.4784745416	0.7047490247
fliG	-0.1652132172	6.6013507126	0.6370398756	1	-0.1490147821	6.6013507126	0.668540983	0.922377441	-0.1018011476	6.6013507126	0.7685101444	0.9329426428	-0.1526217839	6.6013507126	0.6680265513	0.8446199699	-0.3671505057	6.6013507126	0.3058797099	0.5290992163
fliH	-0.1526572565	5.9688670948	0.6699293848	1	-0.1207864808	5.9688670948	0.7313855728	0.9449474625	-0.1098648361	5.9688670948	0.7583923611	0.9312253729	-0.151574627	5.9688670948	0.6835962491	0.852510421	-0.243286424	5.9688670948	0.5123198681	0.7307917082
fliI	0.0218799877	5.6580213719	0.9775324662	1	0.0155558739	5.6580213719	0.9936668153	1	-0.1348975938	5.6580213719	0.6700852136	0.8854407031	-0.1986222702	5.6580213719	0.5433154563	0.7648442756	-0.3149407332	5.6580213719	0.337151062	0.5658204638
fliJ	0.1320948825	3.9856803536	0.7985108076	1	0.0675123471	3.9856803536	0.9198581236	1	-0.3104978409	3.9856803536	0.4430028144	0.7499393899	-0.3968853942	3.9856803536	0.3584492715	0.6046895606	-0.069772032	3.9856803536	0.8701869574	0.9652512867
fliK	-0.0230363436	5.1807200366	0.9255932077	1	-0.0766842029	5.1807200366	0.8002583694	0.9728586744	0.0380334477	5.1807200366	0.9320977998	0.999165795	-0.265532315	5.1807200366	0.4338866239	0.6763087086	-0.117254334	5.1807200366	0.7355738541	0.8873758654
fliL	0.0313135143	5.9277727462	0.9598298595	1	-0.0428550841	5.9277727462	0.8913471137	0.9935807308	0.019086918	5.9277727462	0.9813069896	1	-0.1420301607	5.9277727462	0.6952728765	0.8615686684	-0.2620969845	5.9277727462	0.4679930069	0.6933528682
fliM	-0.1769131952	6.2475387574	0.600707238	1	-0.3237562141	6.2475387574	0.3431282056	0.7250029477	-0.2563103754	6.2475387574	0.4553732975	0.7577780349	-0.4381332276	6.2475387574	0.2094331214	0.4400759572	-0.5308344414	6.2475387574	0.1288465922	0.2915680261
fliN	0.1171398519	4.7023594307	0.8116221987	1	-0.5513489096	4.7023594307	0.1336488678	0.5302362314	-0.5367296758	4.7023594307	0.1465138813	0.4466125763	-0.5280660341	4.7023594307	0.1623699916	0.3778848988	-0.5779802539	4.7023594307	0.1271322099	0.289736657
fliO	-0.0699454704	3.698290973	0.7891999083	1	-0.2044456576	3.698290973	0.52492922	0.8478870777	-0.4839512575	3.698290973	0.1724777452	0.4836237263	-0.5751716424	3.698290973	0.1365225391	0.3423025717	-0.6126552824	3.698290973	0.1145337801	0.2694704832
fliP	-0.0262978685	3.7321748216	0.9236891191	1	-0.1022566471	3.7321748216	0.7582490418	0.9530618553	-0.3525522607	3.7321748216	0.27985278	0.6141889065	-0.6259009304	3.7321748216	0.0881467134	0.2547712882	-0.6670516678	3.7321748216	0.065048947	0.1751631519
fliQ	0.0073995659	2.1698532768	1	1	-0.1496561247	2.1698532768	0.598290707	0.8827408405	-0.6692212434	2.1698532768	0.0959952418	0.3488151975	-0.2794937915	2.1698532768	0.5449160494	0.7656535429	-0.1431618041	2.1698532768	0.6876085217	0.8562709773
fliR	-0.1751304114	2.8373102922	0.4493302029	1	-0.3366952575	2.8373102922	0.2303790926	0.637460076	-0.5161543024	2.8373102922	0.0954380997	0.3473785069	-0.3594012149	2.8373102922	0.2918911238	0.5373649279	-0.3749389172	2.8373102922	0.2731446846	0.4906551318
fliS	-0.0903336822	7.2554310119	0.7515580216	1	0.0398255958	7.2554310119	0.9056135244	0.9998270577	0.2025558653	7.2554310119	0.5017276786	0.7965979271	0.2451054327	7.2554310119	0.4134247374	0.6557087324	-0.1884136906	7.2554310119	0.5245212815	0.7408770416
fliT	-0.1655487764	6.6569258081	0.59755522	1	-0.1629285653	6.6569258081	0.6034127824	0.8860218344	0.1000406064	6.6569258081	0.7703274183	0.9330648638	-0.0001705138	6.6569258081	0.9959530667	1	-0.3440115355	6.6569258081	0.2842267584	0.5024453554
fliY	-0.0330569799	10.9161997197	0.8471971322	1	-0.1391656568	10.9161997197	0.4198800271	0.7753724554	-0.1323586126	10.9161997197	0.4434927876	0.7502172205	0.5034017652	10.9161997197	0.0037217297	0.0202083806	0.8374396781	10.9161997197	1.51E-06	1.20E-05
fliZ	-0.0409821694	7.4336081094	0.9044111306	1	0.036482007	7.4336081094	0.9292250772	1	0.4264835699	7.4336081094	0.2450595585	0.5748393248	0.2107340666	7.4336081094	0.568297639	0.7807415805	-0.2921584475	7.4336081094	0.4226194873	0.6517596761
flk	0.0350939565	5.6267759464	0.9274974289	1	0.1619335897	5.6267759464	0.428897112	0.7806498284	-0.040561465	5.6267759464	0.8294669548	0.9576775728	0.0293084889	5.6267759464	0.9138674222	0.9841132548	0.2891319038	5.6267759464	0.1397087518	0.3104237398
flu	-0.0413160036	10.3024961258	0.8390674909	1	0.3871051754	10.3024961258	0.0577718016	0.3999613898	0.4412914231	10.3024961258	0.0305126209	0.175672529	0.288933578	10.3024961258	0.1569766634	0.3717609971	0.051984888	10.3024961258	0.7990062469	0.9282477226
flxA	-0.1186848545	6.6223824394	0.7516458977	1	-0.1752968179	6.6223824394	0.6441836923	0.908328614	0.2955174637	6.6223824394	0.4503151838	0.7552142578	-0.2647577947	6.6223824394	0.4921726877	0.7214613289	-0.6605971362	6.6223824394	0.0887667829	0.2215301177
fmt	-0.0318726945	7.7373127773	0.8329873738	1	-0.017341247	7.7373127773	0.9196942149	1	0.2012250029	7.7373127773	0.1424454673	0.4396413764	0.1993508462	7.7373127773	0.1489874975	0.3618824087	0.0999367961	7.7373127773	0.4650676593	0.6904478385
fnr	0.3700946985	9.404256727	0.005013213	0.2769125829	0.9705963138	9.404256727	1.64E-13	2.20E-11	1.139304106	9.404256727	5.21E-18	2.63E-16	1.1706283045	9.404256727	7.90E-19	1.83E-17	1.1181874717	9.404256727	2.33E-17	3.97E-16
focA	-0.1970751055	9.2680908418	0.3156971538	1	-0.8716509283	9.2680908418	1.09E-05	0.000438369	-1.6999161214	9.2680908418	4.20E-17	1.94E-15	-3.0992415423	9.2680908418	1.36E-47	1.88E-45	-3.2911977653	9.2680908418	9.64E-53	1.26E-50
focB	-0.1921495778	3.7616045318	0.4789371342	1	-0.1187742458	3.7616045318	0.6952730797	0.9286033632	0.0055283603	3.7616045318	0.9673169197	1	-0.2612131161	3.7616045318	0.4183538937	0.6608422117	-0.1465745849	3.7616045318	0.5992297393	0.7952716071
folA	0.2723726363	4.8156970766	0.2048536717	1	-0.0413046329	4.8156970766	0.7927549305	0.9693398326	-0.257601644	4.8156970766	0.1839064029	0.4983024248	-0.0456485694	4.8156970766	0.7871128604	0.9184052528	0.0980999157	4.8156970766	0.6586035394	0.8384862965
folB	0.2765237751	3.8762285264	0.3194737844	1	0.2424014685	3.8762285264	0.4008653893	0.7672534968	-0.1165805706	3.8762285264	0.6061994192	0.8547690432	0.065275595	3.8762285264	0.8864967488	0.9688304163	0.2503238421	3.8762285264	0.36000328	0.5888096297
folC	0.0133204194	6.7663349408	0.9465779039	1	0.1243346554	6.7663349408	0.4352253219	0.785747271	-0.1390080731	6.7663349408	0.3692284446	0.6824568988	-0.0118455838	6.7663349408	0.9252873264	0.9871110449	0.2479492554	6.7663349408	0.1100223608	0.26179836
folD	0.0803008057	7.8709815368	0.6299901302	1	0.1433875352	7.8709815368	0.3906561922	0.7595601383	0.0590999738	7.8709815368	0.7262561968	0.9177023728	-0.0327166583	7.8709815368	0.8438121658	0.9509769751	-0.1123247381	7.8709815368	0.5078299863	0.727563191
folE	0.3224768894	8.8791966547	0.0290273752	0.7431350429	0.632896955	8.8791966547	1.32E-05	0.0005067867	1.1080157624	8.8791966547	1.75E-14	6.72E-13	1.7154172517	8.8791966547	4.82E-32	2.09E-30	2.0286045528	8.8791966547	9.47E-44	7.39E-42
folK	-0.3347593482	4.6489401012	0.1693549548	1	0.2579886772	4.6489401012	0.3333015863	0.7168404172	-0.2255196746	4.6489401012	0.3352479527	0.6599083204	0.2084931715	4.6489401012	0.4449707585	0.6835130133	0.3445868276	4.6489401012	0.1758128069	0.3662056283
folM	-0.0017613643	5.501693609	0.9632012016	1	0.2465923542	5.501693609	0.198615766	0.6138305821	0.3570297009	5.501693609	0.0591310879	0.2687526755	0.4030281278	5.501693609	0.0343985303	0.1264911709	0.3084423616	5.501693609	0.1022204557	0.2472054377
folP	0.1404250303	6.0861818578	0.3879750035	1	0.1438679725	6.0861818578	0.3783917116	0.7499545616	0.1648635466	6.0861818578	0.3019399086	0.6330167333	-0.0403263399	6.0861818578	0.8239157468	0.9408982006	0.2115298755	6.0861818578	0.1905710081	0.3860860753
folX	0.0380204497	6.6312395761	0.8554830832	1	0.0580286355	6.6312395761	0.7574001713	0.9530261298	0.3881191922	6.6312395761	0.0182259615	0.1208032482	0.5528359864	6.6312395761	0.000894762	0.0058227313	0.9783219463	6.6312395761	2.19E-09	2.36E-08
fpr	0.1384976664	6.8313120265	0.3914285317	1	-0.0398095222	6.8313120265	0.7352348484	0.945544872	-0.0022666598	6.8313120265	0.9338940166	0.999165795	0.3685589518	6.8313120265	0.0132620874	0.0585412799	0.8009962609	6.8313120265	2.58E-08	2.57E-07
frc	-0.6163078617	2.529436233	0.1786434207	1	-0.3447344454	2.529436233	0.4138755727	0.7738770504	-0.2495184656	2.529436233	0.5831765401	0.8409944592	-0.1997784648	2.529436233	0.6575639593	0.8380525831	0.3571312968	2.529436233	0.2599319588	0.4762835464
frdA	-0.0600923744	9.5001804009	0.7229297084	1	-0.2515955967	9.5001804009	0.1340524124	0.5302362314	-1.4065391221	9.5001804009	1.87E-16	7.96E-15	-2.7815530865	9.5001804009	6.03E-54	1.13E-51	-2.8543607841	9.5001804009	1.76E-56	3.02E-54
frdB	0.0579656635	8.435722981	0.7246051622	1	0.1761043564	8.435722981	0.2901424517	0.6896302325	-0.6818000122	8.435722981	5.10E-05	0.0007257871	-2.9193292303	8.435722981	3.55E-56	8.97E-54	-2.9803926413	8.435722981	1.72E-58	3.51E-56
frdC	0.0013226728	7.5268663439	0.9880218351	1	0.1809258674	7.5268663439	0.3285271152	0.713985921	-0.324813575	7.5268663439	0.0858829173	0.3290518553	-2.6361632263	7.5268663439	5.97E-37	3.52E-35	-3.0930620194	7.5268663439	4.74E-48	4.43E-46
frdD	0.0921540364	6.8771034814	0.6809288191	1	0.3356335388	6.8771034814	0.1349068518	0.5302362314	0.0438552347	6.8771034814	0.84225713	0.9627504331	-2.1843036424	6.8771034814	6.70E-19	1.56E-17	-2.418235375	6.8771034814	1.69E-22	3.92E-21
fre	0.0105345736	7.5017502582	0.916068555	1	0.1363464637	7.5017502582	0.3065233015	0.6995145931	0.3597554044	7.5017502582	0.0074268378	0.0614610181	0.4369845809	7.5017502582	0.0012894556	0.0080031962	0.4326510704	7.5017502582	0.00137031	0.0069650668
frlA	-0.8214520799	2.646342209	0.0120193738	0.4622393527	-0.7150605728	2.646342209	0.0227988305	0.248838454	-0.7170598561	2.646342209	0.0177108775	0.1188362273	-1.037910143	2.646342209	0.0019331051	0.0114677991	-0.2724201749	2.646342209	0.2743096022	0.4919247355
frlB	-0.4911308887	2.771643235	0.1512651559	1	-0.3790165551	2.771643235	0.2647454997	0.6653492809	-0.7081707326	2.771643235	0.0307065172	0.1765521975	-0.7278672314	2.771643235	0.0372777054	0.1346574808	-0.3941928002	2.771643235	0.1933478092	0.3900558199
frlC	-0.0793331329	2.7137034284	0.9349858652	1	0.2534050092	2.7137034284	0.3217262529	0.7086375252	-0.2576112224	2.7137034284	0.5073210894	0.7994394238	-0.1996238717	2.7137034284	0.7426498616	0.8916051819	-0.2119677447	2.7137034284	0.6265046899	0.8146802442
frlD	-0.2599121903	3.4669599431	0.3297064322	1	0.0110966925	3.4669599431	1	1	-0.1802497221	3.4669599431	0.4992520206	0.794566134	-0.3238839355	3.4669599431	0.3037948961	0.5491578614	-0.1822135419	3.4669599431	0.554637253	0.7644812277
frlR	0.1461495645	5.4621166314	0.4312873216	1	-0.0888688467	5.4621166314	0.5913815687	0.8777152418	0.108454073	5.4621166314	0.5404587155	0.8171099944	-0.2223968705	5.4621166314	0.1855370849	0.4105481524	-0.3669974284	5.4621166314	0.0316219766	0.1032824255
frmA	-0.0230868963	7.7846517334	0.8996168558	1	0.2670339028	7.7846517334	0.1312464647	0.5278123277	0.3717330819	7.7846517334	0.0346895212	0.1932773928	0.5751991198	7.7846517334	0.0011393739	0.0071964867	0.5854093698	7.7846517334	0.0008893938	0.0047335149
frmB	-0.2326490585	5.8386548469	0.2733959517	1	0.0167817192	5.8386548469	0.9370875378	1	0.0492188382	5.8386548469	0.8013205494	0.9475968501	0.177750108	5.8386548469	0.3682346363	0.61508344	0.2731902802	5.8386548469	0.1574211168	0.3396403575
frmR	0.0973652096	5.9964051196	0.6826623335	1	0.2308328891	5.9964051196	0.2987492631	0.6940899943	0.3871512698	5.9964051196	0.0653803622	0.2845072501	0.4664933271	5.9964051196	0.0291468827	0.1109803733	0.5206111493	5.9964051196	0.0126181796	0.048606288
frr	0.0974085523	8.908197982	0.4858565419	1	0.0979388603	8.908197982	0.4775263482	0.814352892	0.0867979793	8.908197982	0.5311250502	0.8106741142	0.1330763289	8.908197982	0.3380935655	0.5836462475	0.2426551155	8.908197982	0.0783888629	0.2020889352
frsA	0.0391287369	7.2800327619	0.768840594	1	0.1156222275	7.2800327619	0.3780063976	0.7499545616	-0.0463979714	7.2800327619	0.7154069562	0.9131362655	0.0268149365	7.2800327619	0.8524066736	0.9550474066	-0.1473808784	7.2800327619	0.2615373248	0.4779535153
fruA	0.115098633	7.0091955171	0.4409059992	1	0.3026555326	7.0091955171	0.0406853663	0.3360454772	0.0958152378	7.0091955171	0.5192508083	0.8056254586	-1.071027561	7.0091955171	6.78E-12	1.06E-10	-1.4203705394	7.0091955171	1.37E-19	2.60E-18
fruB	-0.0822115591	5.5182494991	0.6434167349	1	-0.4412774552	5.5182494991	0.0126801614	0.1750948471	-1.5290273761	5.5182494991	1.32E-16	5.78E-15	-3.1753418787	5.5182494991	1.60E-46	1.97E-44	-3.6395873319	5.5182494991	3.93E-57	7.34E-55
fruK	0.0704428555	5.6316746239	0.7378296748	1	0.0400345361	5.6316746239	0.8479026444	0.9811177487	-0.6170775211	5.6316746239	0.0010800797	0.0122723345	-2.029289096	5.6316746239	1.67E-21	4.55E-20	-1.7974100551	5.6316746239	2.02E-18	3.66E-17
fruR	0.0386781916	7.5223259924	0.7836941764	1	0.0959221104	7.5223259924	0.4745652621	0.8133510777	0.0727949382	7.5223259924	0.5922832796	0.846200986	0.0909759158	7.5223259924	0.5094900105	0.736291923	-0.3370628832	7.5223259924	0.0123546972	0.0478479934
frvA	-1.1522173289	0.5683614712	0.3513532698	1	-1.0331748596	0.5683614712	0.2852033008	0.6858612412	-0.311772451	0.5683614712	1	1	-0.9986970188	0.5683614712	0.3513532698	0.5978278155	-0.561895148	0.5683614712	0.8400162482	0.9481205071
frvB	-0.487178564	2.6798095124	0.2336563858	1	-0.2480215838	2.6798095124	0.6229399588	0.8965309634	0.0042872144	2.6798095124	1	1	0.5577584436	2.6798095124	0.1284960673	0.3308696697	0.3007766807	2.6798095124	0.4632190346	0.6885445901
frvR	-0.7054939525	2.8335778084	0.0740069541	1	-0.7604182739	2.8335778084	0.0461266794	0.3602074328	-0.6700060399	2.8335778084	0.0649843203	0.2843303924	-0.3588631101	2.8335778084	0.4681540912	0.7010885013	-0.193773865	2.8335778084	0.7108706727	0.8708290184
frvX	0.2360502273	3.0984934644	0.3867497651	1	0.0548665234	3.0984934644	0.7391888664	0.9456759446	0.222586636	3.0984934644	0.3853121543	0.6972960445	0.3631038286	3.0984934644	0.2372574094	0.4746435119	0.7598393767	3.0984934644	0.0084893902	0.0347919189
frwB	-0.0615798261	1.1883183718	1	1	-0.2918652609	1.1883183718	0.7690394885	0.9582316806	-0.5661994493	1.1883183718	0.3628281103	0.6776178475	-0.6113099245	1.1883183718	0.2957569955	0.5410464649	0.0093415678	1.1883183718	1	1
frwC	-0.9359167007	2.0134746827	0.0427467572	0.8552593578	-0.7104986537	2.0134746827	0.1022749341	0.4897110834	-0.4126561152	2.0134746827	0.3474112045	0.6664274781	-0.5397769356	2.0134746827	0.3208074596	0.5667906372	-0.5321711025	2.0134746827	0.1747896062	0.3648084203
frwD	-0.223203456	2.1046328705	0.7000993688	1	-0.5672512877	2.1046328705	0.1833401959	0.594101769	-0.4211529677	2.1046328705	0.3232511183	0.6515080024	-0.2843191027	2.1046328705	0.4890072409	0.7187837439	-0.0663801815	2.1046328705	0.7814899987	0.9175777869
fsaA	0.1824692481	4.5283572501	0.3359719596	1	0.1577304363	4.5283572501	0.3512702736	0.7308385554	-0.1157541466	4.5283572501	0.6571595713	0.8795576063	-0.2848461616	4.5283572501	0.2165079061	0.4506037843	0.0905043542	4.5283572501	0.5906994928	0.7897895001
fsaB	-0.3341189145	2.8368152716	0.3871589296	1	-0.2886834738	2.8368152716	0.4123394055	0.7723496497	-0.6200433243	2.8368152716	0.0468618212	0.2373484932	-1.2091131612	2.8368152716	0.0004313367	0.0029546905	-1.136018861	2.8368152716	0.0003164076	0.0018389318
fsr	-0.138479324	3.6888597898	0.6907405076	1	0.0586896762	3.6888597898	0.7410298884	0.9456759446	0.1926663918	3.6888597898	0.3994638537	0.7115412596	0.2015992136	3.6888597898	0.3805745714	0.6255281908	0.3064726541	3.6888597898	0.225920493	0.4339572977
ftn	-0.0465662346	8.736773479	0.8342396477	1	-0.3107329527	8.736773479	0.1645367078	0.5721811706	-0.9050470946	8.736773479	6.04E-05	0.0008500482	-2.8753631672	8.736773479	2.37E-32	1.06E-30	-3.3974125892	8.736773479	2.41E-42	1.59E-40
ftsA	0.1206144105	7.807917075	0.3282266077	1	0.2368287768	7.807917075	0.0473662367	0.3627240996	0.2992811181	7.807917075	0.0117283551	0.0873020544	0.2132058889	7.807917075	0.0775421162	0.2332236619	0.0159302827	7.807917075	0.9070315643	0.9853388115
ftsB	0.2025393744	5.7358437884	0.2786058984	1	-0.0370208189	5.7358437884	0.8278530607	0.9776497471	-0.0489289282	5.7358437884	0.7784990607	0.9376481957	-0.2744905188	5.7358437884	0.1456228479	0.3571959634	-0.1034492022	5.7358437884	0.5884876864	0.7883614433
ftsE	-0.0181029533	6.8659155395	0.927036672	1	0.1088015798	6.8659155395	0.4127221572	0.7727295838	0.0237428032	6.8659155395	0.8576766353	0.9693473522	0.0195344266	6.8659155395	0.8830152604	0.9681633894	-0.1712691216	6.8659155395	0.2212861852	0.4299322976
ftsH	0.1185143449	10.6423859281	0.3186061442	1	0.2415442217	10.6423859281	0.0419414177	0.3424684206	0.2085284555	10.6423859281	0.0790147143	0.3130702932	0.3522287668	10.6423859281	0.0030636114	0.0171778212	0.3396649071	10.6423859281	0.0042649733	0.0193228486
ftsI	-0.0632995654	7.2849674782	0.6797263715	1	-0.1545269282	7.2849674782	0.3272265711	0.7130584084	-0.165258489	7.2849674782	0.2876541735	0.619596126	-0.3436631661	7.2849674782	0.0314980953	0.1177409218	-0.3064781221	7.2849674782	0.0539223053	0.1543975342
ftsK	0.1010567708	9.3447427923	0.406343219	1	0.1807078631	9.3447427923	0.1377369547	0.5327691434	0.2417281023	9.3447427923	0.0469238552	0.237382754	0.1753785478	9.3447427923	0.1505509645	0.3640858066	-0.2249235727	9.3447427923	0.0675526415	0.1803223091
ftsL	0.1055250889	5.6676446036	0.6300370181	1	0.1777262459	5.6676446036	0.34446244	0.72665333	-0.0317383751	5.6676446036	0.822327032	0.9566672206	0.1639565124	5.6676446036	0.3976135353	0.6414154104	-0.1509560369	5.6676446036	0.3712166696	0.6016209828
ftsN	0.0856944929	7.9264514459	0.5120973043	1	0.1115236357	7.9264514459	0.3895764464	0.7591791458	0.0098804166	7.9264514459	0.950414502	1	-0.0497840975	7.9264514459	0.6874140249	0.8552848311	-0.0236908316	7.9264514459	0.8544152245	0.9567119802
ftsQ	0.1003353126	7.1275965989	0.5310237537	1	0.1535225334	7.1275965989	0.3218488567	0.7086375252	0.2964212483	7.1275965989	0.0531400176	0.2532125254	0.1685474331	7.1275965989	0.2754250461	0.5204357999	0.0066304628	7.1275965989	0.9770448303	1
ftsW	0.023170003	6.6607314394	0.8709329421	1	0.1449013045	6.6607314394	0.2939250612	0.6923221396	0.1326136066	6.6607314394	0.3404180842	0.6636548909	-0.0778548062	6.6607314394	0.6018685818	0.8060965085	-0.1522865681	6.6607314394	0.3064101423	0.5293771364
ftsX	0.0370619316	6.9538628922	0.8008604048	1	0.0740644828	6.9538628922	0.5919262934	0.8777152418	0.0329906275	6.9538628922	0.813775083	0.9531398914	-0.0260419842	6.9538628922	0.8719169848	0.9648705335	-0.0102569787	6.9538628922	0.9492192363	1
ftsY	0.1855172096	7.9443931202	0.2149221999	1	0.2320247621	7.9443931202	0.1167653177	0.5055514511	0.1513599712	7.9443931202	0.3076899363	0.6365713608	0.1879664866	7.9443931202	0.2077818685	0.4372479791	0.0865055088	7.9443931202	0.5653727703	0.7696596033
ftsZ	0.1626070067	9.8807572272	0.1771949109	1	0.2770052015	9.8807572272	0.021590315	0.2427497458	0.2981241968	9.8807572272	0.0133622093	0.0961318076	0.2222600038	9.8807572272	0.0657921027	0.2083901777	-0.0143934401	9.8807572272	0.9115453229	0.9879438605
fucA	0.129701481	2.2718740147	0.6409802598	1	-0.0295428712	2.2718740147	1	1	-0.2596648307	2.2718740147	0.5935127078	0.8470801067	-0.5224299415	2.2718740147	0.2455864101	0.4858561176	-0.4734438571	2.2718740147	0.3109765294	0.5361879542
fucI	-0.4434998135	3.9142396342	0.0990111808	1	-0.0426965176	3.9142396342	1	1	-0.0368017628	3.9142396342	1	1	-0.3086062682	3.9142396342	0.28313027	0.5268597196	-0.1878080749	3.9142396342	0.5396912389	0.7526308986
fucK	-0.2572647828	4.3374468273	0.3012286402	1	0.0788386672	4.3374468273	0.7722611189	0.9608727503	0.1593872789	4.3374468273	0.5284310871	0.8089869714	0.0183298412	4.3374468273	0.9463110328	0.9983521896	-0.0103314167	4.3374468273	0.9737969568	1
fucO	0.2460772736	4.5463758146	0.2049839104	1	0.3107340634	4.5463758146	0.0976439448	0.4826015452	0.0291137427	4.5463758146	0.8152534035	0.9533156345	-0.235667077	4.5463758146	0.3592283457	0.6052906022	-0.5041676084	4.5463758146	0.0309098491	0.1013634078
fucP	-0.8854287181	2.1265970302	0.0376638961	0.8253442368	-1.0908188727	2.1265970302	0.007568387	0.1259931097	-1.0439764584	2.1265970302	0.0095487673	0.0740288006	-0.8046840813	2.1265970302	0.0833844248	0.2456351883	-0.6636504726	2.1265970302	0.1137334212	0.2678097828
fucR	0.0833867368	5.4068314431	0.6763046518	1	0.1302530945	5.4068314431	0.4792781709	0.814352892	-0.1027657421	5.4068314431	0.5685183706	0.835369963	-0.1184473462	5.4068314431	0.5100923005	0.7368653136	-0.2987747546	5.4068314431	0.0956843961	0.2356447713
fucU	0.0433697491	5.1645022532	0.8773483304	1	0.1760730537	5.1645022532	0.4058465142	0.7690677759	0.3159434091	5.1645022532	0.1155112909	0.3897258399	0.3626578752	5.1645022532	0.0828107011	0.244541792	0.0742970971	5.1645022532	0.7705178376	0.9121758855
fumA	0.0719522752	7.9422133561	0.7738635324	1	1.0085875657	7.9422133561	5.07E-05	0.0017284054	2.2928280698	7.9422133561	1.37E-19	7.74E-18	3.1745049816	7.9422133561	4.09E-34	2.04E-32	3.2341966497	7.9422133561	3.29E-35	1.43E-33
fumB	-0.0816256483	6.8793838682	0.704712846	1	0.0357122871	6.8793838682	0.8592922111	0.9849142016	-0.700877341	6.8793838682	0.0006608135	0.0078403153	-2.3982640666	6.8793838682	8.29E-27	2.92E-25	-2.9634205831	6.8793838682	3.71E-38	2.09E-36
fumC	-0.1905339567	5.1117593769	0.462917654	1	-0.1511588329	5.1117593769	0.5233050247	0.8459145959	0.4230938476	5.1117593769	0.0523970025	0.2520729102	1.4484305551	5.1117593769	1.09E-11	1.69E-10	1.8318486701	5.1117593769	2.31E-18	4.16E-17
fur	0.3879440438	9.0037812486	0.0052500285	0.2769125829	0.7870792254	9.0037812486	1.13E-08	8.12E-07	1.3896833478	9.0037812486	9.22E-24	7.61E-22	1.2518740404	9.0037812486	1.52E-19	3.73E-18	1.12469081	9.0037812486	4.03E-16	6.56E-15
fusA	-0.0399292279	13.6796570777	0.8592787638	1	0.2859822559	13.6796570777	0.2039287968	0.6194552089	0.3801515864	13.6796570777	0.091455787	0.3401702281	0.2762044348	13.6796570777	0.2198362941	0.4546232465	0.2040110761	13.6796570777	0.3645771811	0.5938666109
fxsA	-0.0739028115	5.1075396198	0.6833720978	1	-0.4347568905	5.1075396198	0.0463122296	0.3606375833	0.1114822221	5.1075396198	0.6960083255	0.8999808456	0.1767920225	5.1075396198	0.4803912328	0.7109856461	0.2563287242	5.1075396198	0.2772925481	0.4941790432
gabD	0.0839437142	6.1260135808	0.7470753006	1	0.3893374153	6.1260135808	0.1186191381	0.5083159666	0.4967069754	6.1260135808	0.0454261595	0.2305721216	0.5723294052	6.1260135808	0.0223452592	0.0897111337	0.8015253382	6.1260135808	0.0012986879	0.0066403151
gabP	-0.4168150082	3.8328073305	0.1494931339	1	-0.1089269287	3.8328073305	0.6948276092	0.9286033632	0.1444439254	3.8328073305	0.6094421559	0.8562210714	0.1533784046	3.8328073305	0.6128705641	0.809322441	0.5655787523	3.8328073305	0.0334482105	0.1076798381
gabT	0.1183649905	6.0710491789	0.6448795719	1	0.3614885121	6.0710491789	0.150896098	0.5529852737	0.4575537475	6.0710491789	0.0681517784	0.2912556101	0.3747358223	6.0710491789	0.1426920001	0.3524221624	0.6785856028	6.0710491789	0.0069157286	0.0289503452
gadA	0.0385527105	8.4341734839	0.876395292	1	0.2471063027	8.4341734839	0.3152330379	0.7062732904	0.2759786542	8.4341734839	0.2623589541	0.5955770127	0.1190091273	8.4341734839	0.6286998797	0.8202895934	-0.4220524518	8.4341734839	0.0891128409	0.222264606
gadB	0.0198165302	9.8950364401	0.9147449085	1	0.2356949032	9.8950364401	0.2051950486	0.6198594165	0.3967578129	9.8950364401	0.0331772594	0.1867579673	0.2845216399	9.8950364401	0.126894102	0.3285172804	-0.3358311409	9.8950364401	0.0724108324	0.1904551568
gadC	0.0224683065	11.0060480967	0.9162633167	1	0.2748950235	11.0060480967	0.1988028748	0.6138305821	0.4482561215	11.0060480967	0.0363901596	0.1985968686	0.1596187387	11.0060480967	0.4555117798	0.6890191731	-0.6354779221	11.0060480967	0.0031151622	0.0145588921
gadE	-0.0368483967	9.8002942825	0.8716508852	1	-0.143115774	9.8002942825	0.5305083177	0.8511094525	-0.4223307008	9.8002942825	0.0643460913	0.2825832947	-1.156960432	9.8002942825	5.71E-07	5.81E-06	-1.5027298424	9.8002942825	1.14E-10	1.37E-09
gadW	-0.0971373461	8.0033431992	0.4059773744	1	-0.1141131052	8.0033431992	0.3265806307	0.7123736966	-0.1047861407	8.0033431992	0.3649903132	0.6791051865	-0.425961366	8.0033431992	0.0003580027	0.0024840414	-0.3622821359	8.0033431992	0.0021685018	0.0105002428
gadX	-0.0695370631	8.8957612588	0.6490479047	1	-0.240664109	8.8957612588	0.1150910101	0.5055514511	-0.243578406	8.8957612588	0.110417248	0.3808243272	-0.5959877944	8.8957612588	0.0001095579	0.0008240824	-0.4805273948	8.8957612588	0.0017065879	0.008486915
gadY	-0.139307892	4.2842594038	0.4568364574	1	-0.4016090991	4.2842594038	0.0629729742	0.4173903154	-0.4741192591	4.2842594038	0.0221341068	0.1404245723	-1.0064154059	4.2842594038	6.07E-06	5.56E-05	-0.4649733995	4.2842594038	0.0295331552	0.0977233447
galE	0.1098927066	6.1481459908	0.6134687438	1	0.2878146505	6.1481459908	0.1896755878	0.6019212756	0.1688945184	6.1481459908	0.438547414	0.7464618476	0.1036788878	6.1481459908	0.6534682366	0.8348144189	-0.2543255147	6.1481459908	0.2714744852	0.4884721046
galF	0.2918533038	9.2692369438	0.0410457343	0.8503452926	0.1698436729	9.2692369438	0.234835083	0.6420830654	-0.0549261399	9.2692369438	0.7031275485	0.9061589093	0.1825196678	9.2692369438	0.2027554583	0.4326054116	0.4029287807	9.2692369438	0.0048249683	0.0213641637
galK	0.0004696659	7.0811304893	0.9895450536	1	0.01571755	7.0811304893	0.9474133996	1	0.1371030567	7.0811304893	0.3652022187	0.6791051865	-0.0533134396	7.0811304893	0.720250772	0.8785791155	-0.193739379	7.0811304893	0.1889572473	0.3837216912
galM	0.0623686052	8.6959353346	0.6513907426	1	0.1193103854	8.6959353346	0.3929676859	0.7609541076	0.0775441652	8.6959353346	0.5786436809	0.8398336125	-0.1643421453	8.6959353346	0.2439543243	0.4841884578	-0.3494491516	8.6959353346	0.0130329933	0.0498398095
galP	-0.146471412	5.6017926983	0.4389300813	1	-0.2521615113	5.6017926983	0.1624049691	0.5698644454	-0.428636154	5.6017926983	0.0191582048	0.1256251749	0.2184970072	5.6017926983	0.2584128134	0.5026644173	0.5282795852	5.6017926983	0.0040313632	0.018380791
galR	0.0131047644	5.799659145	0.9708346359	1	0.1849705833	5.799659145	0.2629790662	0.6628492309	-0.0737306712	5.799659145	0.6047876352	0.8536657229	-0.0829295081	5.799659145	0.5756536638	0.785846096	-0.2957329905	5.799659145	0.058660866	0.1637091744
galS	-0.5941499935	2.9253373618	0.0958744579	1	-0.5691781291	2.9253373618	0.1081977679	0.4975475514	-0.2239740493	2.9253373618	0.5489550755	0.8216718791	0.1494940882	2.9253373618	0.5737322115	0.7840215872	0.1212551057	2.9253373618	0.6677507424	0.8442712507
galT	0.0269722908	5.8097861137	0.8773741883	1	0.140413913	5.8097861137	0.4891823736	0.8226461608	0.111503597	5.8097861137	0.582013666	0.8409944592	-0.1336476954	5.8097861137	0.5382248856	0.761170854	-0.3409592746	5.8097861137	0.1170588983	0.2730876805
galU	0.0550457027	8.4573803139	0.6594525387	1	0.1601136039	8.4573803139	0.2005138278	0.6142702498	0.0195817475	8.4573803139	0.8801761592	0.9790128102	-0.2421103457	8.4573803139	0.0546001994	0.1816482234	-0.1717091754	8.4573803139	0.1688741409	0.3569460803
gapA	-0.0666002661	13.2509298386	0.6140442637	1	-0.0435612079	13.2509298386	0.7415081803	0.9456759446	-0.3544881808	13.2509298386	0.0073446881	0.061016316	-1.3058970993	13.2509298386	2.44E-22	7.07E-21	-1.9837184694	13.2509298386	1.72E-47	1.54E-45
garD	-0.2696657752	4.8770739013	0.171618945	1	-0.2848697607	4.8770739013	0.1479463969	0.5479917491	-0.8448256154	4.8770739013	1.06E-05	0.0001667138	-1.701029398	4.8770739013	1.98E-15	3.88E-14	-1.2897980445	4.8770739013	1.05E-10	1.27E-09
garK	0.0185180023	4.4779130908	1	1	0.2510787261	4.4779130908	0.2280143132	0.6353839934	0.017143925	4.4779130908	0.976109861	1	-0.1870763903	4.4779130908	0.3530711571	0.5989101974	-0.1283045384	4.4779130908	0.5252253112	0.7410784204
garL	-0.5342146468	2.4208118481	0.2023360682	1	-0.2552929023	2.4208118481	0.6477254162	0.9094777248	-0.5030082815	2.4208118481	0.2062312232	0.5288137932	-0.6841566968	2.4208118481	0.0908327359	0.2600844005	-0.2412234692	2.4208118481	0.6809343519	0.8516636695
garP	-0.6871071055	2.1577634177	0.2168748027	1	-1.2012429226	2.1577634177	0.0196965899	0.2298827549	-1.0098649752	2.1577634177	0.050842061	0.2477100726	-1.1104652038	2.1577634177	0.0409110089	0.1448580241	-0.2754879166	2.1577634177	0.5891102795	0.7887246417
garR	-0.3641547266	4.1572007924	0.1464286658	1	-0.0209658897	4.1572007924	0.9726662954	1	-0.1147959935	4.1572007924	0.6827024645	0.893420806	-0.0657802667	4.1572007924	0.8129785397	0.9357692689	-0.1197717756	4.1572007924	0.6437591943	0.8275935347
gatA	-0.1082154431	7.8104661053	0.6543986761	1	-0.015482641	7.8104661053	0.9521514814	1	-0.5869173715	7.8104661053	0.0141348067	0.0995659936	-2.4976236125	7.8104661053	1.70E-22	4.97E-21	-3.3462645191	7.8104661053	6.76E-36	3.15E-34
gatB	-0.0513952996	7.0509379314	0.8241871283	1	0.0705698229	7.0509379314	0.7450089392	0.9461100443	-0.2049413188	7.0509379314	0.3503096701	0.6692971678	-2.3679774752	7.0509379314	2.22E-23	6.70E-22	-4.0141326742	7.0509379314	6.28E-52	7.71E-50
gatC	0.0834391357	9.107947397	0.6380358211	1	0.3180642487	9.107947397	0.0745905935	0.446010248	0.2532859224	9.107947397	0.1553221259	0.4570566707	-1.6192501464	9.107947397	1.67E-18	3.75E-17	-3.499248699	9.107947397	4.76E-67	1.86E-64
gatD	-0.0618740042	7.3809131124	0.7507046936	1	0.1758215567	7.3809131124	0.335479353	0.717965966	0.2313376992	7.3809131124	0.2044050485	0.5257004091	-2.3151992459	7.3809131124	9.84E-31	3.95E-29	-3.5421002023	7.3809131124	5.04E-60	1.20E-57
gatY	0.0275420553	9.9026673412	0.8935447045	1	-0.375105409	9.9026673412	0.0681333745	0.4284521865	-0.9931347184	9.9026673412	1.66E-06	2.94E-05	-1.6763507496	9.9026673412	2.13E-15	4.15E-14	-2.1318205338	9.9026673412	2.66E-23	6.41E-22
gatZ	-0.0202220598	10.2390313559	0.9202877302	1	-0.1224967895	10.2390313559	0.5400785636	0.8541277547	-0.8447062627	10.2390313559	2.70E-05	0.0004079154	-2.0933057428	10.2390313559	9.84E-24	3.00E-22	-2.6653713322	10.2390313559	6.05E-36	2.85E-34
gcd	-0.2173568345	8.276315116	0.5052888824	1	1.2623984086	8.276315116	2.37E-05	0.0008640083	3.1733996109	8.276315116	2.59E-24	2.27E-22	4.4056048117	8.276315116	3.26E-41	2.88E-39	4.4074184126	8.276315116	2.80E-41	1.77E-39
gcl	-0.1473491	3.5556511095	0.8584106135	1	0.4405716948	3.5556511095	0.096785989	0.4806817777	0.3819338367	3.5556511095	0.1304623528	0.4179307885	0.3849176799	3.5556511095	0.1541934619	0.3695652449	0.5596385866	3.5556511095	0.0494983875	0.1448198735
gcvA	0.2176727783	5.8513521051	0.1493180106	1	-0.0349909242	5.8513521051	0.8424651883	0.9809333199	0.0413761565	5.8513521051	0.7659860381	0.9322499387	-0.198644496	5.8513521051	0.2017076565	0.4318774489	-0.0729110135	5.8513521051	0.6438679103	0.8275935347
gcvB	0.8546771249	3.5319690511	0.0134512685	0.4896033737	0.5898457863	3.5319690511	0.0752476942	0.447559346	0.9117744705	3.5319690511	0.0034956329	0.0338147367	0.8295539981	3.5319690511	0.0098553142	0.0461598411	1.377420061	3.5319690511	3.59E-06	2.70E-05
gcvH	-0.0212312969	6.2525216257	0.9114215785	1	0.0878846172	6.2525216257	0.6857872824	0.9257146927	0.4127967087	6.2525216257	0.0524199784	0.2520729102	1.3130761552	6.2525216257	8.34E-10	1.11E-08	1.3518394321	6.2525216257	2.48E-10	2.90E-09
gcvP	-0.0169182522	7.6477990576	0.9563885721	1	0.2197165497	7.6477990576	0.2328391821	0.6403941968	0.2658165221	7.6477990576	0.1502750719	0.4522305855	1.6748246918	7.6477990576	4.34E-19	1.04E-17	1.6716297831	7.6477990576	4.83E-19	8.95E-18
gcvR	-0.0083056641	7.1881328395	0.960086102	1	-0.0402754913	7.1881328395	0.7886593693	0.9678996654	0.111197133	7.1881328395	0.4781985479	0.7756431251	-0.116214145	7.1881328395	0.4472491723	0.6841284213	-0.4221911849	7.1881328395	0.0066632581	0.0281403083
gcvT	0.1608282486	6.7610174611	0.5201722913	1	0.6332882934	6.7610174611	0.0102867035	0.1546924975	1.4712320239	6.7610174611	2.82E-09	7.18E-08	2.1411188342	6.7610174611	1.72E-17	3.69E-16	1.9970838585	6.7610174611	1.56E-15	2.47E-14
gdhA	-0.0039391982	10.3307927689	0.9793881486	1	0.1618542251	10.3307927689	0.3176658264	0.7071681211	0.1993384409	10.3307927689	0.2175789792	0.5429992537	0.3444033673	10.3307927689	0.033128893	0.1229806356	-0.2607589225	10.3307927689	0.1060846977	0.2548730352
ggt	0.1048005983	5.8701474713	0.5861048919	1	0.2637682076	5.8701474713	0.1746406228	0.5846309236	0.3009744966	5.8701474713	0.122893183	0.4041548398	0.5787240289	5.8701474713	0.0037156033	0.0202006534	1.1742120098	5.8701474713	2.30E-09	2.47E-08
gidA	0.2058090649	8.0138948334	0.2840673564	1	0.403455154	8.0138948334	0.0349538663	0.3127642828	-0.026335498	8.0138948334	0.8904104484	0.9848861386	0.33692991	8.0138948334	0.0792990992	0.2368146777	0.5724574533	8.0138948334	0.0027460376	0.0130323001
gidB	-0.0864800563	5.4589356751	0.675288246	1	-0.0404164236	5.4589356751	0.8661499578	0.9862075532	-0.0874782308	5.4589356751	0.6666494961	0.8844580313	0.0133848913	5.4589356751	0.9388785998	0.9944472469	0.1628715547	5.4589356751	0.3722410473	0.602402147
glcB	-0.016406188	6.6207918511	0.9522193005	1	0.1688202069	6.6207918511	0.2702926174	0.6718178805	0.1642770158	6.6207918511	0.2820120679	0.6144476967	0.137936554	6.6207918511	0.3831653149	0.6271786161	0.2193523733	6.6207918511	0.1568915563	0.3392997152
glcC	0.3630949417	5.555749779	0.4618467189	1	2.200089319	5.555749779	1.04E-08	7.55E-07	3.8217052556	5.555749779	8.26E-24	6.96E-22	3.9826357781	5.555749779	2.05E-25	6.93E-24	3.9433645689	5.555749779	7.55E-25	1.95E-23
glcD	-0.1151130978	3.5688304914	0.8458607572	1	0.0411095517	3.5688304914	0.7025998625	0.9330238996	0.293310251	3.5688304914	0.1810735253	0.4963428255	0.7219876597	3.5688304914	0.0042114622	0.0225511795	0.6721179681	3.5688304914	0.0069055307	0.0289358578
glcE	0.5486242516	2.7422741597	0.087628976	1	0.1489510509	2.7422741597	0.5019670626	0.8313104879	0.0415380397	2.7422741597	0.8000557885	0.9472247689	0.6827690507	2.7422741597	0.0270792632	0.104535363	0.9576678026	2.7422741597	0.0022018785	0.0106378718
glcF	-0.0969280332	4.3997013387	0.6481658183	1	-0.1532347303	4.3997013387	0.4820732987	0.8168288959	-0.1881887647	4.3997013387	0.403672407	0.7162976887	0.2566735177	4.3997013387	0.2164275501	0.4506037843	0.5550260777	4.3997013387	0.0054533949	0.0235637132
glcG	0.0947164496	4.129412247	0.7890843706	1	0.2280146424	4.129412247	0.4095986589	0.7717920891	0.1395202378	4.129412247	0.6137580925	0.8591691513	0.1579759652	4.129412247	0.6020323415	0.8060965085	0.3132061077	4.129412247	0.2472398083	0.4612760006
gldA	0.1106325425	8.2018058231	0.5785392475	1	0.1453438318	8.2018058231	0.4623534129	0.8062557484	-0.0054530125	8.2018058231	0.9774584769	1	-0.7827809932	8.2018058231	8.84E-05	0.0006776662	-2.1942364118	8.2018058231	1.37E-25	3.74E-24
glf	0.0014856725	8.3736632259	0.9989840328	1	0.086245882	8.3736632259	0.6354783248	0.9046666905	0.2236073484	8.3736632259	0.2121812306	0.5373339536	-0.2282959951	8.3736632259	0.2017890949	0.4318774489	-0.0576682064	8.3736632259	0.7464511152	0.8958131172
glgA	0.0477071204	8.3992254777	0.7779578128	1	0.3286992837	8.3992254777	0.0482571379	0.3655456922	0.3509770735	8.3992254777	0.0347349344	0.1932773928	-0.1261444838	8.3992254777	0.4434471419	0.6821652846	-0.4680662532	8.3992254777	0.005050387	0.0222020596
glgB	-2.23E-05	9.7187923822	0.9988227957	1	0.2128815266	9.7187923822	0.1668188516	0.5726556154	-0.0071942127	9.7187923822	0.9632617804	1	-0.3630061349	9.7187923822	0.0187437991	0.0776322247	-0.7947729049	9.7187923822	3.11E-07	2.70E-06
glgC	-0.0446129579	8.4871119115	0.786659916	1	0.2192604722	8.4871119115	0.180694768	0.5913425671	0.218687804	8.4871119115	0.1810871263	0.4963428255	-0.5582399291	8.4871119115	0.000666145	0.0044220911	-0.859908031	8.4871119115	1.96E-07	1.75E-06
glgP	0.0567510986	9.2758261402	0.6590917504	1	0.2789834328	9.2758261402	0.0307377574	0.2933748175	0.2325272892	9.2758261402	0.0717041788	0.2997146572	-0.0131091065	9.2758261402	0.9220248525	0.986651519	-0.5213465429	9.2758261402	6.38E-05	0.0004020974
glgS	0.0539361005	6.2516930481	0.8322986029	1	-0.1170681257	6.2516930481	0.5821179858	0.8777152418	0.2309572635	6.2516930481	0.2968646691	0.6280954452	-0.0763793222	6.2516930481	0.6932881209	0.8603503262	0.3444291085	6.2516930481	0.1157367071	0.2708932736
glgX	-0.0185126775	8.6193561282	0.9021531525	1	0.2080952703	8.6193561282	0.137009464	0.532539048	0.1655532097	8.6193561282	0.2367009509	0.5661591035	-0.4416296652	8.6193561282	0.0017816217	0.0106278684	-0.6746448546	8.6193561282	2.09E-06	1.63E-05
glk	-0.1089707817	6.0957039631	0.4477008265	1	-0.1473950761	6.0957039631	0.3032032746	0.6971402915	-0.6676494121	6.0957039631	5.10E-06	8.55E-05	-1.1383353382	6.0957039631	2.11E-13	3.68E-12	-1.1131101365	6.0957039631	3.61E-13	5.12E-12
glmM	0.1270868309	7.9936465215	0.3270005327	1	0.2655896557	7.9936465215	0.0395208937	0.332293138	0.239339111	7.9936465215	0.0636740849	0.281358225	0.0607694322	7.9936465215	0.6476654779	0.831606346	0.0349174415	7.9936465215	0.7826618074	0.9184119732
glmS	0.0198702681	9.5055471469	0.8949743976	1	0.2136442357	9.5055471469	0.1576238373	0.5618332686	0.0727562622	9.5055471469	0.6310721427	0.8677153004	-0.1937556825	9.5055471469	0.2019115058	0.4318774489	-0.1042986633	9.5055471469	0.4947207084	0.7171196229
glmU	0.1133309408	8.9338458618	0.3765641379	1	0.0719547459	8.9338458618	0.5729582216	0.8734392668	-0.301988134	8.9338458618	0.0172253799	0.1170636779	-0.2055837514	8.9338458618	0.1074236172	0.2938754368	-0.1743405535	8.9338458618	0.1709823908	0.3598086079
glnA	0.5594213337	9.5818370261	0.2221592229	1	1.0922464092	9.5818370261	0.0180600644	0.2202161839	0.3142056252	9.5818370261	0.492202035	0.788220634	-0.9451104137	9.5818370261	0.0405094138	0.1439106141	-1.6017832102	9.5818370261	0.0006340623	0.0034628757
glnB	-0.0227017906	6.5651853627	0.8458043217	1	-0.0633664892	6.5651853627	0.6175655281	0.8935731548	-0.0863474236	6.5651853627	0.4933900405	0.7891568974	-0.2986583494	6.5651853627	0.0290433456	0.1106842673	-0.1203291058	6.5651853627	0.3524322337	0.581743445
glnD	0.0095234566	7.5441972588	0.9393510181	1	0.1702502076	7.5441972588	0.2051519015	0.6198594165	0.3899700985	7.5441972588	0.0032754934	0.0319732817	0.4827384339	7.5441972588	0.000318064	0.0022321649	0.3591183512	7.5441972588	0.0072152748	0.0299127465
glnE	0.0008269506	7.5315328104	0.9999273052	1	0.1280310621	7.5315328104	0.3327399985	0.7168404172	0.1731027514	7.5315328104	0.1854062209	0.5008300118	-0.0124653855	7.5315328104	0.9179294384	0.9863665093	-0.0740620584	7.5315328104	0.5728363433	0.7749911006
glnG	-0.1310737984	6.1266409529	0.6066182706	1	0.0610299889	6.1266409529	0.8097332803	0.9749716694	0.5665554906	6.1266409529	0.019022406	0.1249254341	-0.4105675762	6.1266409529	0.0947562623	0.2682378127	-0.4822587343	6.1266409529	0.0521207498	0.1510517007
glnH	0.709353906	8.4362969926	0.0257045132	0.7076979757	0.978491412	8.4362969926	0.0021611767	0.0476064279	0.9214559982	8.4362969926	0.0038311173	0.0361640637	0.6866080441	8.4362969926	0.0309903376	0.1161461605	0.2032387168	8.4362969926	0.5237733645	0.740836451
glnK	0.708095432	1.2018551634	0.0781108005	1	0.7501168873	1.2018551634	0.0848304648	0.4649110698	0.1792368254	1.2018551634	0.5184519438	0.8053349363	-0.7272168252	1.2018551634	0.3803569527	0.6255281908	-0.2139605986	1.2018551634	1	1
glnL	-0.0434313709	5.6782949926	0.9140597617	1	0.5008162556	5.6782949926	0.0633746022	0.4181166154	0.8056762305	5.6782949926	0.0026236728	0.0268418224	-0.4595093668	5.6782949926	0.1076510126	0.2939919662	-0.338415224	5.6782949926	0.2387614008	0.4491809972
glnP	-0.042895525	6.9514644275	0.9104138351	1	0.8991385003	6.9514644275	0.0073584335	0.1244270546	0.7753567706	6.9514644275	0.0205928213	0.1326029498	0.4314100196	6.9514644275	0.1987274708	0.4282174679	0.0292131047	6.9514644275	0.9330257148	0.9990888669
glnQ	0.0675012445	7.1711479616	0.812271416	1	0.4625599057	7.1711479616	0.1059820502	0.4938120042	0.8451296331	7.1711479616	0.0031515263	0.0310454254	0.4920012425	7.1711479616	0.0865126452	0.2522551331	0.1284059625	7.1711479616	0.6558113894	0.8364972591
glnS	0.0095998502	8.5890801069	0.9551928818	1	0.2240459436	8.5890801069	0.1424060698	0.5436747289	-0.0121156304	8.5890801069	0.9365261121	0.999744352	0.0356570772	8.5890801069	0.8205795586	0.9396500051	0.0857862134	8.5890801069	0.5721358321	0.7749911006
glnU	0.572806218	6.3429325261	0.0278346691	0.7245448713	0.0245221994	6.3429325261	0.9349378122	1	-0.0076767862	6.3429325261	0.9809500171	1	0.1766885801	6.3429325261	0.5018510384	0.7305754891	0.8311910262	6.3429325261	0.0012862156	0.0065922386
glnV	0.4335127196	5.9166855795	0.0793924582	1	-0.1243480575	5.9166855795	0.5848719014	0.8777152418	-0.0029440847	5.9166855795	0.9670158451	1	-0.0274037345	5.9166855795	0.8997147821	0.9771892489	0.4629823558	5.9166855795	0.0566876388	0.1594455851
glnW	0.4708570384	5.6522821503	0.0651452705	0.9674067496	-0.0295775586	5.6522821503	0.9256189189	1	-0.0765540749	5.6522821503	0.7736890317	0.9342126486	0.2866304906	5.6522821503	0.2633008901	0.5068925698	0.7500394441	5.6522821503	0.0029655118	0.0139505731
glnX	0.3964908198	4.4214077344	0.1590190482	1	-0.1241027174	4.4214077344	0.6821622162	0.9250912161	-0.0785086343	4.4214077344	0.7941692947	0.9448634684	0.0157340323	4.4214077344	0.9280926145	0.988742746	0.3668849918	4.4214077344	0.1699206687	0.3581007222
gloA	0.0557032937	7.3677247448	0.7638920057	1	0.0392934575	7.3677247448	0.8402296886	0.9809333199	0.0914602288	7.3677247448	0.5985507307	0.8501241363	-0.235716455	7.3677247448	0.1467396967	0.3585816606	-0.3280809958	7.3677247448	0.0438371015	0.13240531
gloB	-0.0814198825	5.7775096088	0.6034286775	1	-0.0789693874	5.7775096088	0.5895971616	0.8777152418	0.1159764367	5.7775096088	0.5196070834	0.8056723549	-0.1531928604	5.7775096088	0.3557061341	0.6017163631	-0.1927198975	5.7775096088	0.2378646687	0.4484761862
glpA	-0.1626998749	2.5085282598	0.7460255007	1	-0.580639609	2.5085282598	0.1348917751	0.5302362314	-0.4505204315	2.5085282598	0.2620290742	0.5954576052	-0.2611499285	2.5085282598	0.6270084665	0.8192689481	-0.1658275758	2.5085282598	0.6986917462	0.862900389
glpB	-0.4438485758	2.3991209699	0.365980555	1	-0.3156315151	2.3991209699	0.5288989571	0.8507943898	-0.453265328	2.3991209699	0.3404685989	0.6636548909	-0.1151356004	2.3991209699	0.9463040666	0.9983521896	-0.3493279119	2.3991209699	0.4823587357	0.7085878864
glpC	0.0625780046	3.2072982959	0.8597977018	1	-0.0494437132	3.2072982959	0.9150384815	1	-0.3918170786	3.2072982959	0.1711819458	0.4824320585	-0.4358218418	3.2072982959	0.1463597314	0.3582560944	-0.3473186004	3.2072982959	0.186328055	0.3796389925
glpD	-0.221161112	5.1166405245	0.4261649242	1	0.5530443838	5.1166405245	0.0248704963	0.2624540093	1.3149218388	5.1166405245	5.90E-08	1.31E-06	1.4374904667	5.1166405245	5.10E-09	6.34E-08	1.560073245	5.1166405245	2.12E-10	2.49E-09
glpE	1.0221056015	5.4442768553	8.17E-07	0.0002370443	1.5750987827	5.4442768553	2.85E-15	4.90E-13	2.1351750614	5.4442768553	4.44E-28	5.02E-26	1.9110098594	5.4442768553	1.15E-21	3.15E-20	1.9998103116	5.4442768553	6.28E-24	1.57E-22
glpF	-0.0107000964	3.429999739	1	1	-0.3343742077	3.429999739	0.2509142107	0.6568171935	-0.3160939889	3.429999739	0.242760339	0.5713181677	-0.1802170494	3.429999739	0.5540713334	0.7708896589	0.0604679189	3.429999739	0.7875723526	0.9214446348
glpG	0.0589964754	6.5218931051	0.7520231842	1	0.1866105808	6.5218931051	0.2599013421	0.6624784952	0.485006171	6.5218931051	0.0022614218	0.0235747737	0.4344810642	6.5218931051	0.007762275	0.0377992868	0.612116064	6.5218931051	0.0001345423	0.0008161852
glpK	-0.1125529052	5.1782000403	0.5995220002	1	0.0473731647	5.1782000403	0.7164147875	0.9375385473	0.2242354771	5.1782000403	0.1671985343	0.4749455721	0.3448543515	5.1782000403	0.0449644128	0.1554928766	0.2019362548	5.1782000403	0.2409016252	0.4522169931
glpQ	0.0451744379	5.2435000459	0.9139955855	1	-0.0967571082	5.2435000459	0.5880672807	0.8777152418	-0.067262325	5.2435000459	0.6963064842	0.8999808456	-0.1852108564	5.2435000459	0.3376865462	0.583178012	0.0770584096	5.2435000459	0.7913724041	0.9246312502
glpR	0.119921156	6.4598810507	0.4024095772	1	0.1968111869	6.4598810507	0.1835155466	0.594101769	0.1300660459	6.4598810507	0.3652463285	0.6791051865	0.3927686932	6.4598810507	0.009157689	0.0432698285	0.3732224278	6.4598810507	0.0124022481	0.0479456847
glpT	-0.4856200806	3.0223711138	0.1844406478	1	-0.0906981088	3.0223711138	0.7624878219	0.9535360219	0.031839785	3.0223711138	1	1	-0.3557016974	3.0223711138	0.3179045741	0.5653830831	0.1841276723	3.0223711138	0.6668252903	0.8438177442
glpX	-0.15264555	5.908349984	0.3297663519	1	-0.4929995953	5.908349984	0.0020080844	0.0451556156	-1.1943372468	5.908349984	4.44E-13	1.52E-11	-1.4361160565	5.908349984	8.37E-17	1.75E-15	-1.0825855644	5.908349984	1.43E-10	1.70E-09
gltA	0.0516750933	9.93206592	0.8548383013	1	0.8866880484	9.93206592	0.001393314	0.0332460202	1.973102625	9.93206592	3.65E-12	1.19E-10	3.3579511895	9.93206592	2.88E-29	1.12E-27	3.0649312476	9.93206592	3.15E-25	8.35E-24
gltB	-0.0186549406	11.3966615201	0.942997714	1	0.3584373939	11.3966615201	0.1666548309	0.5726556154	0.40173878	11.3966615201	0.1211788346	0.4006644301	0.5798023975	11.3966615201	0.0255726856	0.0999228818	0.1475169734	11.3966615201	0.5687992372	0.7723657046
gltD	0.0378042783	9.7582138387	0.852510755	1	0.2538126863	9.7582138387	0.2089172379	0.6231246783	0.3094926034	9.7582138387	0.1251029999	0.4089173398	0.4717936379	9.7582138387	0.0196347836	0.0804688888	0.1581237509	9.7582138387	0.4334826689	0.661636957
gltF	-0.1353300623	3.9793967385	0.5545108512	1	0.0803225791	3.9793967385	0.8907931856	0.9935807308	0.2363402245	3.9793967385	0.4654974604	0.7669012629	-0.1478730706	3.9793967385	0.5304012153	0.7548287673	0.1268532274	3.9793967385	0.7104371024	0.8708290184
gltI	-0.0055501752	7.9750066161	0.9749242143	1	0.1855280676	7.9750066161	0.2499335131	0.6560467592	0.7909743148	7.9750066161	4.80E-07	9.28E-06	1.3502733212	7.9750066161	1.17E-17	2.56E-16	1.2057307035	7.9750066161	1.99E-14	3.02E-13
gltJ	-0.1764472813	4.8859429918	0.513675257	1	-0.1561629497	4.8859429918	0.5358337385	0.8528476983	0.2689728891	4.8859429918	0.2514805942	0.5803918066	1.0999882699	4.8859429918	2.44E-06	2.36E-05	0.8587483222	4.8859429918	0.0002359574	0.0013978439
gltK	-0.2601162975	4.4214526331	0.31349223	1	0.1217853825	4.4214526331	0.6219241295	0.8965309634	0.1280335615	4.4214526331	0.6079238297	0.8562210714	1.2699707707	4.4214526331	3.71E-08	4.24E-07	0.9985273298	4.4214526331	1.92E-05	0.000132844
gltL	-0.0546408428	5.2142673502	0.8021792517	1	-0.0508098616	5.2142673502	0.8283751278	0.9776497471	0.1211387451	5.2142673502	0.5503418367	0.8230216534	1.3302860923	5.2142673502	4.93E-11	7.26E-10	1.1928617452	5.2142673502	4.21E-09	4.43E-08
gltP	-0.0591766492	6.6910816603	0.7953276761	1	0.2185854733	6.6910816603	0.1862885865	0.5957628289	0.4592918756	6.6910816603	0.0057005511	0.0499670756	1.0256707406	6.6910816603	1.18E-09	1.56E-08	1.0648173475	6.6910816603	2.27E-10	2.65E-09
gltS	-0.1304379957	6.0003898839	0.6129796376	1	0.0839568491	6.0003898839	0.6746241181	0.9230958721	0.1434192551	6.0003898839	0.4899916239	0.7867812496	0.1746888094	6.0003898839	0.4204671045	0.6626407698	0.1967818324	6.0003898839	0.3602533378	0.5889943228
gltT	0.9304637698	1.1895287538	0.094037291	1	-0.3513461986	1.1895287538	0.7100454336	0.9346138944	-0.3601651941	1.1895287538	0.7218451152	0.9151981411	0.7582185016	1.1895287538	0.2018350362	0.4318774489	0.8421043422	1.1895287538	0.1051029603	0.2531784713
gltU	-0.262251504	0.4210299097	0.7869701788	1	0.0119476825	0.4210299097	1	1	-0.0898033136	0.4210299097	1	1	-0.2750966211	0.4210299097	0.7869701788	0.9184052528	1.3508569207	0.4210299097	0.0848199854	0.2137921581
gltV	4.8066092802	0.1308810344	0.005079757	0.2769125829	4.2007276674	0.1308810344	0.018253076	0.2202161839	4.4628807996	0.1308810344	0.0095975618	0.0741394386	3.6957545201	0.1308810344	0.1308075974	0.3344158517	4.3569174414	0.1308810344	0.0095975618	0.0385969362
gltW	0.0808579179	1.9595453148	0.8393830284	1	-0.4896211476	1.9595453148	0.4732207432	0.8126430891	-0.3054399391	1.9595453148	0.6287182923	0.8666062469	-0.2958535559	1.9595453148	0.577830271	0.7868809655	0.214932338	1.9595453148	0.5721756329	0.7749911006
gltX	0.0822164144	9.8944195888	0.5721811608	1	0.0941142917	9.8944195888	0.5190891115	0.843821279	-0.2277805034	9.8944195888	0.1183202437	0.3967099505	-0.0974943347	9.8944195888	0.504354422	0.7314697019	-0.0761037694	9.8944195888	0.6047516557	0.7996946924
glvB	-0.445260052	1.6632695033	0.5334151638	1	-1.1076976493	1.6632695033	0.041453947	0.339779966	-0.6906736857	1.6632695033	0.2097988142	0.5347690844	-0.4661985491	1.6632695033	0.5431782107	0.7648442756	0.2335660501	1.6632695033	0.5334403115	0.7475126062
glvC	-0.3540830579	2.3980254592	0.5122890628	1	-0.6083406829	2.3980254592	0.1924903721	0.6074549216	0.0134755081	2.3980254592	0.8246593374	0.9567089338	-0.862116261	2.3980254592	0.0868670702	0.2527737579	0.3795938812	2.3980254592	0.2025104209	0.4039861856
glxK	-0.2795430979	3.1454393103	0.3407381597	1	-0.103144617	3.1454393103	0.666708155	0.9216322903	-0.4061584556	3.1454393103	0.1745742641	0.4865648698	-0.2916694583	3.1454393103	0.3452122031	0.5907117181	0.0424790472	3.1454393103	1	1
glxR	-0.6759005004	2.0963394466	0.0732044523	1	-0.3984214263	2.0963394466	0.3052751141	0.6981664617	-0.3411408599	2.0963394466	0.369273535	0.6824568988	-0.4563263415	2.0963394466	0.3003506017	0.5452264727	0.1110425091	2.0963394466	0.9280438759	0.9969856046
glyA	0.0152375291	12.7436142256	0.9103910293	1	0.1508420667	12.7436142256	0.2652205214	0.6660409107	0.0249598028	12.7436142256	0.8539699268	0.9673412812	-0.1645929401	12.7436142256	0.2239580725	0.4587028715	-0.2943014052	12.7436142256	0.029821912	0.0985270092
glyQ	-0.0062424985	9.3363447827	0.9768543392	1	0.1994375438	9.3363447827	0.3051039971	0.6981664617	0.1597077503	9.3363447827	0.4112554109	0.7218090359	0.1153509034	9.3363447827	0.5552603878	0.7718755522	-0.044567045	9.3363447827	0.8205810027	0.9388373486
glyS	0.0549997151	10.4200428777	0.7288564425	1	0.2912171549	10.4200428777	0.0681277417	0.4284521865	0.1614117544	10.4200428777	0.3114685972	0.6392042147	0.1911704899	10.4200428777	0.2317174718	0.4676815827	0.0191307019	10.4200428777	0.9032068729	0.9836762397
glyT	0.3584089731	6.5969477021	0.1170044379	1	0.0444374608	6.5969477021	0.8490186106	0.9811177487	0.0818272179	6.5969477021	0.7210896319	0.9151981411	0.0534916998	6.5969477021	0.8112204329	0.9348828932	0.41380015	6.5969477021	0.0659861538	0.1770209436
glyU	-0.7409362635	1.9695683058	0.1036628968	1	-0.3695633975	1.9695683058	0.3213018988	0.7086375252	-0.4457156266	1.9695683058	0.2002336924	0.5196397033	-0.2704614802	1.9695683058	0.525936427	0.7520016114	-0.2710501683	1.9695683058	0.532842411	0.746918458
glyV	0.4161603931	5.8321018122	0.0755368209	1	-0.2752571904	5.8321018122	0.2503525775	0.6560490058	0.1851471742	5.8321018122	0.4248765064	0.7355278496	0.1631392597	5.8321018122	0.4791690319	0.7101556219	0.6450655536	5.8321018122	0.0045143886	0.0201761699
glyW	0.4207595134	5.2476312617	0.0931206369	1	-0.4409513011	5.2476312617	0.0921875277	0.4762599448	0.0757118271	5.2476312617	0.7480514167	0.9264362268	-0.1364009217	5.2476312617	0.6119474533	0.809322441	0.2092910066	5.2476312617	0.3762588379	0.606819389
glyX	0.328941157	4.8159475948	0.2698328576	1	-0.5807507563	4.8159475948	0.0777689835	0.4553540161	-0.0797233627	4.8159475948	0.8416068698	0.9627504331	0.2915814089	4.8159475948	0.313430545	0.5599767848	0.6287557948	4.8159475948	0.0336395145	0.1078849088
glyY	0.2050434073	3.8171333926	0.5646150177	1	-0.3409609251	3.8171333926	0.2959926364	0.6927777893	-0.0142546253	3.8171333926	0.972751844	1	0.049917023	3.8171333926	0.9052624665	0.9796176099	0.2134041342	3.8171333926	0.490577407	0.7144408273
gmd	0.123007534	2.9202618723	0.646286395	1	0.1248892699	2.9202618723	0.5889326239	0.8777152418	0.0453538951	2.9202618723	0.8925758957	0.986105367	0.1619904701	2.9202618723	0.5494132624	0.7685990454	0.2779092875	2.9202618723	0.3582404098	0.5870440901
gmhB	0.0958354495	6.5479978446	0.5779024665	1	0.0674149633	6.5479978446	0.7089293926	0.9346138944	-0.0221121229	6.5479978446	0.8500456356	0.9655165052	-0.1652820518	6.5479978446	0.2702428141	0.5147196836	-0.1892468338	6.5479978446	0.2217906227	0.4305914824
gmk	-0.0707401571	7.7094161695	0.5601406297	1	-0.1556891659	7.7094161695	0.2055133432	0.6198594165	-0.0277256747	7.7094161695	0.8171982152	0.9536267641	0.1425374824	7.7094161695	0.2538890326	0.4972427702	0.131860963	7.7094161695	0.2841311837	0.5024453554
gmr	-0.1841113413	6.2775954719	0.337665387	1	-0.2538802545	6.2775954719	0.1714281242	0.5788394604	0.0234122783	6.2775954719	0.9236511732	0.9986693073	0.1327047925	6.2775954719	0.5028361215	0.7306093173	0.4024441554	6.2775954719	0.0342309821	0.1090668161
gnd	0.0587288875	11.5236452212	0.6914392961	1	0.2577860324	11.5236452212	0.0817095738	0.4617666045	0.1600040165	11.5236452212	0.2797628737	0.6141889065	0.0752240279	11.5236452212	0.6123608938	0.809322441	-0.0568194899	11.5236452212	0.7012528118	0.8647375328
gnsA	0.2307942054	4.7532342881	0.5515512687	1	0.0912971623	4.7532342881	0.8504763959	0.9815158036	0.5220430488	4.7532342881	0.1254932629	0.4092585908	-0.1569183795	4.7532342881	0.6045883838	0.8061891883	0.0590854087	4.7532342881	0.9384479762	1
gnsB	-0.1597899997	5.924329854	0.6582904066	1	-0.6175920685	5.924329854	0.084146059	0.4649110698	-0.2413085169	5.924329854	0.4942119408	0.7893856211	-0.7314131206	5.924329854	0.0424192972	0.1486059392	-0.4567416061	5.924329854	0.2035983216	0.4057521747
gntK	-0.2181889586	2.7162145488	0.5456507761	1	-0.4464969936	2.7162145488	0.2118135462	0.6235361077	-0.965360199	2.7162145488	0.003703898	0.0350401805	-0.6003776775	2.7162145488	0.0942666693	0.2673010921	-0.4699528125	2.7162145488	0.1281358242	0.2909012549
gntP	-0.2609169186	3.2636571652	0.4887200133	1	-0.7496863149	3.2636571652	0.0193443913	0.2282531888	-0.8309726653	3.2636571652	0.0065988205	0.0557912087	-0.6751110447	3.2636571652	0.0457569171	0.1575990049	-0.4803228338	3.2636571652	0.1490225737	0.3262242375
gntR	-0.1705987681	6.8482468358	0.2550264632	1	-0.1987146252	6.8482468358	0.16882028	0.5738635301	-0.0991593373	6.8482468358	0.4781134349	0.7756431251	-0.2757330748	6.8482468358	0.0630890788	0.2018446896	-0.293392105	6.8482468358	0.0489688328	0.1433681915
gntT	-0.4706545318	4.2332473474	0.050864875	0.9027464385	-0.3269740006	4.2332473474	0.1624122113	0.5698644454	-0.4817967075	4.2332473474	0.0349590957	0.1932773928	-0.3091849869	4.2332473474	0.20644131	0.436570661	-0.2902019342	4.2332473474	0.212230497	0.4179413044
gntU	0.070100062	4.1682813194	0.7769930564	1	0.0875955621	4.1682813194	0.7244799296	0.9420651824	-0.2344216981	4.1682813194	0.2595328126	0.5919773926	-0.1703884135	4.1682813194	0.4671308057	0.7000442466	-0.1318665055	4.1682813194	0.5106281356	0.7292483403
gntX	0.1094623138	5.8226365988	0.4973348564	1	0.2192337376	5.8226365988	0.1800180984	0.5913425671	0.2231483282	5.8226365988	0.1643886342	0.4697599359	0.1062032242	5.8226365988	0.5374787434	0.7608978794	0.1864129789	5.8226365988	0.2484830649	0.4618897538
gntY	0.1175359643	9.1047847109	0.3800646863	1	0.8365136741	9.1047847109	7.99E-11	7.30E-09	1.6667830614	9.1047847109	4.00E-38	9.55E-36	2.0375885798	9.1047847109	3.03E-55	6.84E-53	1.8603832811	9.1047847109	1.17E-46	1.00E-44
gor	0.0268249499	8.485088786	0.838968753	1	0.2621518536	8.485088786	0.0475294554	0.3630105008	0.2259665722	8.485088786	0.0874802008	0.3324065693	0.1145616924	8.485088786	0.3947106452	0.6388485824	-0.1190489313	8.485088786	0.3669330822	0.5969612076
gph	-0.0976667376	7.1361561175	0.5032712489	1	0.1721364328	7.1361561175	0.2377526562	0.6467052934	0.0619897256	7.1361561175	0.6843035839	0.8937605205	-0.0227425751	7.1361561175	0.8545352966	0.955493691	-0.0655075509	7.1361561175	0.6461240515	0.8286362499
gpmA	0.3091339445	9.7801040563	0.0778420267	1	0.9302368063	9.7801040563	1.14E-07	6.51E-06	1.6195523676	9.7801040563	6.63E-20	3.85E-18	2.4163227178	9.7801040563	1.80E-40	1.46E-38	2.5205105371	9.7801040563	1.34E-43	1.01E-41
gpmI	-0.0745641141	10.1636125315	0.6452512848	1	-0.2191296523	10.1636125315	0.1760020876	0.5864921698	-0.9443745214	10.1636125315	7.53E-09	1.84E-07	-2.1932694232	10.1636125315	3.46E-38	2.25E-36	-2.581140525	10.1636125315	8.94E-51	1.01E-48
gpp	-0.0456425444	7.7247810744	0.7396825686	1	0.0341235777	7.7247810744	0.8073950205	0.9747785925	-0.1179614377	7.7247810744	0.3822315024	0.6949677923	-0.0636878503	7.7247810744	0.6358586331	0.8228420696	-0.0734837598	7.7247810744	0.6009471843	0.7968719223
gpsA	0.0484271051	8.48207764	0.7469255721	1	0.2089949017	8.48207764	0.1676907794	0.5726556154	0.0087633285	8.48207764	0.9540779582	1	-0.2982564541	8.48207764	0.0509705404	0.172921383	-0.2756148445	8.48207764	0.073069572	0.19152996
gpt	0.4678732748	7.5570029439	0.0660427745	0.9674067496	0.0542626021	7.5570029439	0.8444189254	0.9809333199	-0.1310455569	7.5570029439	0.5963168662	0.8494795822	0.107333489	7.5570029439	0.6816846102	0.8518980137	0.541787873	7.5570029439	0.0326392598	0.1058686774
greA	0.0531017397	7.2391108388	0.6943337118	1	-0.047170658	7.2391108388	0.7067062089	0.9333650576	-0.0152743246	7.2391108388	0.9113976066	0.9940204978	0.3679007185	7.2391108388	0.0045484507	0.0240882808	0.0740861451	7.2391108388	0.5857484477	0.786430004
greB	0.0669387758	5.07813783	0.7935842435	1	-0.2635458699	5.07813783	0.1688855651	0.5738635301	-0.0988239801	5.07813783	0.5872836462	0.8419590331	-0.3117645656	5.07813783	0.0997609561	0.2785912265	-0.4114257893	5.07813783	0.0277801788	0.0929251309
groL	0.017028181	11.5786871286	0.9204300546	1	0.2448607198	11.5786871286	0.1508291667	0.5529852737	0.2185427915	11.5786871286	0.1996546758	0.519368486	0.3489065092	11.5786871286	0.0408005377	0.1445860639	0.5756068807	11.5786871286	0.0007533209	0.0040647151
groS	0.0471831541	8.721162781	0.8081057795	1	0.1683414907	8.721162781	0.3770691231	0.7499545616	0.2699446198	8.721162781	0.1548096319	0.4569810095	0.3357910077	8.721162781	0.0775019257	0.2332236619	0.5841077819	8.721162781	0.0020892895	0.0101625122
grpE	0.0589938289	9.3817440062	0.6676481127	1	0.0455512138	9.3817440062	0.739795454	0.9456759446	0.0137624782	9.3817440062	0.9264385006	0.999165795	-0.0739796495	9.3817440062	0.5731666151	0.7837474091	0.034880541	9.3817440062	0.7969334499	0.9268424498
grxA	0.9015935868	5.1309342063	0.0014309472	0.1536479518	1.607237307	5.1309342063	1.45E-09	1.17E-07	2.3114998678	5.1309342063	1.31E-18	6.77E-17	1.6783014327	5.1309342063	4.44E-10	6.00E-09	1.1367066634	5.1309342063	3.72E-05	0.0002475223
grxB	0.0261256371	9.4902706181	0.8475584695	1	0.1458023555	9.4902706181	0.2723297139	0.6726027149	0.3461831905	9.4902706181	0.0089644002	0.0708832677	0.2582560264	9.4902706181	0.0524509855	0.1764111062	0.0343200696	9.4902706181	0.8010483524	0.9283601386
grxC	0.1100420465	7.5769727236	0.4839782075	1	0.2527246723	7.5769727236	0.1051762904	0.4938120042	0.1586258972	7.5769727236	0.3102185927	0.6390354224	-0.0965977863	7.5769727236	0.5229612997	0.7502066741	-0.1323374631	7.5769727236	0.3957558098	0.6274533788
gshA	0.0202028357	8.7077215561	0.8723894783	1	0.1543297247	8.7077215561	0.2003772928	0.6142702498	0.1639112512	8.7077215561	0.1738398961	0.4851477283	0.1037186655	8.7077215561	0.3976924884	0.6414154104	0.0486835614	8.7077215561	0.6996950018	0.8635603542
gshB	0.0524367619	7.5683408524	0.7372781902	1	0.0585832778	7.5683408524	0.7105819875	0.9349668202	0.0459452942	7.5683408524	0.7733340098	0.9342126486	-0.0090127362	7.5683408524	0.9284282874	0.988742746	-0.0752605353	7.5683408524	0.591069722	0.7898707081
gsk	0.2464798056	6.5803605843	0.2460678222	1	0.0241103088	6.5803605843	0.9315059945	1	-0.3763512598	6.5803605843	0.0710520672	0.2985994411	-0.1631348461	6.5803605843	0.4365202236	0.6781472076	0.1084575651	6.5803605843	0.6111735942	0.804440668
gspA	-0.4156469751	2.6608681537	0.353059499	1	-0.700312581	2.6608681537	0.0962178495	0.4794149229	-0.528371252	2.6608681537	0.1883295471	0.504286412	-0.4648827617	2.6608681537	0.3202763222	0.5665514019	-0.0772573168	2.6608681537	1	1
gspC	-0.6076365448	2.0054743046	0.1209563506	1	-1.1384746495	2.0054743046	0.0231098307	0.2512828432	-0.1918514262	2.0054743046	0.5300167315	0.8106741142	-0.0161985776	2.0054743046	1	1	0.2860583707	2.0054743046	0.7260357434	0.880385261
gspD	-0.1425534995	4.0071313612	0.5376470192	1	-0.2575117275	4.0071313612	0.2294375078	0.63699683	-0.4743393301	4.0071313612	0.0292461838	0.1699814161	-0.3142086352	4.0071313612	0.1711841386	0.390033556	0.0007585972	4.0071313612	1	1
gspE	-0.2589485294	3.0515944446	0.4375639355	1	-0.0984923921	3.0515944446	0.7820053548	0.9650557873	-0.298866105	3.0515944446	0.3053635122	0.6351045487	-0.7635110483	3.0515944446	0.0171135951	0.0720616576	-0.1336066723	3.0515944446	0.6692914429	0.8454725728
gspF	-0.2165034245	3.2975234556	0.5321102096	1	-0.2581653967	3.2975234556	0.4495002467	0.7977700659	-0.2966225237	3.2975234556	0.3445972716	0.6641904507	-0.3132146079	3.2975234556	0.390200618	0.6328665667	-0.4122067507	3.2975234556	0.1870823786	0.3806342093
gspG	-1.0204925507	0.9514674893	0.1218986499	1	-1.0332499205	0.9514674893	0.115293196	0.5055514511	-1.3294070527	0.9514674893	0.0361691328	0.1978935355	-1.2481733157	0.9514674893	0.0789982027	0.2362794432	-0.336659194	0.9514674893	0.8849124649	0.9732904063
gspH	0.1597089364	0.9767435463	1	1	-0.509218868	0.9767435463	0.4270336023	0.7794769749	-0.0293889234	0.9767435463	1	1	-0.0305998827	0.9767435463	1	1	1.1318156427	0.9767435463	0.0556645385	0.1573924904
gspI	-0.3764396937	0.8320526484	0.8307657937	1	-0.6220341627	0.8320526484	0.6915707712	0.9284321125	0.3562940139	0.8320526484	0.3437850897	0.6641904507	-0.4642465828	0.8320526484	1	1	-0.3768258217	0.8320526484	1	1
gspJ	-0.2150487849	1.7805299843	0.9048822964	1	-0.5718516375	1.7805299843	0.3532528152	0.7308385554	-0.100286516	1.7805299843	1	1	-0.9384643162	1.7805299843	0.1376805859	0.3446026319	-0.2432095017	1.7805299843	0.8168038123	0.9357152258
gspK	-0.1880109716	3.3867778882	0.6786984497	1	-0.2455644847	3.3867778882	0.4583175941	0.8034588027	-0.5109534246	3.3867778882	0.0822685072	0.3215134108	-0.6508790802	3.3867778882	0.0392268096	0.1398167198	-0.5842871091	3.3867778882	0.0406400044	0.1250349707
gspL	-0.5820336276	3.8003493593	0.0162790326	0.5462378504	-0.5049598445	3.8003493593	0.0314761638	0.2961612175	-0.4471148391	3.8003493593	0.0517336957	0.2502209718	-0.7323752107	3.8003493593	0.0049144062	0.0257407009	-0.3816830038	3.8003493593	0.1135348772	0.2676357286
gspM	-0.7859540433	2.3153132958	0.0343052564	0.7878533914	-0.4722798441	2.3153132958	0.2097898308	0.6232907201	-0.3276983318	2.3153132958	0.4310017613	0.7403674582	-0.3894099683	2.3153132958	0.4133845364	0.6557087324	-0.0229475196	2.3153132958	0.934426834	0.9999356609
gspO	-0.3554191006	4.2572451156	0.1301783647	1	-0.5377408568	4.2572451156	0.0177215455	0.219348813	-0.2287777671	4.2572451156	0.3350924383	0.6599083204	-0.2161803526	4.2572451156	0.3781358945	0.623213226	-0.0640770677	4.2572451156	0.7941431412	0.9255918978
gss	0.020973345	8.972279172	0.8948359312	1	0.1230598853	8.972279172	0.4229952671	0.7767270937	-0.0270556067	8.972279172	0.8597571862	0.9704749316	-0.517043282	8.972279172	0.0008091001	0.0052812841	-0.8108687034	8.972279172	1.71E-07	1.55E-06
gst	0.2434177588	7.5049924875	0.0657338947	0.9674067496	0.4423552857	7.5049924875	0.0007133886	0.0189136061	0.7084448717	7.5049924875	4.62E-08	1.04E-06	0.4253874445	7.5049924875	0.0012918887	0.0080067274	0.2579807257	7.5049924875	0.0528819457	0.1521285713
guaA	0.0231450898	10.1429997682	0.9235411762	1	0.3424813036	10.1429997682	0.1537713583	0.5587546394	0.4314791564	10.1429997682	0.0724336772	0.3002921272	0.3552497308	10.1429997682	0.1392835246	0.3471983389	0.6736997451	10.1429997682	0.0051392035	0.0224774736
guaB	0.1705775299	10.4607350543	0.5147423609	1	0.5591838648	10.4607350543	0.0328905136	0.303143253	0.4144640821	10.4607350543	0.1133570637	0.3865337047	0.3711070418	10.4607350543	0.1564639596	0.3713482373	0.6478986006	10.4607350543	0.0135199494	0.0514332886
guaC	0.1672663393	8.0966533485	0.3350652936	1	0.270941983	8.0966533485	0.1169979375	0.506048481	0.1111723654	8.0966533485	0.52362182	0.8069450007	-0.2493080738	8.0966533485	0.1453189674	0.3570665077	-0.023228097	8.0966533485	0.8941672914	0.9784582208
guaD	0.0445352438	4.2333134866	0.7341879791	1	-0.1428775146	4.2333134866	0.5764321411	0.8760920027	-0.0595976238	4.2333134866	0.8685188663	0.973743465	-0.1101608272	4.2333134866	0.7248842058	0.8809783995	-0.2245852994	4.2333134866	0.3703330359	0.6006723525
gudD	-0.1419468499	4.5197304838	0.5661263807	1	-0.1791992517	4.5197304838	0.3820499036	0.7520184858	-0.2443053785	4.5197304838	0.2533779562	0.5819563219	-0.3277225557	4.5197304838	0.1247304104	0.325268435	-0.3473965058	4.5197304838	0.0977728158	0.2391425079
gudP	-0.2842908837	2.5115418585	0.6110701742	1	-0.5120762845	2.5115418585	0.3164900387	0.7068771275	-0.8562264812	2.5115418585	0.0545411164	0.2550344895	-0.1678965259	2.5115418585	1	1	-0.0119603942	2.5115418585	0.9483160243	1
gudX	-0.8714984569	3.2643963007	0.0084567128	0.3783498088	-0.4002677298	3.2643963007	0.2221195025	0.6309545392	-0.2819945142	3.2643963007	0.4243357583	0.7351843815	-0.3431841375	3.2643963007	0.3775283807	0.6226898598	-0.5498587422	3.2643963007	0.0757672466	0.197463789
gutM	0.1719410249	2.1769133303	0.699401574	1	-0.0155192421	2.1769133303	1	1	-0.0456964709	2.1769133303	1	1	-0.4289832989	2.1769133303	0.3281242241	0.5742842472	-0.2013277306	2.1769133303	0.6843349782	0.8546725011
gutQ	-0.0554661728	5.2749054951	0.8082819062	1	-0.1680194463	5.2749054951	0.3424573076	0.724201938	-0.7550768013	5.2749054951	3.26E-05	0.0004823173	-0.8487266241	5.2749054951	5.50E-06	5.06E-05	-0.8018637553	5.2749054951	2.00E-05	0.0001381347
gyrA	0.0754332444	10.2471548649	0.5698785553	1	0.2425431412	10.2471548649	0.0683086876	0.4286663599	0.0048621001	10.2471548649	0.9713275834	1	0.226505917	10.2471548649	0.0893742608	0.2569764007	0.1358005235	10.2471548649	0.3072191589	0.5303481863
gyrB	0.0424377225	9.0074769731	0.7854255347	1	0.1968351518	9.0074769731	0.2050790553	0.6198594165	0.0573701819	9.0074769731	0.7143584619	0.9129777037	-0.0071258293	9.0074769731	0.96180629	1	0.047747962	9.0074769731	0.7586429584	0.903847852
hcaB	-0.0335665651	3.3055101975	1	1	-0.1322100795	3.3055101975	0.7449478518	0.9461100443	-0.5960870648	3.3055101975	0.0449734977	0.229135436	0.0208998613	3.3055101975	0.8157164424	0.9370158117	-0.1096646557	3.3055101975	0.8157164424	0.9357152258
hcaC	-0.2252807874	2.1992930875	0.6682611178	1	0.2252780072	2.1992930875	0.6620882765	0.9187945549	-0.1769262833	2.1992930875	0.7100055528	0.9092604898	-0.1782851009	2.1992930875	0.7541275307	0.8982190085	-0.0301189818	2.1992930875	1	1
hcaD	0.0290912705	4.1998503496	0.9008841298	1	-0.0284305142	4.1998503496	0.940792999	1	-0.1533245657	4.1998503496	0.4776637178	0.7756431251	-0.0361486048	4.1998503496	0.8995384118	0.9771892489	0.0585316506	4.1998503496	0.8739700713	0.9667013794
hcaE	0.0729167439	4.9301050735	0.8314508182	1	-0.0616261749	4.9301050735	0.7202253623	0.9402334137	0.1060756076	4.9301050735	0.6608614368	0.8818118535	-0.0302675726	4.9301050735	0.8497628363	0.9539620937	0.034236435	4.9301050735	0.9591848167	1
hcaF	-0.2341560321	2.504828038	0.5035510671	1	-0.1523508702	2.504828038	0.8033554002	0.9738937044	-0.0712240709	2.504828038	1	1	-0.1818501717	2.504828038	0.7120219578	0.8732100754	0.125968585	2.504828038	0.7354153053	0.8873758654
hcaR	0.5034456109	4.7525955922	0.0723546747	1	1.164388154	4.7525955922	8.05E-06	0.0003326224	2.1559753225	4.7525955922	1.18E-18	6.20E-17	2.3953097195	4.7525955922	3.41E-22	9.69E-21	2.2441994274	4.7525955922	1.26E-19	2.40E-18
hcaT	-0.187225293	4.232514016	0.4770601132	1	-0.0761266548	4.232514016	0.8154132985	0.9753021325	-0.1251100781	4.232514016	0.6699648164	0.8854407031	0.0385601585	4.232514016	0.854354077	0.955493691	0.3807886426	4.232514016	0.0962295869	0.2367159655
hchA	0.0975096911	7.4020887704	0.6925576125	1	0.1976126401	7.4020887704	0.4218224946	0.776232911	0.2819284135	7.4020887704	0.2517449738	0.580689937	0.398969828	7.4020887704	0.1071348308	0.2934592465	0.9571961991	7.4020887704	0.0001093976	0.0006683681
hcp	-0.3826494035	3.3987477482	0.1328687009	1	-0.8046482265	3.3987477482	0.0008514582	0.0220301995	-1.2742293561	3.3987477482	2.02E-07	4.23E-06	-2.1262367073	3.3987477482	9.14E-14	1.62E-12	-1.271622843	3.3987477482	6.86E-07	5.70E-06
hcr	-0.0118593365	3.4848903622	1	1	-0.3420059773	3.4848903622	0.2948210778	0.6923221396	-1.0964073377	3.4848903622	0.0005637868	0.0067638663	-1.9870103302	3.4848903622	2.00E-08	2.36E-07	-1.4893359121	3.4848903622	7.29E-06	5.28E-05
hda	0.0065945988	6.6418504385	0.9994311121	1	-0.0449407232	6.6418504385	0.8139474947	0.9753021325	0.1191551409	6.6418504385	0.5745749132	0.8386999255	-0.356545659	6.6418504385	0.0811498457	0.2407034442	-0.1511163459	6.6418504385	0.4649683812	0.6904478385
hdeA	0.133893982	12.3567875975	0.4149928793	1	0.1129751184	12.3567875975	0.4913513954	0.8242487442	0.1984274492	12.3567875975	0.2267314912	0.5538178773	-0.0147093069	12.3567875975	0.9288409011	0.9888655131	-0.4449361095	12.3567875975	0.0068062843	0.0285757488
hdeB	0.0176158945	10.7295613951	0.9101154125	1	0.1011656456	10.7295613951	0.5091445504	0.8353805525	0.168704901	10.7295613951	0.2705705024	0.6017796422	0.0309607172	10.7295613951	0.8395662159	0.9493719614	-0.3612651403	10.7295613951	0.0185285775	0.0668741515
hdeD	-0.0327547062	9.994333231	0.8774718987	1	0.0310772246	9.994333231	0.8823163622	0.9907192771	-0.0718187519	9.994333231	0.7351314066	0.9194494442	-0.4871915443	9.994333231	0.021827049	0.0882741764	-1.0270889707	9.994333231	1.60E-06	1.26E-05
hdfR	0.1858570025	6.6518881453	0.2143443069	1	0.2138832463	6.6518881453	0.1401964352	0.5393802965	0.2362779755	6.6518881453	0.1006369176	0.3610990485	0.0839113739	6.6518881453	0.5847990818	0.7908413276	-0.2138658542	6.6518881453	0.1274692389	0.2898255061
hdhA	0.071367114	9.1040775623	0.6517520298	1	0.059958789	9.1040775623	0.7048559101	0.9332170573	0.1847421702	9.1040775623	0.2327768995	0.5616723501	0.104100018	9.1040775623	0.5053977734	0.7323493376	0.0069760167	9.1040775623	0.9747110003	1
helD	-0.0118936336	7.7377427571	0.9277134884	1	0.0702336332	7.7377427571	0.5675464761	0.8699543594	-0.0209421819	7.7377427571	0.8535256457	0.9673412812	-0.1460154846	7.7377427571	0.2293417538	0.463703108	-0.1704210439	7.7377427571	0.1567741984	0.3392974726
hemA	0.1382892564	8.1801059564	0.2628698191	1	0.1497222616	8.1801059564	0.2251034195	0.6349245895	0.2014685027	8.1801059564	0.1015273008	0.3621758778	0.1698630653	8.1801059564	0.1693945653	0.3890264542	-0.1089665361	8.1801059564	0.3923649067	0.6239197609
hemB	0.1444204011	7.6394424426	0.2758253459	1	0.2438253019	7.6394424426	0.0660178107	0.4229197835	0.2755854309	7.6394424426	0.0371354365	0.2002628178	0.3052882051	7.6394424426	0.0223955296	0.0897283577	0.2567330889	7.6394424426	0.0526350584	0.1516571186
hemC	0.1612027475	7.8282734702	0.270657054	1	0.2121218419	7.8282734702	0.1474160654	0.5479917491	0.0857164393	7.8282734702	0.5612911342	0.8306921765	0.0752209722	7.8282734702	0.6187685986	0.8129967487	-0.1663163166	7.8282734702	0.2617617762	0.4779535153
hemD	-0.066794565	6.6152959303	0.6238297673	1	0.0954300633	6.6152959303	0.532165613	0.8521214118	0.0774692515	6.6152959303	0.6209012403	0.8613431639	0.0324031833	6.6152959303	0.8811484631	0.967691762	-0.1809812289	6.6152959303	0.1989805353	0.3986107271
hemE	0.2047043723	7.2834789781	0.2523137993	1	0.4133511761	7.2834789781	0.0201102553	0.2315644679	0.2437349182	7.2834789781	0.1729180177	0.4843762522	0.3114301515	7.2834789781	0.0852720167	0.2498249057	0.297963214	7.2834789781	0.0965437773	0.2373529042
hemF	0.0082707587	6.096126858	0.9163965153	1	0.3380327119	6.096126858	0.0473779325	0.3627240996	0.6127353882	6.096126858	0.0003145234	0.0039042716	0.6216062419	6.096126858	0.0003358422	0.0023378317	0.4488830163	6.096126858	0.0089630491	0.0364866416
hemG	-0.1026693299	6.0772608868	0.4988297931	1	0.0163739066	6.0772608868	0.9171628346	1	-0.1949516624	6.0772608868	0.192361693	0.510305111	-0.0328061178	6.0772608868	0.8428092658	0.9501393289	-0.2955191827	6.0772608868	0.0555793432	0.1572551246
hemH	0.313925359	5.859021901	0.0929001338	1	0.6373702918	5.859021901	0.0004219212	0.011767219	0.9063506903	5.859021901	4.04E-07	7.89E-06	0.762572899	5.859021901	2.95E-05	0.0002473732	0.8406077372	5.859021901	3.18E-06	2.42E-05
hemL	0.0676648929	7.8730545119	0.6374789174	1	0.2080500371	7.8730545119	0.1529073563	0.5565568605	0.1514834388	7.8730545119	0.298445432	0.6301981959	0.3055118128	7.8730545119	0.0367341795	0.1334799501	0.2181137422	7.8730545119	0.1351903003	0.3024692517
hemN	0.068187494	8.026021181	0.5665391588	1	0.2234026962	8.026021181	0.06572681	0.4229197835	0.0414200074	8.026021181	0.7285277642	0.9186807831	0.0348803182	8.026021181	0.7666708746	0.9056246992	-0.1009390426	8.026021181	0.4282354674	0.657352156
hemX	-0.0228661162	7.3563272431	0.8788710173	1	0.2213544302	7.3563272431	0.0862306326	0.4670372852	0.2701670833	7.3563272431	0.03507035	0.1932773928	0.1937972688	7.3563272431	0.1399161559	0.3479730722	0.130951651	7.3563272431	0.3163184621	0.5422915404
hemY	0.1785661824	7.2900746494	0.1482916221	1	0.1819397719	7.2900746494	0.1435699991	0.5447705026	0.2916590511	7.2900746494	0.0187108054	0.1232559957	0.2300967916	7.2900746494	0.0664305999	0.2097936961	0.2302720263	7.2900746494	0.0665447853	0.1777424459
hepA	-0.0693942889	7.6908255872	0.6692647153	1	0.1206251076	7.6908255872	0.4017423831	0.7676421877	-0.0192106066	7.6908255872	0.9085575005	0.9934018485	0.3497196013	7.6908255872	0.0164986115	0.0702294711	0.5132001551	7.6908255872	0.000411045	0.0023414303
hflC	0.0030007427	8.6919256591	0.9923720241	1	0.0476744847	8.6919256591	0.7045908872	0.9332170573	0.1006814733	8.6919256591	0.4092980984	0.719881417	0.3319122853	8.6919256591	0.0058465977	0.0297525322	0.4095474766	8.6919256591	0.0006324448	0.0034628757
hflD	0.0372082615	7.0276195393	0.8885925731	1	0.4119731509	7.0276195393	0.082824783	0.4646364679	0.2859157024	7.0276195393	0.2307426283	0.5592609382	0.4554410841	7.0276195393	0.0555947513	0.1836913111	0.4588473436	7.0276195393	0.0524061966	0.1514701309
hflK	0.1006984194	9.2838043778	0.3838656724	1	0.140618786	9.2838043778	0.2225921647	0.6314619202	0.2301375223	9.2838043778	0.0448652026	0.2288551607	0.4215369669	9.2838043778	0.0002451711	0.0017491856	0.458724013	9.2838043778	6.33E-05	0.0003998992
hflX	0.002765727	9.1823249212	0.9801544934	1	0.0638580377	9.1823249212	0.5669386938	0.8693329847	0.1428650358	9.1823249212	0.201161964	0.5201710522	0.2792959786	9.1823249212	0.0127892928	0.0569813409	0.2338307578	9.1823249212	0.0366967465	0.1153592324
hfq	0.0878555898	9.1356964232	0.45813602	1	0.0805418158	9.1356964232	0.494001676	0.8259000382	0.3119213738	9.1356964232	0.0077090009	0.063429423	0.3815010108	9.1356964232	0.0011763171	0.0073648426	0.2280763991	9.1356964232	0.0526474421	0.1516571186
hha	-0.0764481934	5.8836559983	0.633624788	1	-0.3241781713	5.8836559983	0.0650463807	0.4229197835	-0.006140957	5.8836559983	0.9307487542	0.999165795	-0.0100665193	5.8836559983	0.9168478752	0.9858644304	0.1248142666	5.8836559983	0.5464222095	0.7578182193
hinT	0.1127713009	7.4443284583	0.4723931373	1	0.1355964373	7.4443284583	0.3840585395	0.7538991897	0.1968443636	7.4443284583	0.2094753776	0.5345791722	0.1305862568	7.4443284583	0.4105113281	0.6527753254	-0.0636544159	7.4443284583	0.6987584524	0.862900389
hipA	-0.019291297	5.8793988917	0.8957890763	1	-0.0109548575	5.8793988917	0.911106608	1	-0.0350019145	5.8793988917	0.8185328806	0.9548068229	-0.3268257767	5.8793988917	0.0685533926	0.2144477939	-0.3257889389	5.8793988917	0.0658536296	0.176775837
hipB	-0.1500972014	3.8639579989	0.4601517956	1	-0.0308679662	3.8639579989	0.8444375839	0.9809333199	0.0717253613	3.8639579989	0.8530045312	0.9671738283	-0.7202587194	3.8639579989	0.0022513537	0.0132097873	-0.3124392079	3.8639579989	0.1981531899	0.3975095519
hisA	0.0904450237	6.7102652309	0.7276504307	1	0.3957286463	6.7102652309	0.1219120995	0.5104683479	0.4397265875	6.7102652309	0.0841600746	0.3265289253	0.3024928569	6.7102652309	0.2414181775	0.4816029134	0.0915461088	6.7102652309	0.7268377781	0.8811087375
hisB	-0.0790051191	7.7795883213	0.7305498622	1	0.2497165027	7.7795883213	0.2759214027	0.6748760959	0.2461421342	7.7795883213	0.282014512	0.6144476967	0.32864929	7.7795883213	0.1522247718	0.3666883875	-0.275015916	7.7795883213	0.2305648465	0.4404341635
hisC	-0.003190233	7.3067163461	0.9967708164	1	0.3337210135	7.3067163461	0.2070729868	0.6225650673	0.3188618423	7.3067163461	0.2270402342	0.5538178773	0.4982131481	7.3067163461	0.0597611383	0.1940271381	-0.2011312212	7.3067163461	0.4537267258	0.6799568344
hisD	0.0476309367	7.44043418	0.864685709	1	0.3979796683	7.44043418	0.1480286108	0.5479917491	0.3002826774	7.44043418	0.2751039918	0.6071796736	0.3485300145	7.44043418	0.2065451882	0.436570661	-0.1876166149	7.44043418	0.4989420841	0.721218565
hisF	-0.1524339195	6.6043966345	0.4056086402	1	0.2035124992	6.6043966345	0.2737470548	0.6729344429	0.0495255341	6.6043966345	0.8085243634	0.9508795566	-0.0132669848	6.6043966345	0.9112484138	0.9827264436	-0.2109636848	6.6043966345	0.2488672087	0.4623203553
hisG	-0.0761104956	7.1067781164	0.7710028806	1	0.19782343	7.1067781164	0.4411919804	0.7908679281	0.2222415083	7.1067781164	0.383870981	0.6962524761	0.1182623839	7.1067781164	0.6481433692	0.8316132593	-0.309237281	7.1067781164	0.2308026527	0.4404341635
hisH	-0.033423954	6.4297773542	0.8888315728	1	0.266850126	6.4297773542	0.2547198814	0.6588789223	0.3327993851	6.4297773542	0.1494583906	0.4507891768	0.3344576437	6.4297773542	0.1534609225	0.3684263064	-0.2119403861	6.4297773542	0.3595645148	0.5883160347
hisI	-0.1023475394	7.2006295	0.5690668152	1	-0.0390973988	7.2006295	0.8135655102	0.9753021325	0.0027334173	7.2006295	1	1	-0.1844238315	7.2006295	0.3020090426	0.5473117459	-0.5138000592	7.2006295	0.0051856716	0.0226116342
hisJ	0.2354140732	8.2110838457	0.4858345578	1	0.8836665783	8.2110838457	0.0086162461	0.1370621376	1.773566852	8.2110838457	2.08E-07	4.33E-06	2.2540960032	8.2110838457	7.82E-11	1.14E-09	2.2090272503	8.2110838457	1.73E-10	2.04E-09
hisL	-0.5761090848	1.6254542401	0.4712441509	1	-0.5131182312	1.6254542401	0.5490897112	0.8587511012	0.1435497836	1.6254542401	0.8734320732	0.976162049	-0.8775024503	1.6254542401	0.3089708823	0.5547784028	-0.9443783515	1.6254542401	0.2500897639	0.4635889237
hisM	-0.1410393004	5.4144610047	0.7151329172	1	0.2493771265	5.4144610047	0.4653993884	0.8095951288	1.0774342499	5.4144610047	0.0011211782	0.0126722639	2.0052713407	5.4144610047	1.99E-09	2.58E-08	1.4874835262	5.4144610047	7.33E-06	5.30E-05
hisP	0.0843673828	5.9584305283	0.811540251	1	0.0559962699	5.9584305283	0.8809900399	0.9907192771	0.7910811096	5.9584305283	0.0131884381	0.0953608447	2.1380593366	5.9584305283	4.56E-11	6.73E-10	1.3796877826	5.9584305283	1.64E-05	0.0001149077
hisQ	-0.1136079162	6.2528452993	0.7794208848	1	0.6126325149	6.2528452993	0.0913200509	0.474267979	1.5627468612	6.2528452993	1.82E-05	0.0002816205	1.9884246152	6.2528452993	7.08E-08	8.00E-07	1.643276928	6.2528452993	6.86E-06	4.98E-05
hisR	0.9144277402	6.6464865458	9.16E-06	0.0018727102	-0.5722336062	6.6464865458	0.0048371955	0.0901467512	0.1753691226	6.6464865458	0.4150268305	0.7247746344	0.2588755387	6.6464865458	0.2236761246	0.4583439672	0.679199339	6.6464865458	0.0009636685	0.0050784738
hisS	0.0401183658	9.3086633731	0.7752999095	1	0.1186107598	9.3086633731	0.3996826646	0.7664959697	0.1280261541	9.3086633731	0.3620803401	0.6776178475	0.0608789707	9.3086633731	0.6672191506	0.8438475418	-0.0235528202	9.3086633731	0.871895092	0.965759751
hlpA	0.0865108665	9.9136070325	0.4238251994	1	0.0994737359	9.9136070325	0.3540886304	0.7320024593	0.1600265516	9.9136070325	0.1358508814	0.4268321401	-0.0218599111	9.9136070325	0.8402570824	0.9497116234	-0.1934236345	9.9136070325	0.0728815509	0.1913363455
hlyE	-0.0848707933	4.4863571274	0.7344284418	1	-0.1832547452	4.4863571274	0.4673004174	0.8107141562	-0.2889265111	4.4863571274	0.2307156758	0.5592609382	-1.0430831064	4.4863571274	4.99E-05	0.0004026957	-1.8699089576	4.4863571274	9.33E-13	1.31E-11
hmp	-0.0624806567	5.2205299539	0.7488525051	1	0.0204942026	5.2205299539	0.928854877	1	0.1748848921	5.2205299539	0.4098533145	0.7199672743	0.5661248521	5.2205299539	0.0087888805	0.0417569047	1.0689067219	5.2205299539	4.30E-07	3.68E-06
hns	0.0885500867	9.9297465223	0.5699207467	1	0.1973333304	9.9297465223	0.1988448893	0.6138305821	0.2722002222	9.9297465223	0.0758019392	0.3081773837	0.0745812479	9.9297465223	0.6301751512	0.820762789	0.2051358721	9.9297465223	0.1820913733	0.3752794859
hofB	-0.2730004105	4.2281774477	0.2417774893	1	-0.2930802721	4.2281774477	0.2078680537	0.6225650673	-0.1422486266	4.2281774477	0.5554351634	0.8274693122	-0.409736931	4.2281774477	0.0682325926	0.2137556419	-0.7814787205	4.2281774477	0.0007028185	0.0038052441
hofC	-0.5786392201	3.9875683374	0.0156410893	0.5406672991	-0.1784918548	3.9875683374	0.4104243401	0.7717920891	-0.3772706782	3.9875683374	0.092233861	0.3417984755	-0.4096532589	3.9875683374	0.0833333406	0.2456351883	-0.1803111357	3.9875683374	0.439458422	0.6667829345
hofQ	-0.4046688464	3.3106844312	0.2295108021	1	-0.2535341525	3.3106844312	0.4249526725	0.7780102728	-0.6458147019	3.3106844312	0.0525671188	0.2520729102	-0.5458468479	3.3106844312	0.1287311995	0.3310501225	-0.2524445756	3.3106844312	0.4013780825	0.6319350676
hokA	0.3073487613	0.1940440694	0.7309389405	1	-0.389282883	0.1940440694	1	1	0.857153275	0.1940440694	0.2794172266	0.6141745078	0.9918709206	0.1940440694	0.2369395755	0.4746435119	0.5614429729	0.1940440694	0.5578010009	0.7661045176
hokB	0.083369989	4.7966921727	0.713732004	1	-0.2703725437	4.7966921727	0.2430802321	0.6504857302	-0.4020097471	4.7966921727	0.0741565656	0.3053714759	-0.6169770963	4.7966921727	0.0082620668	0.0398266855	-1.4900127727	4.7966921727	2.23E-09	2.41E-08
hokC	0	-0.9984928561	1	1	0	-0.9984928561	1	1	0	-0.9984928561	1	1	0	-0.9984928561	1	1	0	-0.9984928561	1	1
hokD	-0.114758269	6.5306071692	0.5333180705	1	-0.0830292194	6.5306071692	0.6627965883	0.9194804091	0.0167559236	6.5306071692	0.9444801183	1	0.0960008076	6.5306071692	0.6030021163	0.8060965085	-0.0583174731	6.5306071692	0.7618663211	0.9056783418
hokE	-0.4629370546	1.2663986215	0.5787016333	1	-0.6931858426	1.2663986215	0.2926864791	0.691049423	-0.6820646539	1.2663986215	0.305648685	0.6351045487	-1.0691758413	1.2663986215	0.0848272367	0.2488613263	-0.8113535029	1.2663986215	0.1889132606	0.3837216912
holA	0.0824786708	6.9736194077	0.6143823013	1	0.0120626127	6.9736194077	0.9544835167	1	0.1439219266	6.9736194077	0.3787249354	0.693132866	0.0873197824	6.9736194077	0.5965939189	0.8019940162	0.0942765587	6.9736194077	0.5605351772	0.7676624816
holB	0.0550194945	6.2449564859	0.7104406451	1	0.1424360552	6.2449564859	0.3595136963	0.7361734367	0.0489403137	6.2449564859	0.7580088163	0.9312253729	0.0461181026	6.2449564859	0.7763467642	0.9110408066	-0.1177634272	6.2449564859	0.474575422	0.7002066085
holC	-0.078342074	6.6654730447	0.6942907011	1	0.0253730103	6.6654730447	0.9064788271	0.9998270577	0.2898577004	6.6654730447	0.1227584863	0.4041548398	0.2345227802	6.6654730447	0.2230252214	0.4578855121	0.1187602722	6.6654730447	0.5391835426	0.7526140122
holD	0.1185960647	5.7253226676	0.4429451574	1	0.0014708185	5.7253226676	1	1	-0.0610356067	5.7253226676	0.7346285882	0.9193559983	0.0264693478	5.7253226676	0.8601508119	0.9588237054	0.1437393291	5.7253226676	0.3550116519	0.5837977011
holE	0.4532962101	5.3178989937	0.0387308147	0.8394623782	0.136695788	5.3178989937	0.5577995766	0.8639557092	0.3212672111	5.3178989937	0.1342569868	0.4252461345	0.0836445387	5.3178989937	0.7302900006	0.8837969999	0.220845262	5.3178989937	0.3140731166	0.5393618696
hpt	0.1555381638	7.5706575444	0.1955882575	1	0.1010526828	7.5706575444	0.4006258917	0.7671369616	-0.0375019051	7.5706575444	0.7430275391	0.9226114137	-0.0830513531	7.5706575444	0.483525884	0.7141484429	-0.1573118952	7.5706575444	0.1796995308	0.3723152363
hrpA	0.0196293573	8.5433104151	0.8882680234	1	0.1304991794	8.5433104151	0.3544329004	0.7320024593	0.0840738451	8.5433104151	0.551318509	0.8237938888	0.0285306198	8.5433104151	0.8458421774	0.9523970419	0.0170181335	8.5433104151	0.9041991758	0.9841701622
hrpB	0.0647848092	7.0183212786	0.6448041255	1	0.1834217851	7.0183212786	0.1843441057	0.594101769	0.0498906738	7.0183212786	0.7280324619	0.9185956004	0.0989360842	7.0183212786	0.4947395557	0.7242353073	0.097670663	7.0183212786	0.4829506703	0.7089108438
hscA	0.0958998541	9.7875753922	0.4923921226	1	0.209013678	9.7875753922	0.1356419939	0.5320386883	0.0034164388	9.7875753922	0.9815724617	1	2.2659825253	9.7875753922	9.17E-56	2.19E-53	2.6427969674	9.7875753922	1.77E-73	9.52E-71
hscB	-0.0771974735	8.2834297212	0.6922865357	1	-0.1350414842	8.2834297212	0.4698278481	0.8107849447	0.3233801782	8.2834297212	0.0771644662	0.310308512	2.8129094043	8.2834297212	9.02E-50	1.38E-47	3.0956802927	8.2834297212	6.83E-59	1.54E-56
hscC	0.0820016434	3.7005784526	0.794865553	1	-0.2327720079	3.7005784526	0.411472267	0.7718346821	-0.5054715741	3.7005784526	0.0535228056	0.2532125254	-0.5571270988	3.7005784526	0.0439325681	0.1524154927	-0.4128312551	3.7005784526	0.1336558087	0.2999225175
hsdM	-0.10859628	6.9024854301	0.5613118367	1	0.0607978423	6.9024854301	0.7462328752	0.9461100443	-0.0312976835	6.9024854301	0.8629055782	0.9710470025	-0.0670515055	6.9024854301	0.7172645801	0.8765510294	-0.0856463956	6.9024854301	0.6514520754	0.8327341261
hsdR	-0.0779519383	8.191766025	0.5404220394	1	-0.0734307448	8.191766025	0.5494935801	0.8587511012	-0.1920291592	8.191766025	0.1210545145	0.400561741	-0.3156465054	8.191766025	0.0118219438	0.0532235313	-0.6599873777	8.191766025	1.78E-07	1.60E-06
hsdS	-0.0055421508	5.4244546328	1	1	0.1465421366	5.4244546328	0.4758006517	0.8141688443	0.159508598	5.4244546328	0.4476615121	0.7541096217	-0.3915337671	5.4244546328	0.0759618694	0.2297579079	-0.0100222815	5.4244546328	1	1
hslJ	0.0383892535	6.6870766985	0.8361920129	1	0.0295809379	6.6870766985	0.8736994342	0.9890719741	0.06947423	6.6870766985	0.6636184412	0.8837957224	0.0693381391	6.6870766985	0.6606970126	0.8391267429	0.1100612079	6.6870766985	0.4798600712	0.7058215773
hslO	0.1812597311	6.6636128492	0.230448263	1	0.2561342938	6.6636128492	0.0893478834	0.468558192	0.2002927109	6.6636128492	0.177643636	0.4919274125	0.3899611047	6.6636128492	0.0106600191	0.0489676815	0.6409147412	6.6636128492	1.89E-05	0.000130897
hslR	-0.0648600092	5.4846041654	0.7512575239	1	0.1191844238	5.4846041654	0.6084526615	0.8864178285	-0.0539730554	5.4846041654	0.7809704885	0.9381125707	0.3291395454	5.4846041654	0.1275854543	0.3297109063	0.479295585	5.4846041654	0.0243043984	0.0831772041
hslU	-0.0091043946	9.4088694906	0.9558784505	1	0.1002647352	9.4088694906	0.4851238248	0.8187060226	-0.1700842482	9.4088694906	0.2384752959	0.5665107279	0.0108812702	9.4088694906	0.939566279	0.9949302683	0.0843142942	9.4088694906	0.5545081963	0.7644812277
hslV	0.121136101	7.4027015402	0.4594308493	1	-0.0345607486	7.4027015402	0.8258255333	0.9776497471	-0.0199719279	7.4027015402	0.9005924061	0.9895227383	0.2727654341	7.4027015402	0.0943488837	0.2673010921	0.2843408918	7.4027015402	0.0770039922	0.1991162834
hsrA	0.0053892827	4.9662389058	1	1	-0.0064048198	4.9662389058	0.9825611691	1	-0.1187401266	4.9662389058	0.5539378439	0.8255249964	0.0490702334	4.9662389058	0.8244105298	0.940987397	-0.1326260964	4.9662389058	0.5315635893	0.7460998745
htgA	0	-0.9984928561	1	1	0	-0.9984928561	1	1	0	-0.9984928561	1	1	0	-0.9984928561	1	1	0	-0.9984928561	1	1
htpG	-0.0189724037	9.671288303	0.9143970136	1	0.1680299053	9.671288303	0.3288924881	0.713985921	0.1089019511	9.671288303	0.5267324336	0.8079906485	0.2018389188	9.671288303	0.2409841984	0.4814079684	0.2691450997	9.671288303	0.1173215783	0.2732625698
htpX	0.3876567537	8.7944579835	0.0052587587	0.2769125829	0.4072000679	8.7944579835	0.0033454021	0.0699764254	0.6570836517	8.7944579835	2.00E-06	3.49E-05	1.1802969677	8.7944579835	2.03E-17	4.32E-16	1.2886122791	8.7944579835	1.87E-20	3.83E-19
htrC	-0.3328114735	3.4571026755	0.1424256756	1	-0.5791707975	3.4571026755	0.0258995735	0.2694808037	-0.2558904	3.4571026755	0.292921126	0.6252963401	-1.0882581204	3.4571026755	8.11E-05	0.0006298263	-0.3489151973	3.4571026755	0.1777147489	0.3694505549
htrE	-0.4468577227	3.1923914203	0.1945480498	1	-0.5073222723	3.1923914203	0.1179438911	0.5064386875	-0.7308046964	3.1923914203	0.0223099246	0.1413290945	-1.0320211056	3.1923914203	0.0036230586	0.0198482609	-0.2798571167	3.1923914203	0.3877743604	0.6189115117
htrG	0.1389606491	7.7917316263	0.5133344873	1	0.1977653664	7.7917316263	0.3459374476	0.728333989	0.4637947509	7.7917316263	0.0245415317	0.1516631346	1.1102830757	7.7917316263	7.65E-08	8.58E-07	0.3890796257	7.7917316263	0.0594901476	0.1652717878
htrL	-0.0915167865	5.4144726965	0.6855050815	1	-0.4072746032	5.4144726965	0.0590084839	0.4053980366	-0.111268419	5.4144726965	0.6086350756	0.8562210714	-0.0207962315	5.4144726965	0.9592647552	1	-0.1304335803	5.4144726965	0.5774339064	0.7796537654
hupA	0.2113203805	9.489145296	0.3192803226	1	0.0549957517	9.489145296	0.7985234514	0.9724069101	0.1516167161	9.489145296	0.4747373398	0.7750591822	-0.1245935558	9.489145296	0.55276597	0.7698208571	-0.1048620286	9.489145296	0.6163076498	0.8079178212
hupB	0.16234297	9.0488176578	0.280301772	1	0.1543993683	9.0488176578	0.3008080775	0.6945689942	0.1788275421	9.0488176578	0.2299032709	0.5585037038	-0.1883081071	9.0488176578	0.1984839475	0.4281506343	-0.3048049017	9.0488176578	0.0384513995	0.1195863583
hyaA	0.0750146428	8.7087047313	0.7511526182	1	0.432202977	8.7087047313	0.0651357274	0.4229197835	0.0987948523	8.7087047313	0.674784715	0.8887458912	-1.292861725	8.7087047313	6.21E-08	7.06E-07	-3.6481156217	8.7087047313	5.85E-43	4.06E-41
hyaB	0.0563849001	9.6244820408	0.8253830711	1	0.4133623627	9.6244820408	0.1051792573	0.4938120042	0.2590064584	9.6244820408	0.3096015317	0.6380703353	-0.9875986101	9.6244820408	0.0001284691	0.0009496986	-3.3730502176	9.6244820408	6.36E-33	2.51E-31
hyaC	0.0768770913	8.4077716694	0.7526183832	1	0.2710208601	8.4077716694	0.2629571994	0.6628492309	0.3414875145	8.4077716694	0.1584361349	0.4613445419	-0.7512086038	8.4077716694	0.0021756559	0.0128357718	-3.2683392043	8.4077716694	1.15E-33	4.66E-32
hyaD	0.1081872389	8.7274868604	0.6853117213	1	0.2226879379	8.7274868604	0.4022394803	0.7677449563	0.2081243244	8.7274868604	0.4337467464	0.7432507098	-0.7578901885	8.7274868604	0.0047625052	0.0250366704	-2.905326823	8.7274868604	1.02E-23	2.50E-22
hyaE	0.059639668	7.9153875425	0.8050967142	1	0.1168584042	7.9153875425	0.6229999743	0.8965309634	0.1828909023	7.9153875425	0.4412985521	0.748159754	-0.8163275948	7.9153875425	0.0006948302	0.0045912239	-2.9116597319	7.9153875425	8.75E-29	2.68E-27
hyaF	-0.0057698659	8.7185228643	0.9826529169	1	0.1558467004	8.7185228643	0.5627932444	0.8680015173	0.1787692994	8.7185228643	0.506804393	0.7993338321	-0.6660582757	8.7185228643	0.0140341421	0.0613190643	-2.9809521576	8.7185228643	3.32E-24	8.49E-23
hybA	0.0272205419	8.1661875898	0.9095816565	1	0.0338476026	8.1661875898	0.8899160653	0.9935807308	-0.5024702375	8.1661875898	0.0486603373	0.2438694849	-1.8839464945	8.1661875898	8.78E-13	1.49E-11	-3.2283683036	8.1661875898	1.78E-30	5.96E-29
hybB	0.1138357446	6.9421745292	0.7070399763	1	0.4628984952	6.9421745292	0.1375562682	0.5327691434	0.1517589682	6.9421745292	0.6210538045	0.8613431639	-1.3400175775	6.9421745292	3.64E-05	0.0003015321	-2.6675187789	6.9421745292	8.14E-15	1.26E-13
hybC	0.1431676295	7.7275534307	0.6079384744	1	0.497466277	7.7275534307	0.0777610566	0.4553540161	0.4331769274	7.7275534307	0.1242897237	0.407468287	-0.7045856966	7.7275534307	0.013886699	0.0608308811	-1.5420511159	7.7275534307	1.39E-07	1.27E-06
hybD	-0.0327903515	6.588337636	0.9190172888	1	0.20172613	6.588337636	0.3604056012	0.7367644251	0.1904683672	6.588337636	0.3882878501	0.6995370453	-0.4971105001	6.588337636	0.0317364498	0.1184257619	-1.2216299324	6.588337636	1.99E-07	1.77E-06
hybE	-0.013534803	6.2394659036	1	1	0.0817178114	6.2394659036	0.6841649596	0.9257146927	0.0917016019	6.2394659036	0.6526704813	0.8782016657	-0.3756245917	6.2394659036	0.0939039666	0.2665681008	-1.292399302	6.2394659036	1.52E-08	1.53E-07
hybF	-0.0237054941	4.7495527176	1	1	-0.0035229637	4.7495527176	0.9764184794	1	0.0707947846	4.7495527176	0.7806586945	0.9381125707	-0.2968107076	4.7495527176	0.3839046819	0.6279019836	-1.5240044542	4.7495527176	5.33E-06	3.95E-05
hybG	0.036544248	4.5501807673	0.8078730536	1	-0.0820976397	4.5501807673	0.789562933	0.9678996654	-0.2664882314	4.5501807673	0.2638909395	0.5963383805	-0.3776838908	4.5501807673	0.1232253416	0.3223220721	-0.8897363315	4.5501807673	0.0003221005	0.0018694886
hybO	-0.0386127364	8.0859398728	0.8866584401	1	-0.3489874926	8.0859398728	0.1710225281	0.5783793371	-1.020888012	8.0859398728	6.70E-05	0.0009374184	-1.8463053168	8.0859398728	2.08E-12	3.37E-11	-3.1439089646	8.0859398728	1.94E-29	6.18E-28
hycA	-0.1199470366	7.6369755017	0.7799598963	1	-0.2936832012	7.6369755017	0.4950234648	0.8260371557	-0.8346837013	7.6369755017	0.0535902644	0.2532125254	-1.2461059843	7.6369755017	0.0043888693	0.0233294474	-1.5245970965	7.6369755017	0.0005358645	0.0029890103
hycB	0.0237259689	7.7732750368	0.9537950244	1	0.0659791274	7.7732750368	0.8660456642	0.9862075532	-0.5209129514	7.7732750368	0.1792391123	0.4948811695	-1.3064347742	7.7732750368	0.0009348231	0.0060650534	-1.5039797092	7.7732750368	0.0001507361	0.0009118472
hycC	0.1351687786	8.4451929897	0.738177547	1	0.3953807576	8.4451929897	0.326416687	0.7123736966	-0.0328266126	8.4451929897	0.9355239223	0.999744352	-1.2340763124	8.4451929897	0.0025714996	0.0148448802	-1.3116447926	8.4451929897	0.0013862621	0.0070295108
hycD	0.0453629756	7.436531285	0.9060893733	1	0.3321567931	7.436531285	0.3719655211	0.7468872899	0.4147311858	7.436531285	0.2649578988	0.5965392019	-1.248891502	7.436531285	0.0010282923	0.0065819901	-1.3972171968	7.436531285	0.0002528501	0.0014937979
hycE	0.0734214152	9.0912137985	0.8483104346	1	0.4401465711	9.0912137985	0.2492708999	0.6560162469	0.4215235036	9.0912137985	0.2698028211	0.6007273803	-0.8334239158	9.0912137985	0.0302761008	0.1143675046	-1.3044350938	9.0912137985	0.0007856736	0.0042286569
hycF	0.0842401088	7.5424855613	0.8300133557	1	0.4147180283	7.5424855613	0.2832894625	0.6839394275	0.3678868894	7.5424855613	0.3411240953	0.6636548909	-0.4951689943	7.5424855613	0.2041289283	0.4343975321	-1.4364397915	7.5424855613	0.0002955074	0.0017244623
hycG	0.0708886774	7.9680077678	0.843159651	1	0.2994798828	7.9680077678	0.3941191753	0.7624963324	0.3539076432	7.9680077678	0.3138841916	0.640918882	-0.3761559278	7.9680077678	0.2867548575	0.5308672901	-1.3926656224	7.9680077678	0.0001055259	0.0006493321
hycH	0.0892263849	7.5645829954	0.8177144462	1	0.1350042725	7.5645829954	0.7237728476	0.9418582991	0.2158319484	7.5645829954	0.5711023033	0.8371619087	-0.2428358906	7.5645829954	0.5261384965	0.7520016114	-1.4675544724	7.5645829954	0.0001692225	0.0010193697
hycI	-0.0190449558	7.8061859841	0.9574400978	1	0.074543137	7.8061859841	0.8330775652	0.9797924869	0.0889286923	7.8061859841	0.8019081538	0.9479236706	-0.1855267523	7.8061859841	0.6039130542	0.8061891883	-1.2683271191	7.8061859841	0.0004362944	0.0024754089
hydN	0.0220795643	7.4323937083	0.9614693464	1	-0.2001269338	7.4323937083	0.6389977045	0.9057168803	-0.7798574679	7.4323937083	0.0684438563	0.2922130844	-1.2021849373	7.4323937083	0.0055055203	0.0283188142	-1.3091838653	7.4323937083	0.002552172	0.0122066579
hyfA	-1.2527172024	1.3746612379	0.0277212036	0.7245448713	-0.9938832547	1.3746612379	0.0538104022	0.3858358558	-0.928434113	1.3746612379	0.0812776905	0.3190929441	-1.3726700434	1.3746612379	0.0103622957	0.0480108522	-0.5105210393	1.3746612379	0.2870420427	0.5052645792
hyfB	0.0623284775	3.4362464533	0.9289033008	1	-0.2942518391	3.4362464533	0.3685925044	0.7453412459	-0.2103968831	3.4362464533	0.5172092105	0.8039786682	-0.3298028205	3.4362464533	0.3779825427	0.6231996241	-0.017216324	3.4362464533	0.9651092251	1
hyfC	-0.3940643697	1.6070216003	0.7164088266	1	-0.3851873017	1.6070216003	0.6697296758	0.922377441	-0.2966620919	1.6070216003	0.6776867803	0.8897851369	-0.1777514688	1.6070216003	1	1	0.1692563921	1.6070216003	0.8354605438	0.9457836151
hyfD	0.128403156	2.4715716041	0.6887023807	1	0.2672829954	2.4715716041	0.4291705097	0.7806498284	-0.1390106695	2.4715716041	1	1	-0.1094248613	2.4715716041	1	1	0.6011704519	2.4715716041	0.1303818855	0.2941641273
hyfE	-0.7670380777	1.7253754174	0.1073768387	1	-0.7186281654	1.7253754174	0.1189494238	0.5083159666	-0.7885211107	1.7253754174	0.063045204	0.2788662733	-1.0494705783	1.7253754174	0.0303038971	0.1143719141	-0.8763744905	1.7253754174	0.0522707307	0.1512822024
hyfF	-0.0061209965	3.3583667678	0.9509766695	1	0.1285265361	3.3583667678	0.5657520619	0.86875406	0.2223358766	3.3583667678	0.3731223247	0.6877941564	0.0910641729	3.3583667678	0.6751095344	0.8498565621	0.1928968872	3.3583667678	0.4963058039	0.7184473972
hyfG	-0.4277411324	4.0798253063	0.0474520452	0.897826141	-0.6698148891	4.0798253063	0.0013594732	0.0328030188	-0.7361015644	4.0798253063	0.0004124474	0.0050183046	-0.4989289735	4.0798253063	0.018292626	0.0759833934	-0.6683651698	4.0798253063	0.001707263	0.008486915
hyfH	-0.4857602021	2.6482921122	0.1140977531	1	-0.2984502635	2.6482921122	0.3112800434	0.7035317575	-0.2538224065	2.6482921122	0.4027882427	0.7151614313	-0.8493035007	2.6482921122	0.0196143667	0.0804619914	-0.5557016426	2.6482921122	0.0772703335	0.1996847669
hyfI	-0.4395423457	3.1464149105	0.1975948768	1	-0.3549233517	3.1464149105	0.2591227288	0.6616718907	-0.4413196687	3.1464149105	0.144870127	0.4441236227	-0.3335770588	3.1464149105	0.3833874427	0.6272948824	-0.5240601528	3.1464149105	0.0755692142	0.1971869837
hyfJ	-0.4563720617	2.0093076336	0.4353849582	1	-0.0397755958	2.0093076336	1	1	-0.383070015	2.0093076336	0.4330831168	0.7428482375	-0.5578027925	2.0093076336	0.201668438	0.4318774489	-0.2452338995	2.0093076336	0.6757950135	0.8480800805
hyfR	-0.302694648	4.0365875159	0.2281368422	1	-0.4598247927	4.0365875159	0.0799603383	0.4600506359	-0.4222544339	4.0365875159	0.0976136712	0.3537980743	-0.4965691317	4.0365875159	0.073567185	0.2244112638	-0.591953841	4.0365875159	0.0172716611	0.0633490899
hyi	-0.560423825	1.8727133694	0.3961209438	1	-0.1728490758	1.8727133694	0.919437908	1	-0.3418905025	1.8727133694	0.6886194259	0.8969754467	-0.0486875966	1.8727133694	0.9142736281	0.9841317726	0.0040348739	1.8727133694	1	1
hypA	-0.202896429	5.4549395721	0.5084946353	1	-0.4655344541	5.4549395721	0.1263604777	0.5183555413	-0.9874275545	5.4549395721	0.0012965735	0.0144268999	-2.2974218463	5.4549395721	5.05E-12	8.00E-11	-2.1611944649	5.4549395721	4.91E-11	6.09E-10
hypB	-0.1956306903	7.6792619361	0.4520075488	1	-0.2261276154	7.6792619361	0.3847803368	0.7546262771	-0.989881655	7.6792619361	0.0001598158	0.0020737429	-2.474483655	7.6792619361	6.28E-19	1.48E-17	-2.5759390561	7.6792619361	2.97E-20	6.00E-19
hypC	-0.0682501032	5.4096845788	0.8208940423	1	-0.1355501882	5.4096845788	0.641512938	0.9064631974	-0.8565431779	5.4096845788	0.0030826514	0.030790669	-2.5173580232	5.4096845788	6.49E-15	1.24E-13	-2.9679859311	5.4096845788	2.57E-19	4.80E-18
hypD	0.0404379358	7.7496089288	0.8749039401	1	0.1234983107	7.7496089288	0.6261980405	0.8996103914	-0.509811328	7.7496089288	0.0454702182	0.2305721216	-1.8049559374	7.7496089288	1.05E-11	1.62E-10	-1.9866244819	7.7496089288	1.01E-13	1.47E-12
hypE	0.0224038735	7.2946405802	0.9258314346	1	0.2112463957	7.2946405802	0.3515234123	0.7308385554	-0.1527444191	7.2946405802	0.5018845147	0.7965979271	-1.7260737187	7.2946405802	4.72E-13	8.11E-12	-1.8226882303	7.2946405802	2.47E-14	3.71E-13
hypF	-0.0067911482	7.4824907793	0.978849257	1	-0.1220731793	7.4824907793	0.6685659054	0.922377441	-0.8984255928	7.4824907793	0.0018267557	0.0194687733	-1.4864832648	7.4824907793	4.69E-07	4.83E-06	-1.5147256161	7.4824907793	2.88E-07	2.52E-06
hyuA	-0.2632978416	3.1446254349	0.4834453561	1	-0.3884618424	3.1446254349	0.3501814646	0.7308385554	-0.0733697354	3.1446254349	0.9256816623	0.999165795	-0.2129248593	3.1446254349	0.6936145592	0.860436492	0.0787047554	3.1446254349	0.8001050389	0.9283601386
iaaA	0.0561557395	9.3520057189	0.7688086799	1	-0.0860960971	9.3520057189	0.6447989283	0.908558859	0.1393611493	9.3520057189	0.4599289545	0.7612311598	0.4788772585	9.3520057189	0.0110638058	0.0505521765	0.3504730217	9.3520057189	0.0630025455	0.1716979271
iadA	0.1508966838	7.3872905619	0.2913311185	1	0.2581725072	7.3872905619	0.0650876748	0.4229197835	0.1102743341	7.3872905619	0.4414055452	0.748159754	-0.4577731134	7.3872905619	0.0010967793	0.0069671167	-0.9656574945	7.3872905619	1.70E-11	2.17E-10
iap	-0.2203454146	5.587371478	0.1939673668	1	-0.2426813137	5.587371478	0.1418887447	0.542857499	-0.4003322165	5.587371478	0.0204708127	0.1320152258	-0.079272927	5.587371478	0.627113032	0.8192689481	0.2303569051	5.587371478	0.2144663126	0.4209625299
ibpA	0.1182105115	7.4046788165	0.5101272956	1	0.2074341687	7.4046788165	0.2390652201	0.6482110059	0.625985634	7.4046788165	0.0003665488	0.0044852622	0.6784886071	7.4046788165	0.0001200954	0.0008970604	0.6917693323	7.4046788165	8.42E-05	0.0005256959
ibpB	0.1024092444	6.1553528667	0.6565846023	1	0.1474026678	6.1553528667	0.4952376428	0.8260371557	0.3330815952	6.1553528667	0.1248237152	0.4083151994	0.3617032657	6.1553528667	0.0957715024	0.269550585	0.343896411	6.1553528667	0.1070468918	0.2565660715
icd	0.1740066375	11.7897040294	0.476270423	1	1.1238701892	11.7897040294	5.26E-06	0.0002280488	2.3625144225	11.7897040294	2.46E-20	1.51E-18	3.720180734	11.7897040294	5.29E-43	5.41E-41	4.0000881567	11.7897040294	3.15E-48	3.00E-46
iclR	-0.0040350147	6.470204668	0.9765812197	1	-0.1796478987	6.470204668	0.2995273561	0.6945689942	-0.1662018253	6.470204668	0.3349270815	0.6599083204	-0.2263499908	6.470204668	0.2053696767	0.4353715506	-0.2269546802	6.470204668	0.2068986773	0.4110221179
idi	-0.2123243528	4.3718542645	0.3870222811	1	0.0902229636	4.3718542645	0.7536199843	0.9509346164	0.1092018318	4.3718542645	0.6944224159	0.8996301578	0.4008218465	4.3718542645	0.0906011202	0.2597675644	0.3835835118	4.3718542645	0.1208369673	0.2788795135
idnD	-0.5297708032	2.2466928451	0.1123909938	1	-0.7695488595	2.2466928451	0.0312408828	0.2961612175	-0.6063906244	2.2466928451	0.0719632872	0.2997888636	-0.8111730151	2.2466928451	0.0349864254	0.1282023021	-0.7674002762	2.2466928451	0.0237074869	0.0815894682
idnK	-0.2152861755	1.6443536677	1	1	-0.7898917737	1.6443536677	0.4030884462	0.7677449563	-0.5397052223	1.6443536677	0.5729646145	0.8381754153	-0.6450676166	1.6443536677	0.4393792125	0.6799221223	0.5938688779	1.6443536677	0.1112970091	0.2635174499
idnO	0.2349682044	2.5218257566	0.5289142424	1	-0.0716607286	2.5218257566	1	1	0.1401524434	2.5218257566	0.6306902281	0.8677153004	-0.0809223776	2.5218257566	0.9232683415	0.986651519	0.1791849973	2.5218257566	0.5966587248	0.7941274319
idnR	-0.1888589118	4.8679039215	0.3804227566	1	-0.0056697461	4.8679039215	1	1	0.0498458798	4.8679039215	0.8082002692	0.9508795566	-0.1399115461	4.8679039215	0.506381017	0.7335266334	0.0120662702	4.8679039215	1	1
idnT	-0.2118290802	3.7568201004	0.4511024405	1	-0.1824289464	3.7568201004	0.5415849587	0.8541277547	0.0637360369	3.7568201004	0.7321805973	0.9192695463	0.1567932387	3.7568201004	0.4975258379	0.7268277122	0.0594213453	3.7568201004	0.736754568	0.8881169996
ihfA	0.1148669273	9.1083958789	0.3966409542	1	0.1225188857	9.1083958789	0.3663675618	0.7439946467	0.2369624456	9.1083958789	0.0788670552	0.3127737786	0.3086804955	9.1083958789	0.0223593541	0.0897111337	0.2576372771	9.1083958789	0.0568276464	0.1597347783
ihfB	0.1423439286	9.3931524956	0.3973491556	1	0.136751627	9.3931524956	0.4154036541	0.7753724554	0.238952938	9.3931524956	0.1517746684	0.4536340992	0.1835003783	9.3931524956	0.2734189299	0.5175558854	0.1938614157	9.3931524956	0.2475532436	0.4612760006
ileS	0.0504486961	10.8443424441	0.7539699525	1	0.3417509226	10.8443424441	0.0348943029	0.3127642828	0.2955088807	10.8443424441	0.0680106737	0.2909420752	0.1212439124	10.8443424441	0.4545525312	0.6889599125	-0.0295082476	10.8443424441	0.8573927521	0.9584856508
ileT	0	-0.9984928561	1	1	0	-0.9984928561	1	1	0	-0.9984928561	1	1	0	-0.9984928561	1	1	0	-0.9984928561	1	1
ileU	0	-0.9984928561	1	1	0	-0.9984928561	1	1	0	-0.9984928561	1	1	0	-0.9984928561	1	1	0	-0.9984928561	1	1
ileV	0	-0.9612461065	1	1	1.6361696923	-0.9612461065	1	1	0	-0.9612461065	1	1	0	-0.9612461065	1	1	0	-0.9612461065	1	1
ileX	-0.2064952555	1.5067432004	1	1	1.0771128466	1.5067432004	0.0569313334	0.3982411678	2.006479503	1.5067432004	8.74E-05	0.0012033352	2.5524594682	1.5067432004	1.67E-07	1.81E-06	1.6393891953	1.5067432004	0.0019250291	0.0094061432
ileY	2.5471989485	-0.6178523895	1	1	2.3867908841	-0.6178523895	1	1	1.6302125193	-0.6178523895	1	1	3.4141328493	-0.6178523895	0.253242041	0.4962019006	2.4993463991	-0.6178523895	0.5021613607	0.7235354264
ilvA	0.0845136329	9.2878432951	0.7118882656	1	0.3158040723	9.2878432951	0.1675595537	0.5726556154	0.2663136632	9.2878432951	0.2445915065	0.5740549292	-0.1323086622	9.2878432951	0.5640613497	0.7789850472	-0.3050076616	9.2878432951	0.183932901	0.3769236329
ilvB	-0.1737787559	8.7994492362	0.5686353423	1	0.0078923792	8.7994492362	0.9798525726	1	0.1284225393	8.7994492362	0.6705584702	0.8856238098	0.4303630923	8.7994492362	0.1548271249	0.370383431	0.2377532102	8.7994492362	0.4315372612	0.6598264638
ilvC	-0.2340966484	10.212047952	0.2064749132	1	-0.3818309376	10.212047952	0.039284576	0.332293138	0.2887189534	10.212047952	0.1186360038	0.3969823212	0.1799227694	10.212047952	0.3307812973	0.5766383386	-0.8077040715	10.212047952	1.50E-05	0.0001055387
ilvD	0.0810073901	9.9723472318	0.7323657698	1	0.3654631907	9.9723472318	0.1233509271	0.5135455286	0.1377814458	9.9723472318	0.5609554687	0.8306921765	-0.277636848	9.9723472318	0.2420038223	0.4823322572	-0.609056085	9.9723472318	0.0105122626	0.0416514463
ilvE	-0.0681766028	9.7327105892	0.7878435565	1	0.0247361912	9.7327105892	0.9209232335	1	0.0115121542	9.7327105892	0.9629144317	1	-0.484650333	9.7327105892	0.054812981	0.1822149795	-0.9260925327	9.7327105892	0.0002640091	0.0015533138
ilvH	0.0665774605	6.6429720825	0.7745273656	1	0.1200334956	6.6429720825	0.6063735853	0.8864178285	-0.010059057	6.6429720825	0.9618229321	1	-0.3514539022	6.6429720825	0.1201403169	0.3173448099	-0.5882084102	6.6429720825	0.0096230546	0.0386632549
ilvI	-0.0206046091	8.1157636655	0.9016136097	1	0.0818497156	8.1157636655	0.6268996278	0.8996103914	-0.1193302086	8.1157636655	0.4667382794	0.7674735491	-0.1751503861	8.1157636655	0.284147671	0.5280892457	-0.4531397893	8.1157636655	0.0060236652	0.0257685676
ilvL	0.1328900938	7.1672340899	0.7197628399	1	0.1724504245	7.1672340899	0.6391683036	0.9057168803	0.1919723786	7.1672340899	0.6021881778	0.8520881508	0.4308990163	7.1672340899	0.2424096037	0.4829078144	0.2917945077	7.1672340899	0.4298089179	0.6585454541
ilvM	-0.1578257252	7.0675837002	0.5929474385	1	-0.1097546077	7.0675837002	0.7109242937	0.9349668202	0.1633001863	7.0675837002	0.5776323591	0.8398336125	-0.4142924674	7.0675837002	0.1598013425	0.3746434312	-0.9489261372	7.0675837002	0.0013648739	0.0069456557
ilvN	-0.0790574968	5.7692880341	0.7891793933	1	0.1200825786	5.7692880341	0.661888249	0.9187945549	0.1501915407	5.7692880341	0.5848778695	0.8409944592	0.6473404989	5.7692880341	0.014206835	0.0618221061	0.4785388956	5.7692880341	0.072789477	0.1912115007
ilvY	0.0446955786	5.0675801609	0.8010231985	1	0.3824458445	5.0675801609	0.0858340811	0.4670372852	0.2127594601	5.0675801609	0.3401555535	0.6636548909	0.1712871381	5.0675801609	0.4567883261	0.6903257779	0.0512615913	5.0675801609	0.79421111	0.9255918978
imp	0.098358145	9.9250299275	0.434148142	1	0.2029382415	9.9250299275	0.1056957747	0.4938120042	0.1361185256	9.9250299275	0.2780900525	0.611883594	0.2790940384	9.9250299275	0.026286237	0.1018947546	0.1803545669	9.9250299275	0.1512199218	0.3303389227
inaA	0.1015846728	5.1266759965	0.7152560137	1	0.1305673274	5.1266759965	0.5326088266	0.8521214118	-0.0454137678	5.1266759965	0.7867622325	0.9410488696	0.312527144	5.1266759965	0.1310754693	0.3346448838	0.8021826906	5.1266759965	3.44E-05	0.0002295648
infA	0.1177616622	8.3892496154	0.6586304339	1	-0.1898455647	8.3892496154	0.462817998	0.8067383528	-0.2789749946	8.3892496154	0.2821165997	0.6144476967	-0.4088726737	8.3892496154	0.1173094133	0.3125040343	0.133220961	8.3892496154	0.6126835195	0.8049361315
infB	-0.0236486406	10.9466627823	0.8818052844	1	0.2619598432	10.9466627823	0.0968078551	0.4806817777	0.3049214884	10.9466627823	0.0532582348	0.2532125254	0.1384074766	10.9466627823	0.3806865482	0.6255281908	0.0909119761	10.9466627823	0.5637377771	0.7692917781
infC	0.1070323355	11.8541742256	0.4652497723	1	0.1201304659	11.8541742256	0.4118479528	0.7721025567	0.1704491866	11.8541742256	0.2442438681	0.5735524405	0.0988249762	11.8541742256	0.4995312749	0.7292613275	0.0258991499	11.8541742256	0.8592706835	0.9597736414
insA	0.2413673468	4.1961069801	0.4397197224	1	0.1726026473	4.1961069801	0.5419087617	0.8541277547	0.2850568792	4.1961069801	0.2657657861	0.5968182233	0.2535952015	4.1961069801	0.3395893323	0.5850526202	0.0345570822	4.1961069801	0.9674185634	1
insB	-0.3335359253	5.2222320394	0.1383045322	1	-0.4811863952	5.2222320394	0.0325447698	0.3013633102	-0.2567974191	5.2222320394	0.2378327959	0.5661591035	-0.2189737129	5.2222320394	0.3049009699	0.5499998596	-0.2089311269	5.2222320394	0.3448125031	0.5739891375
insC	0	-0.9984928561	1	1	0	-0.9984928561	1	1	0	-0.9984928561	1	1	0	-0.9984928561	1	1	0	-0.9984928561	1	1
insD	0.1971065036	2.1663389584	1	1	0.0687065921	2.1663389584	1	1	0.166166886	2.1663389584	0.9267342141	0.999165795	0.1808512381	2.1663389584	0.917118072	0.9858644304	0.033870478	2.1663389584	0.917118072	0.991516821
insE	0	-0.9984928561	1	1	0	-0.9984928561	1	1	0	-0.9984928561	1	1	0	-0.9984928561	1	1	0	-0.9984928561	1	1
insF	0.7367440052	0.9059303544	0.1198335328	1	0.2217802048	0.9059303544	0.6068911857	0.8864178285	0.0337825143	0.9059303544	0.8587137508	0.9699164153	-0.7997197028	0.9059303544	0.3492916615	0.5950878717	-0.4806654198	0.9059303544	0.830836608	0.9437192356
insG	-0.1153941717	5.1431353924	0.4943252007	1	-0.1696151593	5.1431353924	0.3276353597	0.713225479	-0.1095745826	5.1431353924	0.5248126856	0.807621098	-0.1071721226	5.1431353924	0.5661701421	0.7794295907	-0.3953387053	5.1431353924	0.0290547119	0.096362925
insH	-0.350941418	4.9588872013	0.0527887277	0.9127180644	-0.0978660492	4.9588872013	0.59661308	0.8815041574	-0.3919181753	4.9588872013	0.0253510897	0.1546632533	-0.7938657025	4.9588872013	2.03E-05	0.0001717381	-0.750683413	4.9588872013	6.22E-05	0.0003932546
insI	0.1003569163	3.6465801795	0.8056510191	1	-0.1630319063	3.6465801795	0.4858861287	0.8187173283	0.138870698	3.6465801795	0.6786429756	0.8897851369	-0.0150132132	3.6465801795	0.9197384832	0.9864562003	-0.0658511491	3.6465801795	0.6908608695	0.8593244815
insJ	-0.1575677468	2.2841376044	0.710467985	1	-0.8153725404	2.2841376044	0.0371239246	0.3240797888	-0.4393940647	2.2841376044	0.2609152552	0.5932403499	-0.3976653331	2.2841376044	0.3863678411	0.6302506182	-0.1365167162	2.2841376044	0.7905007752	0.9241156313
insK	-0.6203319902	2.3182463016	0.0867545889	1	-1.1880456582	2.3182463016	0.001440869	0.0340029247	-0.8223861421	2.3182463016	0.0233271952	0.145625441	-0.7108757096	2.3182463016	0.0700493851	0.217700513	-0.42051642	2.3182463016	0.2679328618	0.4841277415
insL	0	-0.9984928561	1	1	0	-0.9984928561	1	1	0	-0.9984928561	1	1	0	-0.9984928561	1	1	0	-0.9984928561	1	1
insN	-0.200327588	3.9662101852	0.4347444131	1	-0.2801228283	3.9662101852	0.2268989158	0.6350317837	0.1304079357	3.9662101852	0.6621450127	0.8826545095	-0.0879766957	3.9662101852	0.7707693581	0.9092752188	-0.2421112681	3.9662101852	0.3327389378	0.5602883349
insO	0.0314172371	4.9923801916	0.9130209765	1	-0.0133357397	4.9923801916	0.961752955	1	-0.0943770859	4.9923801916	0.5994941463	0.8503124459	-0.2630255742	4.9923801916	0.168930305	0.3882052755	-0.1263232318	4.9923801916	0.5132487977	0.731145468
intA	0.0629378892	7.6506269427	0.6572025326	1	0.1413806257	7.6506269427	0.3116559499	0.7035317575	0.1978448285	7.6506269427	0.1535679785	0.4560684333	-0.1032236368	7.6506269427	0.4500927778	0.6852706419	-0.373297289	7.6506269427	0.006662086	0.0281403083
intB	-0.1150783379	5.0412693595	0.5724535235	1	-0.1280912533	5.0412693595	0.5201273809	0.8441136199	0.0289041365	5.0412693595	0.9571458639	1	-0.1398468238	5.0412693595	0.5290878289	0.7541592563	-0.0079397002	5.0412693595	0.9170746877	0.991516821
intD	-0.0619515726	6.7009054912	0.6872923024	1	-0.0334170177	6.7009054912	0.8232777088	0.9758667019	0.0748594396	6.7009054912	0.6204358576	0.8613431639	-0.3473490767	6.7009054912	0.0235494435	0.0932210689	-0.27116873	6.7009054912	0.076053759	0.1978503299
intE	-0.095064431	5.3824640529	0.5405983262	1	-0.1282551243	5.3824640529	0.4351297706	0.785747271	0.0073801799	5.3824640529	1	1	-0.2418948574	5.3824640529	0.1701890669	0.3898464225	-0.2515987391	5.3824640529	0.1581795987	0.3408837814
intF	-0.0474409101	8.8050696647	0.7771180922	1	0.1607004154	8.8050696647	0.3351134886	0.717965966	0.1216647035	8.8050696647	0.4660340948	0.7669028494	-0.0511310165	8.8050696647	0.7587790116	0.9007545115	-0.353637113	8.8050696647	0.0344398993	0.1094887992
intQ	-0.4606248852	3.5526292177	0.0883324079	1	-0.3093399911	3.5526292177	0.2074509423	0.6225650673	-0.2653769981	3.5526292177	0.2814820441	0.6144476967	-0.0869017588	3.5526292177	0.7280132431	0.8830321602	0.0107185364	3.5526292177	0.9625979493	1
intR	0.1774317652	4.4988153626	0.461164435	1	-0.0883210461	4.4988153626	0.6776683065	0.9240057498	0.1203655136	4.4988153626	0.6344703321	0.8706230276	0.2014275561	4.4988153626	0.4036115883	0.6477996158	0.7115541873	4.4988153626	0.0009283882	0.0049190464
intS	0.2185660353	5.1192000798	0.298483348	1	0.5241335639	5.1192000798	0.0058638123	0.104937808	0.0520806607	5.1192000798	0.8143045129	0.9531699849	0.127154713	5.1192000798	0.5503752647	0.7687951416	0.2376630228	5.1192000798	0.2548756921	0.4696354852
iscA	0.1173548639	9.3605691058	0.5073095295	1	0.1394384768	9.3605691058	0.4283646808	0.7806498284	0.7811979719	9.3605691058	6.60E-06	0.0001090476	2.9748342617	9.3605691058	2.04E-60	6.27E-58	3.3931988028	9.3605691058	9.90E-76	6.07E-73
iscR	0.246700899	9.2245388677	0.2204724849	1	1.4104571639	9.2245388677	1.78E-12	2.18E-10	2.9308505605	9.2245388677	1.53E-45	6.55E-43	3.7986911227	9.2245388677	1.17E-70	1.01E-67	4.4507750601	9.2245388677	1.60E-91	1.72E-88
iscS	-0.0306116687	11.5113831638	0.8743912393	1	0.4307606197	11.5113831638	0.0226266442	0.248838454	2.023459653	11.5113831638	2.88E-25	2.69E-23	3.4563678967	11.5113831638	3.35E-63	1.31E-60	3.7524082359	11.5113831638	2.83E-72	1.21E-69
iscU	0.1956181084	9.7532604819	0.3003358091	1	0.3341442437	9.7532604819	0.0743528178	0.446010248	1.2900501594	9.7532604819	6.41E-12	2.06E-10	3.3575787706	9.7532604819	1.39E-63	5.97E-61	3.6595734942	9.7532604819	2.14E-73	1.02E-70
ispA	-0.065515167	7.532733102	0.6964600784	1	0.03299129	7.532733102	0.8541713359	0.9830069006	-0.26483859	7.532733102	0.1050177943	0.3679049155	-0.3344747915	7.532733102	0.0421282974	0.147948518	-0.279405375	7.532733102	0.0918343376	0.2276217286
ispB	0.1500106659	8.3332608324	0.2945587822	1	0.0948074879	8.3332608324	0.5144661556	0.8401643112	0.0754870159	8.3332608324	0.6045557688	0.8536657229	0.0531207871	8.3332608324	0.7220949724	0.8794179383	0.0623778743	8.3332608324	0.6703093118	0.8458349519
ispD	-0.0355442684	6.1173617334	0.8210240198	1	0.0097616034	6.1173617334	1	1	-0.2086236897	6.1173617334	0.201849798	0.521179099	-0.2535105219	6.1173617334	0.1283326289	0.3308696697	-0.3389658884	6.1173617334	0.0462930407	0.1378531689
ispE	0.0886744907	8.1253252162	0.4929278312	1	0.1527236822	8.1253252162	0.2416371464	0.6494164463	-0.015275831	8.1253252162	0.9240463528	0.9986862319	-0.0652718385	8.1253252162	0.6427065882	0.8274654665	-0.2173045065	8.1253252162	0.1095542191	0.2608289195
ispF	0.0056425637	5.9836476544	0.9455910288	1	0.1125901546	5.9836476544	0.4177278065	0.7753724554	-0.0671155515	5.9836476544	0.6728683393	0.8875827756	-0.2649082439	5.9836476544	0.0791041855	0.2364317861	-0.3068355912	5.9836476544	0.0464533737	0.1380742145
ispG	0.0347430893	8.7271207124	0.7535306914	1	0.1766890255	8.7271207124	0.1048027494	0.4938120042	0.1094550445	8.7271207124	0.3154346096	0.6420813499	0.0998722913	8.7271207124	0.3647733247	0.6112764064	0.0096603386	8.7271207124	0.9317739071	0.99874443
ispH	0.0586428402	7.5056587522	0.6801220924	1	0.1905082645	7.5056587522	0.1796863743	0.5913425671	0.3013519946	7.5056587522	0.0320374575	0.1822528211	0.2533632356	7.5056587522	0.0773226107	0.2330343132	0.2712684417	7.5056587522	0.0566846731	0.1594455851
ispU	0.1601854914	7.6979731562	0.3860400729	1	0.0571903029	7.6979731562	0.7616949897	0.9532284327	-0.2096746875	7.6979731562	0.2502813738	0.5798050164	-0.251163621	7.6979731562	0.1735672175	0.3931810123	-0.0113794002	7.6979731562	0.9552647282	1
isrA	-0.0887898351	1.0214845038	1	1	-0.4544282968	1.0214845038	0.7538270506	0.9509346164	-0.9185996052	1.0214845038	0.1605573017	0.4629533175	-0.5007768651	1.0214845038	0.5939007469	0.8001266336	-0.2232839619	1.0214845038	1	1
isrB	1.6909268285	4.9633311933	0.0003316376	0.04189363	2.2448689872	4.9633311933	1.25E-06	6.19E-05	3.1041198987	4.9633311933	9.68E-12	3.06E-10	2.8815332614	4.9633311933	3.93E-10	5.38E-09	3.9783274214	4.9633311933	5.44E-18	9.62E-17
isrC	0.1935834002	4.4199332672	0.5192815079	1	0.3424786763	4.4199332672	0.2543333693	0.6588789223	0.286003241	4.4199332672	0.3240498927	0.6518942806	0.0648920387	4.4199332672	0.8620706468	0.959276579	0.267966358	4.4199332672	0.36408867	0.5934579262
ivbL	0.1467609658	5.3500877115	0.4906564396	1	-0.0382391592	5.3500877115	0.9688335192	1	0.5910473479	5.3500877115	0.008047096	0.065740601	0.5393166832	5.3500877115	0.0170874895	0.0720223428	0.7150642991	5.3500877115	0.001461079	0.0073481668
ivy	0.1836737644	7.9624923217	0.3907302418	1	0.2591757251	7.9624923217	0.2202434586	0.6295961627	0.3828175893	7.9624923217	0.0687364638	0.2931709158	0.0555355819	7.9624923217	0.8025104648	0.929364999	-0.061051222	7.9624923217	0.7623618754	0.9060166726
katE	-0.1463970322	8.6066420669	0.5158984115	1	0.2123612856	8.6066420669	0.3407428987	0.7223733781	0.1693959362	8.6066420669	0.4465620278	0.7539244927	0.1302881173	8.6066420669	0.5612767553	0.7765019589	0.460734873	8.6066420669	0.038661576	0.1201530167
katG	0.0290728478	9.4753959305	0.8747768544	1	0.4830169257	9.4753959305	0.0070104586	0.1204396781	0.9156466441	9.4753959305	3.42E-07	6.76E-06	0.9645666085	9.4753959305	8.25E-08	9.19E-07	0.3420925612	9.4753959305	0.056238383	0.1584933431
kbaY	-0.7710851836	2.0042069359	0.0996334869	1	-0.7457146911	2.0042069359	0.1179251621	0.5064386875	-0.8324695487	2.0042069359	0.067507624	0.2896468149	-0.7602216067	2.0042069359	0.1264450383	0.328145885	-0.2600664051	2.0042069359	0.6523183466	0.8330976208
kbaZ	-0.0894191618	2.699922437	0.8909536217	1	-0.4039138581	2.699922437	0.2683282021	0.6691785617	-0.4577111046	2.699922437	0.2210961289	0.5470091438	-0.0986788203	2.699922437	1	1	-0.2303412931	2.699922437	0.5394680421	0.7526308986
kbl	0.0254247022	7.1736268573	0.855744272	1	0.27667424	7.1736268573	0.0513470691	0.3769840372	0.3134392854	7.1736268573	0.0262827877	0.1591089961	0.3421711287	7.1736268573	0.0169049607	0.0714633921	0.2002604596	7.1736268573	0.159565747	0.3421542105
kch	-0.08194616	6.7171556183	0.6336044771	1	-0.1194724225	6.7171556183	0.5077158501	0.8348444795	-0.0371815022	6.7171556183	0.8278349469	0.9568221467	-0.267248678	6.7171556183	0.1517285959	0.3661091682	-0.2092180177	6.7171556183	0.2545026377	0.469539875
kdgK	0.0025406651	6.9880389904	0.9991186751	1	0.0229020314	6.9880389904	0.8900988819	0.9935807308	-0.3345290425	6.9880389904	0.0269723021	0.1611210535	-0.3853420748	6.9880389904	0.0127315762	0.0567830941	-0.4276866046	6.9880389904	0.0057316587	0.0246174743
kdgR	0.025296857	7.6966502791	0.8834456773	1	0.123572229	7.6966502791	0.3846734748	0.7546262771	0.1225586782	7.6966502791	0.3872938391	0.6988081206	0.0729786154	7.6966502791	0.6180331924	0.8127533868	0.0503687354	7.6966502791	0.7306532645	0.8831844218
kdgT	-0.0865215765	3.1313482149	0.8384492883	1	-0.3123871529	3.1313482149	0.248156567	0.6546882405	-0.3199315698	3.1313482149	0.290082687	0.6226412496	-0.1353134198	3.1313482149	0.7867214551	0.9184052528	0.5494231319	3.1313482149	0.0540110614	0.15454864
kdpA	-0.0301602919	3.5194258066	0.9473600242	1	0.1691266924	3.5194258066	0.5802793338	0.8777152418	-0.5141117201	3.5194258066	0.1553146078	0.4570566707	-1.8166050941	3.5194258066	4.71E-06	4.39E-05	-1.5151699783	3.5194258066	4.72E-05	0.0003049578
kdpB	-0.0429081888	4.5435811661	0.775958998	1	0.1110844706	4.5435811661	0.6060179239	0.8862713678	-0.1291877289	4.5435811661	0.5254505978	0.8079906485	-1.3512412645	4.5435811661	7.06E-09	8.64E-08	-1.2241740779	4.5435811661	4.83E-08	4.63E-07
kdpC	-0.2348135101	4.0218236435	0.2666767879	1	-0.0250589063	4.0218236435	0.8030026244	0.9738937044	-0.2369790858	4.0218236435	0.2413563585	0.5695744834	-0.4814358646	4.0218236435	0.0306813178	0.1154919016	-0.4923069656	4.0218236435	0.0262065899	0.0886277981
kdpD	0.1129363086	6.9477017909	0.3717277242	1	0.1108431845	6.9477017909	0.3779391783	0.7499545616	-0.0083465707	6.9477017909	0.9649573571	1	-0.064642931	6.9477017909	0.6332437637	0.8219347129	-0.0517079951	6.9477017909	0.7114890883	0.8708290184
kdpE	-0.0407313694	4.2193082739	0.9312687771	1	-0.1116851342	4.2193082739	0.6137602601	0.8905744315	0.012333372	4.2193082739	1	1	0.1379134812	4.2193082739	0.5652201566	0.7793813772	0.0898367141	4.2193082739	0.7180243237	0.8744430524
kdpF	-0.4762204077	-0.3117362988	1	1	-0.4910047837	-0.3117362988	1	1	-1.6370989226	-0.3117362988	0.2972505845	0.6286022947	-4.2062462335	-0.3117362988	0.0651431034	0.2067920391	-2.5426341234	-0.3117362988	0.2246352353	0.4327777169
kdsA	-0.0225573699	8.8345089313	0.858737089	1	0.0990186638	8.8345089313	0.4121084128	0.7722537665	-0.0059677504	8.8345089313	0.9635370096	1	-0.1173484338	8.8345089313	0.3364757255	0.5817887444	-0.0858609211	8.8345089313	0.48562205	0.7099907545
kdsB	-0.0204290267	7.5922122526	0.9175534035	1	0.1041901554	7.5922122526	0.5743863552	0.8751292642	0.0359772841	7.5922122526	0.849807062	0.9655165052	0.0301094371	7.5922122526	0.8773154421	0.9676054241	-0.0588005237	7.5922122526	0.7581831352	0.9035506565
kdsC	-0.029442812	6.8820953743	0.8126668887	1	-0.1127146509	6.8820953743	0.4243580174	0.7780102728	0.0936689048	6.8820953743	0.56298098	0.8306921765	-0.0062777946	6.8820953743	0.920162434	0.9864562003	0.0897976483	6.8820953743	0.5827019864	0.7847930484
kdsD	-0.0282153628	7.6333916397	0.8438238028	1	0.0681466363	7.6333916397	0.6358709859	0.9047366229	0.1286195677	7.6333916397	0.3596117663	0.6765363716	0.0100221752	7.6333916397	0.9602216902	1	-0.0557461568	7.6333916397	0.6901383757	0.8589233044
kdtA	-0.1176210949	6.0383842818	0.4811083544	1	0.0911774732	6.0383842818	0.5982055488	0.8827408405	-0.1054970858	6.0383842818	0.5169696142	0.8039045956	0.1093005876	6.0383842818	0.5440554962	0.7653843289	0.1163825637	6.0383842818	0.4879757584	0.7123949225
kduD	-0.0866056573	3.9071823652	0.7763738981	1	-0.0760234349	3.9071823652	0.7385049412	0.9456759446	0.0959773944	3.9071823652	0.7578701459	0.9312253729	-0.1550018473	3.9071823652	0.5024726414	0.7305754891	0.0061197608	3.9071823652	1	1
kduI	-0.5038317226	3.5209705028	0.0483169922	0.9027464385	-0.1392512814	3.5209705028	0.5617667713	0.8675973689	-0.172055271	3.5209705028	0.5083310258	0.8002501443	-0.2202273039	3.5209705028	0.3763847199	0.6217586047	0.027804178	3.5209705028	0.9201674561	0.9929947799
kefA	0.007461251	7.6214538312	0.96576703	1	0.0334289613	7.6214538312	0.7892514076	0.9678996654	-0.0393018969	7.6214538312	0.7458752088	0.924807743	-0.0445307087	7.6214538312	0.7300793928	0.8837969999	-0.1915571494	7.6214538312	0.1229063642	0.2827438855
kefB	-0.1233075539	4.9157975863	0.6512348608	1	0.1201366142	4.9157975863	0.5772981497	0.8760920027	1.0701590472	4.9157975863	1.38E-07	2.94E-06	1.5615054334	4.9157975863	2.80E-14	5.18E-13	1.3935405637	4.9157975863	1.37E-11	1.77E-10
kefC	-0.0905349219	5.2624569877	0.6113727854	1	0.1078329315	5.2624569877	0.5481634521	0.8587511012	-0.194441734	5.2624569877	0.2911084253	0.6234509743	0.0595825634	5.2624569877	0.7540719459	0.8982190085	0.2176606224	5.2624569877	0.2318315403	0.4409727482
kefF	-0.1336568446	3.5819271865	0.6115244922	1	-0.1104738436	3.5819271865	0.6930136896	0.9284321125	-0.1307374279	3.5819271865	0.6639533751	0.8839676832	-0.2670653907	3.5819271865	0.3899036439	0.6328665667	0.5886428314	3.5819271865	0.0192025823	0.0687292425
kefG	0.5358568207	4.4950047155	0.046673868	0.8909522794	1.7538368916	4.4950047155	1.65E-11	1.77E-09	2.4425170301	4.4950047155	7.59E-22	5.35E-20	2.3074823743	4.4950047155	8.99E-19	2.08E-17	2.172960839	4.4950047155	1.15E-16	1.94E-15
kgtP	0.3004391938	10.4037470116	0.2437142283	1	1.9775467606	10.4037470116	6.09E-14	8.43E-12	3.7063123164	10.4037470116	1.09E-39	3.35E-37	4.0220671656	10.4037470116	3.31E-45	3.74E-43	3.6530072764	10.4037470116	8.76E-39	5.02E-37
kil	-0.0690854658	0.6800823589	1	1	-0.6217878733	0.6800823589	0.4322728385	0.7833805238	-0.1728526417	0.6800823589	1	1	-0.9411682567	0.6800823589	0.2598752639	0.5036842322	-0.6258339826	0.6800823589	0.4088421315	0.6399332926
kptA	0.0995871306	3.6088764123	0.8481887331	1	0.072221254	3.6088764123	0.8669550454	0.9862075532	0.297962494	3.6088764123	0.3238212099	0.6518942806	-0.2765941778	3.6088764123	0.3744580389	0.6204850606	-0.3039314674	3.6088764123	0.309074811	0.5331230173
ksgA	-0.0254354108	7.5572218488	0.8668383499	1	0.0749554553	7.5572218488	0.6659162786	0.920834004	-0.060225165	7.5572218488	0.7030160377	0.9061589093	-0.0085044141	7.5572218488	0.9448694736	0.9980851916	0.1147682309	7.5572218488	0.4930340907	0.7158828328
lacA	-0.3861152295	2.3270531307	0.2775530479	1	-0.0300531458	2.3270531307	1	1	-0.1325329452	2.3270531307	0.8077786801	0.9508795566	-0.4544483161	2.3270531307	0.2775530479	0.5216644609	-0.1747278303	2.3270531307	0.6477420501	0.8302154895
lacI	0.0978474311	6.1762413085	0.521650905	1	0.0995260949	6.1762413085	0.5254729964	0.8478870777	0.0847768802	6.1762413085	0.5743119075	0.8386999255	0.5275047421	6.1762413085	0.0010418882	0.0066590923	0.6734092479	6.1762413085	2.12E-05	0.0001454164
lacY	-0.3267006654	2.7538394442	0.3407412551	1	-0.3843062676	2.7538394442	0.2087939009	0.6231246783	-0.5541454601	2.7538394442	0.0802544255	0.3171046528	-0.4119126784	2.7538394442	0.2072845554	0.4372479791	-0.1559947453	2.7538394442	0.4941126453	0.7169641255
lacZ	-0.4397807528	4.0318372028	0.1296776702	1	-0.5017414138	4.0318372028	0.0749293427	0.4469743432	-0.9105709247	4.0318372028	0.0009415118	0.0108997121	-1.0273660155	4.0318372028	0.0004064757	0.0028022685	-0.863684208	4.0318372028	0.0014546032	0.0073241745
lamB	-0.4449289455	3.960280774	0.1363697759	1	-0.2246483075	3.960280774	0.439690031	0.7894935967	-0.4767661704	3.960280774	0.0947683885	0.3470219221	-0.3259501988	3.960280774	0.2791875875	0.5238578803	-0.6974404941	3.960280774	0.0139054349	0.0525738052
lar	-0.7037280556	0.1165765691	0.5584911157	1	-0.9529045738	0.1165765691	0.4001453909	0.7665586324	-1.2198977639	0.1165765691	0.1565490382	0.4589611734	-0.2652907193	0.1165765691	1	1	0.3218010143	0.1165765691	1	1
ldcA	0.0657072758	6.9136580098	0.6749281972	1	0.0208390064	6.9136580098	0.9232731863	1	-0.1361431171	6.9136580098	0.3397220998	0.6636548909	-0.1759809264	6.9136580098	0.2206080159	0.455972776	-0.5061972328	6.9136580098	0.0006071833	0.0033434006
ldcC	-0.1116988654	6.8293334298	0.507914644	1	0.0845333367	6.8293334298	0.5880428409	0.8777152418	0.000786651	6.8293334298	0.9906989945	1	-0.2090542849	6.8293334298	0.1961774593	0.4257615906	-0.1679055363	6.8293334298	0.2942525683	0.5139547706
ldhA	0.2713304844	8.0177075242	0.0843942151	1	1.0469480481	8.0177075242	1.83E-11	1.92E-09	1.2919107175	8.0177075242	1.13E-16	5.04E-15	1.3000950772	8.0177075242	9.86E-17	2.04E-15	0.9709228297	8.0177075242	5.13E-10	5.81E-09
ldrA	0	-0.957314207	1	1	0	-0.957314207	1	1	0	-0.957314207	1	1	1.7829577383	-0.957314207	1	1	0	-0.957314207	1	1
ldrB	0.5349200407	0.9614062009	0.2546132009	1	-0.0074188047	0.9614062009	0.7054891061	0.9332420637	0.1449316037	0.9614062009	0.5787619863	0.8398336125	0.5995035521	0.9614062009	0.1926648405	0.4209787858	-0.0263265207	0.9614062009	0.8395445808	0.9481205071
ldrC	0	-0.9984928561	1	1	0	-0.9984928561	1	1	0	-0.9984928561	1	1	0	-0.9984928561	1	1	0	-0.9984928561	1	1
ldrD	0.0485836793	2.6817000444	0.8749837904	1	-0.1342050732	2.6817000444	0.884780246	0.9919817893	-0.1367581097	2.6817000444	0.8311649417	0.9583499127	0.4986955177	2.6817000444	0.1326369256	0.3370861511	0.2556426651	2.6817000444	0.4337996906	0.661636957
lepA	0.1078080302	9.2956000401	0.5056716703	1	0.2003177966	9.2956000401	0.2153003982	0.6295961627	-0.0252029817	9.2956000401	0.8769364822	0.9780690994	0.276800799	9.2956000401	0.0875329449	0.2536801607	0.3831074416	9.2956000401	0.0177148374	0.0645297641
lepB	0.0457831158	8.064961797	0.7311293022	1	0.1601388307	8.064961797	0.2254231817	0.6349245895	0.0460106343	8.064961797	0.7318811266	0.9192695463	0.1527532814	8.064961797	0.2495083545	0.4909736787	0.3791402999	8.064961797	0.0039204054	0.0179319926
leuA	-0.0735616191	10.2463998061	0.8099033958	1	0.0622925869	10.2463998061	0.8390981211	0.9809333199	-0.0320802672	10.2463998061	0.9161610302	0.9960809954	0.3937611962	10.2463998061	0.1978528516	0.4280997469	0.1530028535	10.2463998061	0.617080599	0.8079178212
leuB	-0.1182341315	10.2583877915	0.670938259	1	0.1017424447	10.2583877915	0.7147098242	0.9360884323	0.0408416322	10.2583877915	0.883638036	0.9808060224	0.1159620187	10.2583877915	0.6773582188	0.8507363253	-0.0097564436	10.2583877915	0.9715290286	1
leuC	-0.021818933	10.6112969577	0.9458151216	1	0.2792955697	10.6112969577	0.380723472	0.7514739486	0.2957068692	10.6112969577	0.3532921367	0.6720060794	0.1900469351	10.6112969577	0.5512500473	0.7694569234	0.1536250017	10.6112969577	0.6299405124	0.8164135489
leuD	-0.0758667666	9.4383841216	0.7756658694	1	0.1135952616	9.4383841216	0.6696926943	0.922377441	0.278167669	9.4383841216	0.2944676761	0.6261082518	0.066027139	9.4383841216	0.8061498605	0.9307563578	0.1775140566	9.4383841216	0.5046228266	0.7251104182
leuL	-0.5268862944	4.3698572078	0.1836347602	1	-0.9085988696	4.3698572078	0.0202650032	0.2327224298	-0.0234638908	4.3698572078	0.9627299153	1	-0.0072894726	4.3698572078	0.9699997885	1	0.073188032	4.3698572078	0.8749155519	0.9672489821
leuO	-0.2052376452	4.049397378	0.4533047637	1	-0.0648764261	4.049397378	0.8887083744	0.9935807308	0.0761901062	4.049397378	0.6960304158	0.8999808456	-0.3339448684	4.049397378	0.1985741708	0.4281506343	-0.2459096373	4.049397378	0.3113330313	0.5362757422
leuP	0.651099849	6.0422260553	0.0045435987	0.2687580428	-0.4914866337	6.0422260553	0.0423126902	0.3443310074	0.1456708904	6.0422260553	0.5101184545	0.8019614795	0.202626276	6.0422260553	0.3729186758	0.6192733459	0.7086025498	6.0422260553	0.0017787907	0.0087916065
leuQ	0.278171233	4.989544493	0.2319568273	1	-0.7158330176	4.989544493	0.0046399301	0.087816585	0.0924369564	4.989544493	0.6482318328	0.8758964119	0.1089329811	4.989544493	0.6032314698	0.8060965085	0.4701829957	4.989544493	0.0360201517	0.1137548173
leuS	-0.0055908451	10.3876703387	0.9683272546	1	0.1638346081	10.3876703387	0.2192035118	0.6295961627	-0.0208760271	10.3876703387	0.8760396628	0.9777888028	-0.0560728548	10.3876703387	0.6744001451	0.8495420135	-0.0839647083	10.3876703387	0.5310665378	0.7458897252
leuT	0.5869695728	4.0648814547	0.0391520081	0.8407893746	-0.6805002115	4.0648814547	0.0423298654	0.3443310074	0.0160297576	4.0648814547	0.9219190609	0.9976423196	0.4118127068	4.0648814547	0.1486098902	0.3612221157	0.5506846059	4.0648814547	0.0513182131	0.1493304371
leuU	0.3646468994	4.3206734886	0.1556531302	1	-0.4630817311	4.3206734886	0.1198098134	0.5096738857	-0.0518028983	4.3206734886	0.9317148114	0.999165795	0.2136221126	4.3206734886	0.3981514055	0.6416736535	0.3064281111	4.3206734886	0.220198354	0.4286590196
leuV	-0.099133688	3.4565433987	0.8064560764	1	-0.7624980087	3.4565433987	0.03059052	0.2926197853	-0.2871632696	3.4565433987	0.4347936538	0.744479697	-0.0225792124	3.4565433987	1	1	0.500186524	3.4565433987	0.0804351639	0.2052697737
leuW	0.6728735852	6.8026548551	0.0109565123	0.4397964505	-0.1131441124	6.8026548551	0.6684914792	0.922377441	-0.1720187201	6.8026548551	0.5125873112	0.8022303832	0.138650913	6.8026548551	0.6033993655	0.8060965085	0.7912725987	6.8026548551	0.0026563614	0.0126486388
leuX	-1.083035246	0.273441777	0.193630256	1	-0.693052911	0.273441777	0.6784075266	0.9240057498	-2.1189617728	0.273441777	0.0158820053	0.1098748558	-1.3119564817	0.273441777	0.3184100399	0.5654588315	-0.123871302	0.273441777	1	1
leuZ	0.175965308	4.7279334576	0.5574487049	1	-0.5933233006	4.7279334576	0.0645090588	0.4223573289	-0.0205578713	4.7279334576	1	1	0.2813125639	4.7279334576	0.3295977922	0.5756903284	0.6684758526	4.7279334576	0.0220678551	0.0771207793
lexA	0.125376603	6.9893154938	0.3906194865	1	0.1433333687	6.9893154938	0.3202247363	0.7079206423	0.2080563834	6.9893154938	0.1491070678	0.4507891768	0.2057092229	6.9893154938	0.1560165207	0.3713482373	0.0431222868	6.9893154938	0.7479271834	0.8968026948
lgt	-0.0985917194	6.227502256	0.5527759044	1	-0.0298631275	6.227502256	0.8218955895	0.9753806848	-0.000413093	6.227502256	0.9909580086	1	0.0450377681	6.227502256	0.8196480478	0.9396338136	0.1044281919	6.227502256	0.5289782794	0.7446613275
lhr	-0.1698489829	6.6431643131	0.1900035476	1	-0.0505558684	6.6431643131	0.6944632051	0.9286033632	-0.0776622349	6.6431643131	0.536952299	0.8150376386	-0.2374238253	6.6431643131	0.0640351719	0.2038777342	-0.4304262124	6.6431643131	0.0009288351	0.0049190464
ligA	-0.0317145257	7.8427897792	0.8334123827	1	-0.0556289471	7.8427897792	0.6921746415	0.9284321125	-0.2154680508	7.8427897792	0.1161515071	0.3912711551	-0.1068410893	7.8427897792	0.4374650224	0.6787520215	0.0540125318	7.8427897792	0.6797183136	0.8503903749
ligB	-0.2106179413	3.5483422639	0.3990710236	1	-0.2613820473	3.5483422639	0.3368695618	0.7198282428	-0.2777725499	3.5483422639	0.3261515862	0.6530634326	-0.4107770543	3.5483422639	0.1666922338	0.3851227241	0.1829142253	3.5483422639	0.6099267868	0.8040624768
ligT	0.0741452441	4.7618971749	0.7185036509	1	0.0360968756	4.7618971749	0.8133383077	0.9753021325	0.0126942857	4.7618971749	0.9181546164	0.9962588834	-0.0707256657	4.7618971749	0.8044502072	0.9297431969	-0.1305648872	4.7618971749	0.5862214007	0.7865732321
lipA	0.1359756202	9.637454614	0.3616473761	1	0.6198688194	9.637454614	2.76E-05	0.0009961711	0.9099770233	9.637454614	7.84E-10	2.14E-08	1.1482038206	9.637454614	1.14E-14	2.18E-13	1.387828027	9.637454614	1.36E-20	2.82E-19
lipB	0.1592928291	6.3566980279	0.440025928	1	-0.1386649935	6.3566980279	0.470140574	0.8107849447	-0.0452313047	6.3566980279	0.8082726375	0.9508795566	-0.0964182578	6.3566980279	0.6089328865	0.8087095695	0.1361271797	6.3566980279	0.4908071884	0.7144408273
lit	-0.1296868975	5.8574048885	0.5640609803	1	-0.0801140334	5.8574048885	0.7146845352	0.9360884323	-0.0682673429	5.8574048885	0.7420041286	0.922137654	0.1144156219	5.8574048885	0.6056582257	0.8066254235	0.0466295683	5.8574048885	0.8302006507	0.9437192356
livF	0.1427080375	6.9235601681	0.4706016958	1	0.1725036856	6.9235601681	0.3816805598	0.7520184858	0.2084495313	6.9235601681	0.2818427306	0.6144476967	0.7723909196	6.9235601681	5.35E-05	0.0004308041	0.7850803736	6.9235601681	3.85E-05	0.0002544975
livG	-0.0485432577	7.0084520505	0.7950200801	1	0.157505198	7.0084520505	0.3774705189	0.7499545616	0.1994394699	7.0084520505	0.2569305903	0.5876021753	0.762331493	7.0084520505	1.18E-05	0.0001021948	0.5749835778	7.0084520505	0.0009551671	0.0050398557
livH	0.053507696	6.9615938684	0.7942624303	1	0.3314249368	6.9615938684	0.121845706	0.5104683479	0.6809023733	6.9615938684	0.0014342857	0.0157551335	0.9625386632	6.9615938684	8.06E-06	7.17E-05	0.599258135	6.9615938684	0.0054058078	0.0234256123
livJ	0.0278052703	6.4835476562	0.9400411953	1	0.4683005895	6.4835476562	0.0945236793	0.4792975524	0.3914297823	6.4835476562	0.1614918755	0.4636414473	0.48512723	6.4835476562	0.0853389535	0.249850583	0.4840678759	6.4835476562	0.0833319739	0.2105357812
livK	0.0052912329	8.4346139303	0.9806668969	1	0.3437456104	8.4346139303	0.0457488118	0.3585604869	0.6146278776	8.4346139303	0.0003399315	0.0041714447	0.724641163	8.4346139303	2.59E-05	0.0002178993	0.3159241483	8.4346139303	0.0678505758	0.1810051076
livM	0.0157117263	7.2189856015	0.9324928396	1	0.2474681212	7.2189856015	0.1865879833	0.5962763305	0.5203122667	7.2189856015	0.0051817932	0.0461738625	1.0006575935	7.2189856015	8.98E-08	9.94E-07	0.7610336479	7.2189856015	4.72E-05	0.0003049578
lldD	-0.4575563745	5.7043329589	0.0977024783	1	-0.3771129637	5.7043329589	0.1663417162	0.5726556154	-0.3396633421	5.7043329589	0.2403434201	0.5678080249	2.8011314803	5.7043329589	7.09E-33	3.31E-31	3.226101247	5.7043329589	5.86E-43	4.06E-41
lldP	-0.6856801015	5.5740593784	0.127117006	1	0.2759213768	5.5740593784	0.4778893073	0.814352892	2.0706421171	5.5740593784	2.10E-07	4.33E-06	2.9077517514	5.5740593784	1.19E-12	2.00E-11	3.1745204829	5.5740593784	1.14E-14	1.74E-13
lldR	-0.7920545334	4.5480536664	0.0407841412	0.8503452926	-0.9025261172	4.5480536664	0.0196110893	0.2295085248	0.3300504319	4.5480536664	0.3149158015	0.6413632488	2.9098163515	4.5480536664	3.08E-19	7.47E-18	2.9688594017	4.5480536664	4.26E-20	8.43E-19
lnt	0.0008229526	6.7403210758	1	1	-0.0587714569	6.7403210758	0.7366741256	0.9456759446	-0.172418928	6.7403210758	0.311648988	0.6392042147	-0.0594201658	6.7403210758	0.7297839497	0.8837969999	0.1087695728	6.7403210758	0.5204572781	0.7389633089
lolA	0.0269718856	6.8930438459	0.9044494649	1	0.1705784416	6.8930438459	0.2860078042	0.6866425484	0.2942191504	6.8930438459	0.0602828889	0.2716420359	0.0078299694	6.8930438459	0.9981099637	1	-0.2742513315	6.8930438459	0.0796721121	0.2041716715
lolB	0.0924749169	7.229864843	0.5675248992	1	-0.0318297015	7.229864843	0.8380462007	0.9809333199	0.025073933	7.229864843	0.8809581574	0.9792223825	0.0371928319	7.229864843	0.8244919728	0.940987397	0.0010816081	7.229864843	0.9950564143	1
lolC	-0.0400682736	6.4035999248	0.7465688477	1	-0.1291893753	6.4035999248	0.3240865293	0.7105419312	-0.0595437294	6.4035999248	0.6309716025	0.8677153004	-0.0012260621	6.4035999248	0.9684333542	1	-0.2500262643	6.4035999248	0.0695613256	0.184537303
lolD	-0.0107477469	6.1857478875	0.9561661424	1	0.0631798651	6.1857478875	0.7135405704	0.9357730534	-0.0802634191	6.1857478875	0.6092367877	0.8562210714	-0.1323635399	6.1857478875	0.4202393692	0.6626407698	-0.0700674322	6.1857478875	0.6705905357	0.8458349519
lolE	0.0730687804	6.9158546493	0.6535729078	1	0.0990534689	6.9158546493	0.5257461754	0.8479458593	-0.0140856763	6.9158546493	0.8950519828	0.9866197669	-0.0584312701	6.9158546493	0.671552193	0.8473315713	0.0062356371	6.9158546493	0.9942829346	1
lon	0.1107015401	9.8999097674	0.3136145501	1	0.1879938619	9.8999097674	0.0860090042	0.4670372852	0.0246350264	9.8999097674	0.8235315421	0.9566672206	0.275815584	9.8999097674	0.0118877629	0.053463813	0.3655965153	9.8999097674	0.0008399641	0.0044815478
lpcA	0.1123860404	7.766396952	0.3949174512	1	0.1990484835	7.766396952	0.1329144457	0.5302362314	0.1038060351	7.766396952	0.4316084185	0.7409105345	0.1322985031	7.766396952	0.3276354129	0.5739538992	-0.1132080885	7.766396952	0.4069659276	0.6383924978
lpd	0.0218422946	11.5565790846	0.9246273241	1	0.974097843	11.5565790846	3.24E-05	0.001159239	2.0531266729	11.5565790846	1.49E-17	7.28E-16	3.7574795331	11.5565790846	4.40E-48	6.30E-46	3.9326541081	11.5565790846	1.08E-51	1.29E-49
lplA	0.0983701035	5.6697103793	0.5329361076	1	0.4093797324	5.6697103793	0.0134035951	0.1821786101	0.1539704004	5.6697103793	0.3554612638	0.6741825018	0.2063949439	5.6697103793	0.2450484725	0.4854617044	-0.055580592	5.6697103793	0.7550240461	0.9025405728
lpp	-0.3083680993	12.7174740539	0.3667530834	1	-0.4425460489	12.7174740539	0.195677697	0.6115300612	-0.0745297626	12.7174740539	0.8271243038	0.9567089338	-0.1478196556	12.7174740539	0.6650161352	0.8427985544	-0.1545840816	12.7174740539	0.6507232138	0.8322276326
lpxA	0.0176446194	9.0514707508	0.8799532071	1	0.0925269235	9.0514707508	0.4477135142	0.79579585	0.0951064364	9.0514707508	0.4363644278	0.7452513294	0.1208361619	9.0514707508	0.3230709616	0.5689174991	-0.095370373	9.0514707508	0.4465802655	0.6734769103
lpxB	0.0502613351	7.6869990994	0.7473201875	1	0.0172645946	7.6869990994	0.9181902034	1	0.1859764051	7.6869990994	0.2243681267	0.5516599522	0.1278792231	7.6869990994	0.408338999	0.6519762084	0.0669854244	7.6869990994	0.6610654818	0.8405124476
lpxC	0.104271235	10.9445401734	0.4823951072	1	0.0776338952	10.9445401734	0.6003100926	0.884504922	0.0418550276	10.9445401734	0.7780442605	0.9375822205	0.2257067299	10.9445401734	0.1284573765	0.3308696697	0.2200044253	10.9445401734	0.1381754039	0.3079726828
lpxD	-0.0080439509	10.1258094945	0.9469685625	1	0.0725698404	10.1258094945	0.5460467297	0.8580408164	0.1375525656	10.1258094945	0.2525508413	0.5813000339	0.0100583754	10.1258094945	0.9353297216	0.9924014709	-0.1313997827	10.1258094945	0.2768382206	0.493749733
lpxH	-0.0345717106	5.9990998653	0.8652994472	1	-0.1411650678	5.9990998653	0.4685834537	0.8107849447	-0.0996280982	5.9990998653	0.6141209068	0.8591691513	0.075201037	5.9990998653	0.717363648	0.8765510294	0.0617841063	5.9990998653	0.7552689982	0.9025821779
lpxK	-0.0172304849	5.3637212453	0.9831056444	1	0.0011255715	5.3637212453	0.9855727073	1	0.0205844989	5.3637212453	0.9030832638	0.9908759515	0.0048139897	5.3637212453	0.9501994914	0.9992915807	0.160563821	5.3637212453	0.3717143616	0.6017765485
lpxL	0.0031247374	6.0927349888	1	1	-0.6347420763	6.0927349888	0.0004642367	0.0126999772	-1.0317928379	6.0927349888	1.97E-08	4.63E-07	-1.0677311483	6.0927349888	1.33E-08	1.60E-07	-0.9959949519	6.0927349888	1.01E-07	9.36E-07
lpxM	0.2251153227	6.5562659018	0.1286667856	1	0.1424129087	6.5562659018	0.3325652981	0.7168404172	0.1485805787	6.5562659018	0.3123534689	0.6394462103	0.1815445434	6.5562659018	0.2159624171	0.4506037843	0.322637974	6.5562659018	0.024873701	0.0849225324
lrhA	0.1161845383	6.0013262702	0.6602423152	1	-0.1421636619	6.0013262702	0.5729884477	0.8734392668	0.0409044039	6.0013262702	0.8981531333	0.9881064824	-0.3451715655	6.0013262702	0.1760998055	0.3982878698	0.0299651153	6.0013262702	0.918427127	0.9920696385
lrp	0.0671584696	8.6816214902	0.6702283894	1	0.2475244603	8.6816214902	0.1213713479	0.5104683479	0.4013602577	8.6816214902	0.0119841593	0.088744766	0.5526743958	8.6816214902	0.0005679171	0.0038155537	-0.0049739797	8.6816214902	0.9811396239	1
lspA	-0.0440019962	7.2197062017	0.8400326708	1	0.2237541384	7.2197062017	0.238379841	0.647591029	0.2636186732	7.2197062017	0.1656790799	0.4721908747	0.0198589736	7.2197062017	0.9192109933	0.9864562003	-0.0234040277	7.2197062017	0.9189701882	0.9920696385
lsrB	-0.1455450948	3.0092191413	0.7850076602	1	-0.3404842617	3.0092191413	0.2757734549	0.6748760959	0.0385262628	3.0092191413	0.8661680407	0.9725991463	-0.2809258984	3.0092191413	0.4410795712	0.6802669973	0.0596496476	3.0092191413	0.8995527402	0.9828003234
lsrC	-0.071341959	2.3210321749	1	1	-0.0271712919	2.3210321749	0.8604169998	0.9849142016	-0.1569295365	2.3210321749	1	1	0.0808568181	2.3210321749	0.6319636951	0.8219347129	0.2728112388	2.3210321749	0.3290489262	0.5559658293
lsrD	-0.8251501718	1.9831595602	0.0431217659	0.8558381392	-0.5186491525	1.9831595602	0.1506864285	0.5529852737	-0.5030790463	1.9831595602	0.2266777974	0.5538178773	-0.6880565916	1.9831595602	0.1304098262	0.3341946322	-0.6277674368	1.9831595602	0.143862713	0.3170294265
lsrF	-0.2712194836	3.416459924	0.4117976477	1	-0.2269934133	3.416459924	0.4169664108	0.7753724554	7.34E-05	3.416459924	1	1	-0.4794699461	3.416459924	0.1085760513	0.2949887833	-0.2181628292	3.416459924	0.4328642824	0.6615144995
lsrG	-0.7554045049	2.8183607412	0.041568218	0.8503452926	-0.4666368675	2.8183607412	0.16662178	0.5726556154	0.0409003667	2.8183607412	0.8132400263	0.9530038124	-0.256246621	2.8183607412	0.510760459	0.7371358103	-0.1655763812	2.8183607412	0.7288596561	0.8823146063
ltaE	0.0019574679	7.5875740363	1	1	0.0208163356	7.5875740363	0.910189335	1	-0.1310398811	7.5875740363	0.3045004478	0.6345606129	-0.3278787128	7.5875740363	0.012724323	0.0567830941	-0.1488604846	7.5875740363	0.251343631	0.4653107306
luxS	0.0766996403	9.6259620413	0.5945680425	1	0.0444535931	9.6259620413	0.7576767029	0.9530261298	0.0816797682	9.6259620413	0.5701763147	0.836694159	0.0541340413	9.6259620413	0.7058434354	0.8689015635	-0.0129654809	9.6259620413	0.9244306931	0.99459665
lysA	0.5639185144	6.2107468177	0.0034603694	0.2397142992	0.9437776157	6.2107468177	8.01E-07	4.00E-05	-1.067983083	6.2107468177	1.09E-07	2.35E-06	-0.1418512599	6.2107468177	0.4706634955	0.7026415409	-0.2914439168	6.2107468177	0.1332703082	0.2993016556
lysC	-0.0086949162	8.7830456408	0.9667084791	1	-0.1509578769	8.7830456408	0.4430789151	0.7931616472	-0.1717338403	8.7830456408	0.3842063159	0.6965665373	0.0432051381	8.7830456408	0.8322758352	0.9447731568	-0.7255278219	8.7830456408	0.0002727337	0.0016002612
lysP	0.2447972096	7.9842311154	0.432092974	1	0.2640339342	7.9842311154	0.397994414	0.7648259544	-0.1528172025	7.9842311154	0.6237559124	0.8630900915	0.5634985932	7.9842311154	0.0709696873	0.2192912281	0.3388702317	7.9842311154	0.2762033541	0.4934912905
lysQ	-0.0049237359	2.5653437198	1	1	0.0539702911	2.5653437198	0.8281458381	0.9776497471	-0.4013338315	2.5653437198	0.3411757856	0.6636548909	-0.0851834026	2.5653437198	0.9330169598	0.9906817904	0.052490713	2.5653437198	0.7543926872	0.9021464652
lysR	0.2521771222	4.6551107329	0.2664893406	1	0.3474602587	4.6551107329	0.0888172042	0.4685422551	0.3204235804	4.6551107329	0.1216861311	0.4017232384	0.211260997	4.6551107329	0.3686204365	0.61508344	0.0251388543	4.6551107329	1	1
lysS	-0.0120850694	9.8426060371	0.9391113397	1	0.1724717445	9.8426060371	0.2688039065	0.6696709851	-0.0847790271	9.8426060371	0.5846972582	0.8409944592	0.00705062	9.8426060371	0.9671757091	1	-0.0766693808	9.8426060371	0.6233572152	0.8126286172
lysT	0.6776603877	8.5380178216	0.005533787	0.2769125829	-0.1064666914	8.5380178216	0.6582558583	0.9181200795	-0.0101794786	8.5380178216	0.9636051059	1	-0.1005789574	8.5380178216	0.6779784169	0.8507570528	0.497024706	8.5380178216	0.041377525	0.1266689022
lysU	0.0347795893	8.222706114	0.8682459511	1	0.2554537876	8.222706114	0.2269554803	0.6350317837	0.4114951305	8.222706114	0.0523292373	0.2520729102	0.2687379262	8.222706114	0.2049562912	0.4352778942	-0.149297955	8.222706114	0.4910447915	0.7144435568
lysV	0.2898896592	0.4086056206	1	1	-0.5036750954	0.4086056206	0.7797978818	0.9646405248	-0.2037950635	0.4086056206	1	1	0.8171196007	0.4086056206	0.3488299845	0.5950878717	0.8756695646	0.4086056206	0.254882495	0.4696354852
lysW	0.657935192	5.8815442445	0.0006666307	0.0818051118	0.11584412	5.8815442445	0.5388940109	0.854127019	0.0104896925	5.8815442445	0.9317518436	0.999165795	0.1438871618	5.8815442445	0.4411073846	0.6802669973	0.5766312125	5.8815442445	0.0024765601	0.0118714572
lysY	0.6659552744	4.9806799651	0.012268984	0.4622393527	0.1168969582	4.9806799651	0.6728471112	0.922377441	-0.0566981014	4.9806799651	0.8444897154	0.9633687457	0.0764511023	4.9806799651	0.8043646737	0.9297431969	0.4681666947	4.9806799651	0.0751028233	0.19620841
lysZ	0.3757301345	6.0092635526	0.1042377405	1	0.0404412266	6.0092635526	0.857769999	0.9845042115	-0.1973951779	6.0092635526	0.4062810945	0.7175071139	0.0311871343	6.0092635526	0.8797436976	0.9676054241	0.2617565527	6.0092635526	0.2481872393	0.4618897538
lyxK	-0.250479821	2.753563018	0.5967614533	1	0.0497830799	2.753563018	0.7629463237	0.9535360219	-0.455540091	2.753563018	0.3076129213	0.6365713608	-0.1708323806	2.753563018	0.8855664663	0.9681633894	0.393404836	2.753563018	0.2037333331	0.4057521747
maa	-0.4163012559	4.631669614	0.0495217837	0.9027464385	-0.3412479373	4.631669614	0.1058965736	0.4938120042	-0.0363389238	4.631669614	0.8372405032	0.9607127869	0.0354909388	4.631669614	0.9291341956	0.9888655131	0.129358503	4.631669614	0.6359058829	0.8211941942
macA	-0.1422591399	5.7092049574	0.4027672765	1	-0.2560224962	5.7092049574	0.1368834253	0.5325310794	-0.0702893232	5.7092049574	0.6544370511	0.8786518082	-0.0949659874	5.7092049574	0.5783844155	0.7868809655	-0.3429458523	5.7092049574	0.051830208	0.1504126644
macB	0.1677216427	5.843879479	0.282040889	1	0.2804597537	5.843879479	0.0663060084	0.4229286658	0.0719894453	5.843879479	0.6432709514	0.8746544119	0.2150534846	5.843879479	0.1703536484	0.3899316375	0.103080515	5.843879479	0.5370635973	0.7514741635
maeB	0.0088090451	7.8078247744	0.9318060214	1	0.3863593113	7.8078247744	0.0114432548	0.1656779596	0.8963714559	7.8078247744	4.12E-09	1.03E-07	1.3641010046	7.8078247744	6.37E-19	1.50E-17	1.0708396143	7.8078247744	2.80E-12	3.78E-11
mak	-0.115212045	5.2510830295	0.5387976243	1	0.0306630584	5.2510830295	0.928277425	1	-0.0732989672	5.2510830295	0.7328359777	0.9192695463	-0.1275830284	5.2510830295	0.528134187	0.7533651499	0.0327434203	5.2510830295	0.9205398111	0.9930202736
malE	-0.5389701114	5.1053435331	0.0378563014	0.8253442368	-0.1472283141	5.1053435331	0.5782542348	0.8763591878	-0.5381203225	5.1053435331	0.0330011212	0.1860198392	-0.9891090519	5.1053435331	0.0001129195	0.0008464033	-1.5690475307	5.1053435331	2.30E-09	2.47E-08
malF	-0.3017904575	3.9195448276	0.2613521226	1	-0.2420109661	3.9195448276	0.3514030194	0.7308385554	-0.3395835602	3.9195448276	0.1968570753	0.5155494745	-0.6407501208	3.9195448276	0.0172623961	0.0726170336	-0.7914981062	3.9195448276	0.0018406194	0.0090555099
malG	-0.2854663883	3.5304662646	0.3097496724	1	-0.1899076723	3.5304662646	0.4846221654	0.8186264452	-0.4287608399	3.5304662646	0.1030521517	0.3648160803	-0.47657391	3.5304662646	0.0922250938	0.2628445771	-0.5608467123	3.5304662646	0.0312142101	0.1021058892
malI	0.0180042814	4.3866110291	1	1	-0.0637492542	4.3866110291	0.7232296862	0.9418582991	0.0154018324	4.3866110291	1	1	0.2143836544	4.3866110291	0.3728229878	0.6192733459	0.2786558765	4.3866110291	0.2298630901	0.4397603439
malK	-0.7378854377	2.595155916	0.0295978504	0.7431350429	-0.2974104502	2.595155916	0.3718448951	0.7468872899	-1.3192110078	2.595155916	0.0001196077	0.0016103921	-1.2962624553	2.595155916	0.0005047791	0.0034142143	-0.847726427	2.595155916	0.0099949476	0.0398961896
malM	0.1572233768	4.2755480377	0.4353961507	1	0.1132782262	4.2755480377	0.5357480443	0.8528476983	0.168705557	4.2755480377	0.3846259542	0.6967948371	0.1894238664	4.2755480377	0.3341915064	0.5801421305	0.0719168096	4.2755480377	0.7465974717	0.8958131172
malP	-0.0015528264	7.1145699391	1	1	0.2808674374	7.1145699391	0.1677202545	0.5726556154	0.1054702732	7.1145699391	0.603943387	0.8536657229	-0.323138268	7.1145699391	0.1134706231	0.3053253925	-0.1862783376	7.1145699391	0.3672849707	0.5972450055
malQ	-0.0819620678	6.9300867271	0.6409755754	1	0.2472408187	6.9300867271	0.1456184064	0.5476629208	0.1689517036	6.9300867271	0.3197692934	0.6466265883	-0.1090497127	6.9300867271	0.5223992653	0.7499013518	-0.0811309344	6.9300867271	0.6333034337	0.8190190969
malS	-0.1435284675	4.5564976893	0.6155534258	1	0.0257229365	4.5564976893	0.9228351757	1	-0.0017869438	4.5564976893	1	1	0.0264828308	4.5564976893	0.8893225785	0.9709304715	0.1141657635	4.5564976893	0.694032531	0.8600316563
malT	0.1520160918	8.3771297488	0.3557381398	1	-0.3087635091	8.3771297488	0.0620758348	0.4147791009	-0.7660421527	8.3771297488	4.09E-06	6.97E-05	-0.7380939726	8.3771297488	1.02E-05	8.93E-05	-0.9036951057	8.3771297488	6.73E-08	6.36E-07
malX	-0.0467787109	4.6664951303	0.802313666	1	-0.2648997052	4.6664951303	0.1744573995	0.5844731131	-0.1638345122	4.6664951303	0.3967236153	0.7093788209	-0.4052979819	4.6664951303	0.0420282391	0.1478388919	-0.4069026578	4.6664951303	0.0358233928	0.1133000531
malY	0.0163829915	5.9504458055	0.9284451647	1	0.2112847279	5.9504458055	0.2028443131	0.6179167493	-0.0456573188	5.9504458055	0.8005062433	0.9472247689	-0.2813534421	5.9504458055	0.1044896469	0.2884282356	-0.4928998891	5.9504458055	0.0049315772	0.0217912798
malZ	-0.0181088059	5.7151183199	0.9520743188	1	0.1499360795	5.7151183199	0.3573718525	0.7340564832	0.0498576836	5.7151183199	0.7674474977	0.9323387822	0.0711035837	5.7151183199	0.6700944548	0.8462380721	0.0005178384	5.7151183199	1	1
manA	0.0264501448	8.3840082019	0.8327034435	1	0.0991220673	8.3840082019	0.4249620722	0.7780102728	-0.1362991364	8.3840082019	0.2644993282	0.5963383805	-0.6176924526	8.3840082019	6.82E-07	6.87E-06	-0.9153674459	8.3840082019	2.85E-13	4.08E-12
manX	-0.0536382445	8.1386936904	0.7770247146	1	-0.0637623358	8.1386936904	0.7327935487	0.9449474625	-0.2411657175	8.1386936904	0.1977457018	0.5169310951	-1.0614450846	8.1386936904	2.62E-08	3.04E-07	-2.0652702779	8.1386936904	1.51E-25	4.08E-24
manY	0.0401615672	8.1354403132	0.8198349198	1	0.2212196958	8.1354403132	0.2229256776	0.631573737	0.0536267965	8.1354403132	0.765473271	0.9321223543	-0.6891251863	8.1354403132	0.0001936921	0.0014076272	-1.9083474641	8.1354403132	3.36E-23	8.06E-22
manZ	-0.0262250421	8.3200798234	0.8927006649	1	0.2325101024	8.3200798234	0.1821810556	0.5918817198	0.1873271937	8.3200798234	0.2822596753	0.6144476967	-0.5598720759	8.3200798234	0.0015585134	0.0094813243	-1.7415995005	8.3200798234	1.08E-21	2.41E-20
maoC	-0.7630127708	2.7324374564	0.1047233309	1	-0.2850568911	2.7324374564	0.6585882337	0.9181200795	-0.0849861036	2.7324374564	1	1	-0.0960609756	2.7324374564	1	1	0.5670425888	2.7324374564	0.1145641682	0.2694704832
map	0.1210555779	8.5214118269	0.3266819727	1	0.4403887087	8.5214118269	0.0003187359	0.0091264704	0.5806762184	8.5214118269	1.97E-06	3.46E-05	0.6826215226	8.5214118269	2.68E-08	3.10E-07	0.7236496922	8.5214118269	3.42E-09	3.62E-08
marA	0.2485460709	5.2494454961	0.3043309353	1	0.1857035699	5.2494454961	0.4329298189	0.7842402245	0.0875254816	5.2494454961	0.7369470828	0.9198453126	0.1765228536	5.2494454961	0.4496359438	0.6849879187	0.6014517307	5.2494454961	0.0065827554	0.0278825783
marB	0.1643794493	3.2530607874	0.6121462633	1	0.3336817875	3.2530607874	0.3034959959	0.6972923404	0.4014897532	3.2530607874	0.246849248	0.576612212	0.9186538923	3.2530607874	0.0076773627	0.0375133933	1.2607197213	3.2530607874	0.00012152	0.0007413757
marC	-0.0956605188	5.2558432277	0.6523006416	1	-0.2042783409	5.2558432277	0.3126486955	0.7035317575	-0.2222931628	5.2558432277	0.2577631511	0.5888791139	-0.3700716261	5.2558432277	0.0627752452	0.201358983	-0.0733382605	5.2558432277	0.7299263485	0.8827708204
marR	0.3897680656	4.1118327041	0.143010381	1	0.1569900336	4.1118327041	0.6401070517	0.9064264052	0.0008606937	4.1118327041	0.912631112	0.9941705013	-0.2474412536	4.1118327041	0.2764866454	0.5207597142	-0.139239427	4.1118327041	0.5243804557	0.7408770416
mazG	0.0492662373	6.3418694297	0.8015733922	1	0.0929628611	6.3418694297	0.6051440115	0.8862713678	0.1181822022	6.3418694297	0.5031721068	0.7970429513	-0.2186069548	6.3418694297	0.2142081913	0.4477003318	-0.2244527754	6.3418694297	0.1936031795	0.3902044374
mcrA	-0.5017514189	3.1565515071	0.1081139133	1	-0.4421503666	3.1565515071	0.164663949	0.5721811706	-0.773548203	3.1565515071	0.012104737	0.0890713452	-0.6528947143	3.1565515071	0.0466094978	0.1598944035	-0.3137238498	3.1565515071	0.2919102153	0.5117364795
mcrB	-0.0911086016	5.4010604337	0.6990232299	1	-0.2285950931	5.4010604337	0.2873125599	0.6874188275	-0.0622438009	5.4010604337	0.7717626467	0.9342126486	-0.5971739029	5.4010604337	0.0072714098	0.0358973621	-0.5552875319	5.4010604337	0.0133533221	0.0509800162
mcrC	-0.2799251335	3.4030498038	0.3375158376	1	-0.2017615051	3.4030498038	0.5531787197	0.8611462853	-0.522736355	3.4030498038	0.0525861065	0.2520729102	-0.7542898069	3.4030498038	0.0081627552	0.0394364834	-0.5591497992	3.4030498038	0.0569720088	0.160035826
mdaB	0.068573309	6.15785578	0.6629423786	1	-0.0250293492	6.15785578	0.8797348376	0.9907192771	-0.2110462441	6.15785578	0.1699492892	0.4796332891	-0.4443364532	6.15785578	0.005053971	0.0263432103	-0.4843033239	6.15785578	0.0021870113	0.0105779433
mdh	0.1763396142	10.1784902258	0.477950226	1	0.8390876137	10.1784902258	0.0007680963	0.0201156926	1.8573066266	10.1784902258	3.02E-13	1.05E-11	3.1554518648	10.1784902258	2.94E-32	1.30E-30	3.4073953288	10.1784902258	1.41E-36	7.11E-35
mdlA	-0.1339619731	4.7362034482	0.5877058008	1	-0.1275308433	4.7362034482	0.6187239444	0.8943118941	-0.1666120056	4.7362034482	0.4627236407	0.7637963247	-0.0582366646	4.7362034482	0.8526649801	0.9550474066	0.3569670184	4.7362034482	0.0642998538	0.1739279481
mdlB	0.2145829488	4.6040227553	0.3163198597	1	0.0402611834	4.6040227553	0.7608223787	0.9532284327	-0.0113863188	4.6040227553	1	1	0.0159718294	4.6040227553	0.8613482319	0.9589141151	0.5830324718	4.6040227553	0.0041088366	0.0187141605
mdoB	0.1091339957	6.2224585623	0.5317574269	1	0.2494637595	6.2224585623	0.1212592039	0.5104683479	0.0398071739	6.2224585623	0.8527069108	0.9671738283	0.3255154613	6.2224585623	0.0428736814	0.1495877022	0.3140775995	6.2224585623	0.0482125481	0.14206328
mdoC	-0.3009696264	3.783277963	0.252672467	1	-0.2869039536	3.783277963	0.2313044354	0.6380803727	-0.450414878	3.783277963	0.0609625425	0.2735044143	-0.1928006662	3.783277963	0.4477744909	0.6841284213	0.3277693365	3.783277963	0.1590927873	0.3414810201
mdoD	0.1260137819	6.7890249576	0.4242179558	1	0.1363147625	6.7890249576	0.3895728839	0.7591791458	-0.0483347731	6.7890249576	0.7650421018	0.9321223543	0.1344201104	6.7890249576	0.3959286317	0.6397718109	0.1272708795	6.7890249576	0.4304072358	0.6588022372
mdoG	0.0481965709	8.8962802795	0.7675812563	1	0.2458635326	8.8962802795	0.1260968009	0.5183555413	0.3409198849	8.8962802795	0.0333181033	0.1868162579	0.554170754	8.8962802795	0.0005564636	0.0037519797	0.2439844251	8.8962802795	0.1284378796	0.2910328491
mdoH	0.0628891095	8.4167499439	0.6720737801	1	0.1842624418	8.4167499439	0.219601778	0.6295961627	0.2543134253	8.4167499439	0.0897648348	0.3370104592	0.5014538553	8.4167499439	0.0008713683	0.0056791	0.4729759235	8.4167499439	0.0016182045	0.0081004528
mdtA	-0.0071277304	5.0266563949	0.9234464439	1	-0.2079222228	5.0266563949	0.2515362667	0.6568252482	-0.3683176202	5.0266563949	0.0491405733	0.2451321281	-0.3268213599	5.0266563949	0.0857178213	0.2504476478	-0.10694179	5.0266563949	0.5234233883	0.7407260141
mdtB	-0.2085326225	5.6137390232	0.2381699129	1	-0.0680889447	5.6137390232	0.7301772005	0.9449474625	-0.287490327	5.6137390232	0.0943130495	0.346632041	-0.4231367961	5.6137390232	0.017298957	0.0726331884	-0.09415066	5.6137390232	0.6115996528	0.804440668
mdtC	0.0384952177	5.140192258	0.8800756499	1	0.0455503808	5.140192258	0.8115851404	0.9753021325	0.01890365	5.140192258	0.9492632282	1	-0.3462193128	5.140192258	0.0678805974	0.2129635982	-0.0022974276	5.140192258	0.9612637388	1
mdtD	-0.4420309649	3.7927379498	0.0911496564	1	-0.3186023099	3.7927379498	0.1999751977	0.6139780307	-0.5543959792	3.7927379498	0.0243409316	0.1510755797	-0.4021211849	3.7927379498	0.1409409734	0.3499083703	-0.4851067287	3.7927379498	0.0511634391	0.1489809972
mdtE	-0.0271870726	8.7292293922	0.9033757954	1	0.1087470048	8.7292293922	0.6176993473	0.8935731548	-0.347005042	8.7292293922	0.1129589724	0.3859656216	-1.5491063509	8.7292293922	5.39E-12	8.51E-11	-2.0596347702	8.7292293922	1.90E-19	3.58E-18
mdtF	0.0065123573	9.6595981521	0.9745321302	1	0.1256456448	9.6595981521	0.5369486184	0.8532180266	0.0877274583	9.6595981521	0.6664691669	0.8844580313	-1.4518783377	9.6595981521	3.44E-12	5.52E-11	-1.924843573	9.6595981521	9.54E-20	1.85E-18
mdtG	-0.0662096658	4.1741381717	0.7669467137	1	-0.3440183525	4.1741381717	0.0994173846	0.4844295304	-0.3693008062	4.1741381717	0.0871456314	0.3318178075	-0.5176569168	4.1741381717	0.018924211	0.0783039366	-0.4544101921	4.1741381717	0.0339879995	0.1084535349
mdtH	-0.3131851064	3.3046163789	0.2562604343	1	-0.8090845489	3.3046163789	0.0049314707	0.0912959769	-0.4530539578	3.3046163789	0.1111724212	0.3819884394	-0.6543247678	3.3046163789	0.0309264957	0.1160081214	-0.455994404	3.3046163789	0.1130193601	0.266570765
mdtI	-0.5844832462	2.5461540315	0.1505988526	1	-0.2238680965	2.5461540315	0.4676766576	0.8107141562	-0.0343758959	2.5461540315	1	1	-0.1429858529	2.5461540315	0.7267965609	0.8821496683	0.1890153384	2.5461540315	0.6381236005	0.8227982181
mdtJ	-0.6981349984	1.6474390102	0.1606553513	1	-1.3000788483	1.6474390102	0.0066072175	0.1148906844	-0.6353155987	1.6474390102	0.1835833134	0.498217279	-0.6856801129	1.6474390102	0.1706802045	0.3899316375	0.1685301549	1.6474390102	0.6816546372	0.8521804861
mdtK	-0.0037213102	6.7473712022	0.9854974068	1	0.1122081703	6.7473712022	0.552637674	0.8606159571	0.2262959949	6.7473712022	0.2233042813	0.5505693962	0.245478085	6.7473712022	0.1960738413	0.4257615906	0.1234155034	6.7473712022	0.5298198668	0.7448695018
mdtL	1.7844899915	-0.9578272493	1	1	0	-0.9578272493	1	1	0	-0.9578272493	1	1	0	-0.9578272493	1	1	0	-0.9578272493	1	1
melA	-0.1886270557	3.9776372653	0.4823662556	1	-0.3328118296	3.9776372653	0.202308445	0.6175124103	-0.2410257864	3.9776372653	0.3245510987	0.6522915157	-0.3509445539	3.9776372653	0.1463886952	0.3582560944	0.0262497564	3.9776372653	0.9365764433	1
melB	-0.2419189453	4.1051046661	0.2520105756	1	-0.5606601744	4.1051046661	0.0102820725	0.1546924975	-0.4383405967	4.1051046661	0.0372083187	0.2002628178	-0.6413779109	4.1051046661	0.0054100462	0.0279362064	-0.4474831635	4.1051046661	0.035942621	0.1135934933
melR	-0.1212836178	3.9134373039	0.666302941	1	-0.6192968869	3.9134373039	0.0168649696	0.2130442478	-0.1994418981	3.9134373039	0.4559018491	0.7577780349	-0.1218425818	3.9134373039	0.7018197863	0.8663360457	-0.0321425797	3.9134373039	0.9679616864	1
menA	0.0485424552	4.7551716462	0.9286764	1	-0.1968371181	4.7551716462	0.2783905952	0.6793031043	-0.3777179481	4.7551716462	0.0476377442	0.2398050863	-0.2269354445	4.7551716462	0.2268962156	0.4618574625	0.1968007951	4.7551716462	0.3417461478	0.5709061473
menB	-0.0754385474	7.6541452678	0.5916291037	1	0.1948498951	7.6541452678	0.1626667777	0.5698644454	0.2903480861	7.6541452678	0.0351620934	0.1932773928	-0.1086733292	7.6541452678	0.4234784274	0.6650237096	-0.4701922719	7.6541452678	0.000694438	0.0037706841
menC	0.1089771628	7.3150281026	0.4870900206	1	0.3323657668	7.3150281026	0.0343657831	0.3113549678	0.4366911446	7.3150281026	0.0052832183	0.0468831046	-0.0606999241	7.3150281026	0.7028425774	0.8664609515	-0.4593846385	7.3150281026	0.0045876663	0.0204197269
menD	-0.0709278558	6.4989787756	0.6314931594	1	-0.3738517016	6.4989787756	0.0103008275	0.1546924975	-0.9448039982	6.4989787756	2.01E-10	5.82E-09	-1.1540831355	6.4989787756	5.81E-14	1.04E-12	-1.1445790749	6.4989787756	5.99E-14	8.84E-13
menE	0.0699700936	6.3778123011	0.652844582	1	0.329319526	6.3778123011	0.0530502354	0.3835871399	0.4343710236	6.3778123011	0.0105310511	0.0794918531	-0.2548652911	6.3778123011	0.1674812326	0.3861148115	-0.42160109	6.3778123011	0.0235445476	0.0811207047
menF	-0.1108137857	7.1714580619	0.4085382042	1	-0.1645102001	7.1714580619	0.2152495658	0.6295961627	-0.2035062482	7.1714580619	0.1241526957	0.407361213	-0.3460897072	7.1714580619	0.0100869589	0.0471220755	-0.3151829658	7.1714580619	0.0187041011	0.0673943913
mepA	0.107834865	7.2808083755	0.4729394139	1	0.0799363317	7.2808083755	0.6027688246	0.8860218344	0.2351910477	7.2808083755	0.1146875085	0.3884722786	0.2474110581	7.2808083755	0.1011916387	0.2818534942	0.1689631472	7.2808083755	0.2599321613	0.4762835464
metA	0.0459904889	9.364724213	0.7920579066	1	0.4436459145	9.364724213	0.012224386	0.1715808421	0.6738736938	9.364724213	0.0001447491	0.0018954195	0.6297142526	9.364724213	0.0003902843	0.002699309	-0.1176928495	9.364724213	0.5141052533	0.7316375292
metB	0.4658447809	9.4517068126	0.1717676128	1	1.3241641228	9.4517068126	0.0001241993	0.0037303224	2.0624383829	9.4517068126	4.76E-09	1.18E-07	1.7528250653	9.4517068126	5.08E-07	5.20E-06	0.8719652816	9.4517068126	0.0108130966	0.042522251
metC	0.0903819727	8.8686765608	0.5280247624	1	0.2972285739	8.8686765608	0.0387522673	0.3302400559	0.5452358843	8.8686765608	0.0001499318	0.0019573168	0.6690254484	8.8686765608	3.61E-06	3.40E-05	0.2202880889	8.8686765608	0.1245123699	0.2855720923
metE	0.0884097409	13.0422519153	0.7405890252	1	0.5247657608	13.0422519153	0.0499089094	0.3702223932	0.9782145519	13.0422519153	0.0002817856	0.0035387989	1.86906027	13.0422519153	1.19E-11	1.83E-10	1.8973386328	13.0422519153	6.08E-12	8.06E-11
metF	0.4208180588	10.3356825688	0.0830316143	1	1.0627849448	10.3356825688	1.40E-05	0.0005334252	1.427977733	10.3356825688	7.03E-09	1.73E-07	1.17538985	10.3356825688	1.65E-06	1.61E-05	0.5001497934	10.3356825688	0.0393975885	0.1219990214
metG	0.0376866803	9.3750533307	0.8250524835	1	0.3615151056	9.3750533307	0.0345004483	0.3113549678	0.1178101584	9.3750533307	0.4912890588	0.7876396072	0.369801829	9.3750533307	0.0308553709	0.1159438477	0.3080720105	9.3750533307	0.0714702145	0.1886713415
metH	0.0170951701	10.03158639	0.9168305634	1	0.1942778889	10.03158639	0.2369239309	0.6456778447	0.2889837268	10.03158639	0.0782452145	0.3117274128	0.4090630513	10.03158639	0.0128650972	0.0572596812	0.3075370247	10.03158639	0.06140251	0.168621343
metI	0.0394066206	8.8726970095	0.8699840526	1	0.2786126196	8.8726970095	0.2444710993	0.6522318906	0.6667423016	8.8726970095	0.0054616968	0.0481683525	0.7205834063	8.8726970095	0.0027218245	0.0156286581	0.2145029232	8.8726970095	0.3684929649	0.5983657029
metJ	0.2006471269	9.0007194612	0.3609393607	1	0.3282625174	9.0007194612	0.1337052593	0.5302362314	0.6119514999	9.0007194612	0.0051594111	0.0460700016	0.3616581779	9.0007194612	0.0984325033	0.275657549	-0.0705817024	9.0007194612	0.7484924416	0.8972299851
metK	0.0640570726	12.0194962126	0.7433039677	1	0.2833487732	12.0194962126	0.1476441645	0.5479917491	0.406134166	12.0194962126	0.0381039743	0.2033000864	0.4299234319	12.0194962126	0.0282093366	0.1080812675	-0.0193293827	12.0194962126	0.9222038787	0.9939437036
metL	0.1636864654	9.7693765029	0.5911523678	1	0.450537726	9.7693765029	0.139343348	0.5372349011	1.3671450542	9.7693765029	9.77E-06	0.0001553378	1.774348497	9.7693765029	1.38E-08	1.66E-07	1.0629472679	9.7693765029	0.000539765	0.0030068623
metN	0.1701731006	10.2925107268	0.4728200859	1	0.5605553205	10.2925107268	0.0183233045	0.2204442373	0.7685032585	10.2925107268	0.001252816	0.0140672112	0.7046237711	10.2925107268	0.003079291	0.0172432265	0.2191626764	10.2925107268	0.3545691666	0.5834768469
metQ	0.0956880439	10.592142664	0.562453479	1	0.2037147772	10.592142664	0.2172894304	0.6295961627	0.5270687237	10.592142664	0.0014293218	0.015740865	0.8469283893	10.592142664	3.36E-07	3.51E-06	0.2901640101	10.592142664	0.0786613248	0.2024433901
metR	0.3547068946	8.505513012	0.2568523358	1	0.9890863147	8.505513012	0.0016827123	0.0386483911	1.4810812238	8.505513012	3.19E-06	5.47E-05	1.0879890716	8.505513012	0.0005663839	0.003812882	0.2699785979	8.505513012	0.3862477735	0.618082782
metT	0.8168657159	5.7296863012	0.0098467843	0.4146268473	0.1902454366	5.7296863012	0.5469178039	0.8584928296	0.1131975157	5.7296863012	0.7221262468	0.9151981411	0.1129335994	5.7296863012	0.7221669542	0.8794179383	0.9936783417	5.7296863012	0.0015575249	0.0078149175
metU	0.4547906454	4.8620776243	0.0274339353	0.7245448713	-0.1482164476	4.8620776243	0.5303404007	0.8511094525	-0.0723574233	4.8620776243	0.7962005291	0.9453988465	0.1430138166	4.8620776243	0.4583428732	0.6917015602	0.4342100671	4.8620776243	0.0309164294	0.1013634078
metV	-0.3931272634	3.741802389	0.3568952169	1	-0.7571944584	3.741802389	0.0761285419	0.450374776	-0.5660353579	3.741802389	0.1809446533	0.4963428255	0.0506156125	3.741802389	0.8598781146	0.9588237054	0.7291139552	3.741802389	0.0582169828	0.1628115598
metW	0.2796250899	6.2204852147	0.2637724852	1	-0.5498484121	6.2204852147	0.0305525725	0.2926197853	-0.2329239203	6.2204852147	0.3544740843	0.6727645568	0.0153009762	6.2204852147	0.9488492533	0.9986820307	0.5958213971	6.2204852147	0.0162021085	0.0601452514
metY	-0.1009492177	5.1142927992	0.8425791383	1	-0.4067190781	5.1142927992	0.4024562507	0.7677449563	0.0567047748	5.1142927992	0.9089380738	0.9934018485	-0.3353365536	5.1142927992	0.4918063734	0.7213688052	0.1796399893	5.1142927992	0.7021378636	0.8648357109
metZ	0.1805064634	5.6632508508	0.5312736127	1	-0.6795874724	5.6632508508	0.0167701596	0.2124714915	-0.245336372	5.6632508508	0.3744311786	0.6887288703	0.1019713022	5.6632508508	0.7127996564	0.8732100754	0.3210675467	5.6632508508	0.2436519128	0.4559847344
mfd	0.0566357236	9.21887495	0.6687100293	1	0.1759128459	9.21887495	0.1867699493	0.596414076	-0.0156569955	9.21887495	0.9076987544	0.9932652611	-0.1260024069	9.21887495	0.3457958189	0.5912392684	-0.1341853749	9.21887495	0.3198153477	0.5451501893
mglA	-0.7211247229	2.6389381372	0.041783015	0.850512082	-0.671945829	2.6389381372	0.0741997358	0.446010248	-0.0824874589	2.6389381372	0.8163013021	0.9533156345	0.3313510502	2.6389381372	0.3387782328	0.5844808846	0.7882787756	2.6389381372	0.0141388702	0.0533155815
mglB	-0.4640443461	3.2651494564	0.291387796	1	-0.1684307133	3.2651494564	0.8544412098	0.9830069006	0.7614508145	3.2651494564	0.0145862695	0.1018667116	0.6250593735	3.2651494564	0.0521770077	0.1756271538	1.0153790598	3.2651494564	0.0013517874	0.0068987283
mglC	-1.6009164468	2.0004324422	0.0048442112	0.2769125829	-0.600950261	2.0004324422	0.3303140971	0.7157916485	-0.9956677106	2.0004324422	0.0890726917	0.3352911575	-0.1771164037	2.0004324422	0.9442855132	0.9980851916	-0.058676286	2.0004324422	1	1
mgsA	0.0219005353	7.6869069434	0.8986643666	1	-0.1120744761	7.6869069434	0.4105375756	0.7717920891	-0.1867644707	7.6869069434	0.1733379045	0.4843762522	-0.3713172811	7.6869069434	0.0081108343	0.0392739949	-0.5964704903	7.6869069434	2.03E-05	0.00014003
mgtA	-0.038486745	7.7769226746	0.8572214669	1	0.3548377182	7.7769226746	0.0987015547	0.4838473605	0.7859806849	7.7769226746	0.000236443	0.0030134198	1.0007143835	7.7769226746	3.16E-06	3.00E-05	0.4520444615	7.7769226746	0.0351038129	0.1112700194
mhpA	-0.3802287952	2.4125747988	0.5162128495	1	-0.6766236648	2.4125747988	0.2204413563	0.6295961627	-0.0266447079	2.4125747988	0.9323787192	0.999165795	0.7273145824	2.4125747988	0.0437928152	0.152053469	0.9945973192	2.4125747988	0.0041772347	0.0189854212
mhpB	-0.6695660852	1.7162600279	0.2121653089	1	-0.6413919343	1.7162600279	0.2179054034	0.6295961627	-0.9752355132	1.7162600279	0.0757447212	0.3081773837	0.3220018208	1.7162600279	0.2806222391	0.5246892883	0.4063259417	1.7162600279	0.2581740194	0.4742760535
mhpC	-0.559887685	2.5010231991	0.1293572009	1	-0.6593011035	2.5010231991	0.079057474	0.4589246052	-0.3642121345	2.5010231991	0.3501737918	0.6692971678	0.3653358658	2.5010231991	0.260343868	0.5037517701	0.5798807389	2.5010231991	0.0738153147	0.1931973046
mhpD	-0.0894155251	2.0725133312	1	1	-0.0330061672	2.0725133312	1	1	-0.5009010515	2.0725133312	0.3525902529	0.6712655746	0.3813862537	2.0725133312	0.2817556724	0.5256909699	0.7483527378	2.0725133312	0.0370761539	0.1163200007
mhpE	-0.4926535776	2.7304235247	0.1995502062	1	0.1863279386	2.7304235247	0.5357030716	0.8528476983	-0.0504575476	2.7304235247	1	1	0.0714711812	2.7304235247	0.7520357188	0.8969712337	0.3246261126	2.7304235247	0.3453982355	0.5741042653
mhpF	0.5971161864	2.5913987122	0.0908688483	1	0.4486608439	2.5913987122	0.1418148241	0.542857499	-0.0401759229	2.5913987122	1	1	0.4152029818	2.5913987122	0.1976414738	0.4278579283	0.7189063308	2.5913987122	0.0309728159	0.1014708196
mhpR	0.1271067546	5.7626657862	0.6644662466	1	1.3817874331	5.7626657862	6.20E-05	0.0020251562	3.3868411247	5.7626657862	1.17E-23	9.30E-22	4.2453694621	5.7626657862	3.44E-35	1.84E-33	4.5034961822	5.7626657862	2.54E-39	1.49E-37
mhpT	-0.1482729368	3.1715196395	0.7325459908	1	-0.3548475513	3.1715196395	0.3185932419	0.7078934165	-0.4550583424	3.1715196395	0.1888838532	0.5048264777	-0.2342134365	3.1715196395	0.5250540123	0.7519529786	-0.0561380801	3.1715196395	0.9574947283	1
miaA	0.1411841615	9.6767139663	0.2435898774	1	0.1412959597	9.6767139663	0.2417734337	0.6494164463	0.239287919	9.6767139663	0.0477743042	0.2398050863	0.4383762475	9.6767139663	0.0002998117	0.0021144355	0.4314307444	9.6767139663	0.0003715035	0.0021331649
miaB	0.2015723512	8.1898125884	0.2127407862	1	0.3047444549	8.1898125884	0.0598815669	0.4083395252	-0.1071200567	8.1898125884	0.5156654963	0.802969773	0.2427816883	8.1898125884	0.135753653	0.3419433708	0.4605996596	8.1898125884	0.0044885921	0.0201236984
micC	0.5631580511	-0.643148202	1	1	0.6796260377	-0.643148202	1	1	-2.2270381567	-0.643148202	1	1	-0.204975654	-0.643148202	1	1	0.9450112259	-0.643148202	1	1
micF	-0.4861608381	0.9233669314	0.6610346739	1	-0.0266219297	0.9233669314	1	1	0.3211729145	0.9233669314	0.6208533956	0.8613431639	-0.1106813627	0.9233669314	1	1	0.3360185854	0.9233669314	0.5941043678	0.7929391733
minC	0.0614015539	8.190625686	0.711039197	1	0.0350107719	8.190625686	0.8428076065	0.9809333199	0.1394991216	8.190625686	0.3798549598	0.6939502563	-0.0707166482	8.190625686	0.6356561382	0.8228420696	-0.3151026308	8.190625686	0.0410399375	0.1259046654
minD	0.0207165351	8.8258141441	0.8651151954	1	0.2120819442	8.8258141441	0.0859775368	0.4670372852	0.1426032299	8.8258141441	0.2487506171	0.5784965834	-0.0652590673	8.8258141441	0.6028696601	0.8060965085	-0.3869624575	8.8258141441	0.0019139922	0.0093628661
minE	0.094790043	6.800899809	0.5476582451	1	0.2104790874	6.800899809	0.1601754364	0.5671504529	0.2725635252	6.800899809	0.0674361527	0.2896382761	-0.1017226855	6.800899809	0.4702367227	0.7024927735	-0.3023958788	6.800899809	0.0375811604	0.1174753159
mioC	0.3493784695	7.3372847774	0.0440295675	0.8595772382	-0.024944945	7.3372847774	0.8803851714	0.9907192771	0.1440166127	7.3372847774	0.4045982822	0.7168934084	0.0982921593	7.3372847774	0.569587778	0.7810917964	0.4578171586	7.3372847774	0.0075048488	0.0310832455
mipA	0.1148888941	8.894151181	0.4704096394	1	0.2162833074	8.894151181	0.1739607746	0.5837199429	0.2385805017	8.894151181	0.1324867291	0.4218165319	0.2783800825	8.894151181	0.0806024814	0.2395762338	0.4415905763	8.894151181	0.0053709657	0.0233248713
mlrA	0.1642507404	5.4594547293	0.4947619707	1	-0.0326663744	5.4594547293	0.8312053922	0.9786258661	-0.0499944377	5.4594547293	0.7423749922	0.9223316724	0.1523162882	5.4594547293	0.547288289	0.7671412118	0.5783442157	5.4594547293	0.006283212	0.0267192033
mltA	0.3920855409	6.5441767552	0.0255936708	0.7076979757	0.1684896849	6.5441767552	0.3594223959	0.7361734367	0.045372934	6.5441767552	0.8327420964	0.9591384565	0.116109659	6.5441767552	0.5281203336	0.7533651499	0.1739836426	6.5441767552	0.3334551373	0.5607083204
mltB	0.0086201536	6.1587235146	1	1	0.0325519006	6.1587235146	0.8966095375	0.9954911945	-0.0672460258	6.1587235146	0.6888366556	0.8969754467	0.1067279638	6.1587235146	0.5739168302	0.7840244229	0.2802733406	6.1587235146	0.1102142874	0.2620070372
mltC	0.0089320844	6.073706475	0.968197333	1	0.3893138361	6.073706475	0.0520875571	0.3798235272	-0.000203731	6.073706475	1	1	0.0344658177	6.073706475	0.8856609912	0.9681633894	0.2015379209	6.073706475	0.3248527818	0.5516114063
mltD	0.314593003	9.0844958487	0.0951951432	1	0.3063848618	9.0844958487	0.1038091884	0.4915771378	0.170462427	9.0844958487	0.3661329864	0.6794536719	0.1970333398	9.0844958487	0.2957994424	0.5410464649	0.2110458171	9.0844958487	0.2617487824	0.4779535153
mmuM	0.2699959122	7.2290596825	0.2960237318	1	0.3162798085	7.2290596825	0.2197515768	0.6295961627	1.0697604351	7.2290596825	3.35E-05	0.0004924698	1.2795833676	7.2290596825	8.53E-07	8.52E-06	0.6240080934	7.2290596825	0.015220818	0.0570448632
mmuP	0.3168028499	7.3561011662	0.3009648563	1	0.8066598974	7.3561011662	0.0082606556	0.1338849653	1.5555089105	7.3561011662	4.51E-07	8.76E-06	1.4518074857	7.3561011662	2.55E-06	2.46E-05	0.6464094799	7.3561011662	0.0338567565	0.108356758
mngA	-0.5656190071	2.4477189447	0.3303232028	1	-0.4142879116	2.4477189447	0.5628145885	0.8680015173	-0.8737814314	2.4477189447	0.1003308203	0.3603017335	-0.4352263258	2.4477189447	0.5504179419	0.7687951416	0.070951872	2.4477189447	0.7805547635	0.9173345475
mngB	-0.0596412816	5.256644085	0.712931429	1	-0.3071890315	5.256644085	0.0886940946	0.4685422551	-0.278154013	5.256644085	0.1137012726	0.3872696002	-0.5036955053	5.256644085	0.0075119778	0.036830987	-0.6456691531	5.256644085	0.000500036	0.0028037269
mngR	0.0296958361	4.7570695379	0.9785754713	1	-0.1862473668	4.7570695379	0.3349561227	0.717965966	-0.0549263417	4.7570695379	0.7471585692	0.9258644128	-0.5121891062	4.7570695379	0.0138940848	0.0608308811	-0.5262012082	4.7570695379	0.0125224533	0.0483233935
mntH	0.563706857	6.942751461	0.0199006536	0.6284801993	1.9207170847	6.942751461	5.59E-16	1.04E-13	3.0926101445	6.942751461	9.06E-38	2.05E-35	3.1587818682	6.942751461	8.59E-39	5.85E-37	2.7421742195	6.942751461	3.45E-30	1.13E-28
mntR	0.5236306428	6.3186720339	0.0042715376	0.2652707845	0.8410534773	6.3186720339	2.71E-06	0.0001239227	1.0235224289	6.3186720339	8.52E-09	2.06E-07	0.9621434411	6.3186720339	1.05E-07	1.16E-06	0.946688761	6.3186720339	1.41E-07	1.29E-06
moaA	0.1825397316	7.5688181297	0.6177143913	1	-0.2807509777	7.5688181297	0.4216600054	0.776232911	-0.1139087762	7.5688181297	0.7409778349	0.9213954258	0.0488226704	7.5688181297	0.9014257984	0.9771892489	-0.0030540355	7.5688181297	0.9855961824	1
moaB	0.0225322033	7.0967994257	0.967651591	1	0.0587010589	7.0967994257	0.8947239863	0.9952560896	-0.0308864638	7.0967994257	0.935105824	0.999744352	-0.2097353009	7.0967994257	0.6031657963	0.8060965085	-0.4334447468	7.0967994257	0.2854966145	0.5031628885
moaC	0.1408280332	6.7569833898	0.742209089	1	0.2979604038	6.7569833898	0.4702363905	0.8107849447	0.1910258564	6.7569833898	0.6457881551	0.8753330318	0.0061466154	6.7569833898	1	1	-0.1947639619	6.7569833898	0.6270257899	0.8146802442
moaD	0.250068509	5.1661122347	0.5538575986	1	0.3967484668	5.1661122347	0.319288532	0.7079206423	0.1607434423	5.1661122347	0.7102045726	0.9092604898	0.1179712889	5.1661122347	0.7891964314	0.9200016099	-0.2418890239	5.1661122347	0.5098009651	0.7286506306
moaE	0.1133978734	6.7324209257	0.8154279569	1	0.130440541	6.7324209257	0.7852515666	0.9674857941	0.1443383411	6.7324209257	0.7603869463	0.9312253729	-0.2742530485	6.7324209257	0.5463353585	0.7665823939	-0.3518628659	6.7324209257	0.4378831992	0.6657374656
mobA	0.1837383328	4.6548982432	0.4341881109	1	0.1277632185	4.6548982432	0.6099995362	0.8875044576	0.0276042004	4.6548982432	0.9593293477	1	-0.0556490488	4.6548982432	0.7576365338	0.9007545115	-0.2031349104	4.6548982432	0.3374679043	0.5659604253
mobB	0.1748512859	3.7681152883	0.5752457773	1	0.2455724334	3.7681152883	0.4033002989	0.7678079715	0.0495692603	3.7681152883	1	1	0.0782223818	3.7681152883	0.8762977085	0.9674289414	0.1272850322	3.7681152883	0.8037341247	0.9307193491
modA	-0.1403376135	7.9355923759	0.8434738528	1	-0.3123186102	7.9355923759	0.6586347795	0.9181200795	-0.75648507	7.9355923759	0.2854927608	0.6172575176	-2.2024839797	7.9355923759	0.0027550928	0.0157774981	-2.9512446728	7.9355923759	9.92E-05	0.0006124525
modB	0.0008945253	6.4633360691	0.995591276	1	-0.0442138053	6.4633360691	0.9456265337	1	-0.4865446518	6.4633360691	0.4090617835	0.719881417	-1.6543917902	6.4633360691	0.0060683952	0.0306632441	-2.1376923897	6.4633360691	0.0004825139	0.0027161168
modC	0.0923028421	6.843661205	0.8313206113	1	0.125124453	6.843661205	0.7746764797	0.9619067593	-0.2375756414	6.843661205	0.5995233011	0.8503124459	-1.1938666427	6.843661205	0.0087459129	0.0415987774	-1.4004900321	6.843661205	0.0022218266	0.0107221857
modE	0.1010892522	5.9331463969	0.5933198043	1	0.0475841617	5.9331463969	0.8269254308	0.9776497471	0.0881890454	5.9331463969	0.6262701335	0.8651753694	-0.0109671266	5.9331463969	0.8910905549	0.9717776697	-0.0837760795	5.9331463969	0.567997703	0.7719087801
modF	-0.3251938831	7.22261377	0.0638024159	0.966499682	-0.1540065421	7.22261377	0.3662415255	0.7439946467	1.0213789804	7.22261377	2.58E-09	6.60E-08	0.5359939094	7.22261377	0.0020078838	0.0118949804	-0.0869359946	7.22261377	0.6128384517	0.8049361315
moeA	0.0599938172	7.3713357246	0.7155448296	1	0.3024977951	7.3713357246	0.0656050277	0.4229197835	0.2329885075	7.3713357246	0.1554737592	0.4570566707	0.2095770444	7.3713357246	0.2076257063	0.4372479791	-0.0381029802	7.3713357246	0.830163873	0.9437192356
moeB	-0.1391194751	6.3362353683	0.4695634851	1	-0.0117362174	6.3362353683	0.9632492859	1	0.0476013297	6.3362353683	0.8002213593	0.9472247689	0.0280257339	6.3362353683	0.8902620473	0.9714869733	-0.1864491551	6.3362353683	0.3335529124	0.5607083204
mog	0.1011212742	5.7283584557	0.5961630631	1	-0.018697104	5.7283584557	0.9117201398	1	-0.0176277949	5.7283584557	0.9253612842	0.999165795	-0.2323844491	5.7283584557	0.2175276484	0.4515742119	-0.1764370148	5.7283584557	0.3751952477	0.6055857154
mokB	-0.2905237185	3.0317061778	0.5971621923	1	-0.0215887677	3.0317061778	0.9723008541	1	-0.0470370251	3.0317061778	1	1	-0.3359618432	3.0317061778	0.5373129226	0.7608978794	-0.6337900598	3.0317061778	0.2315529692	0.4408333345
mokC	-0.3237766266	1.6531979076	0.4352084604	1	-0.9096935959	1.6531979076	0.0563885211	0.3961226486	-0.3875553879	1.6531979076	0.3766593949	0.6913591486	-1.4165562851	1.6531979076	0.0053710711	0.0277936751	-0.9780620739	1.6531979076	0.0375417987	0.1174753159
motA	0.1003200815	8.2523728091	0.7530354113	1	0.1690893615	8.2523728091	0.5887762918	0.8777152418	0.4509623552	8.2523728091	0.14576761	0.4459201461	0.5165138785	8.2523728091	0.0957897437	0.269550585	0.1915969274	8.2523728091	0.5387202174	0.7524613194
motB	-0.0829010196	7.9849081815	0.7788706418	1	-0.0576787058	7.9849081815	0.8443834614	0.9809333199	0.1555736187	7.9849081815	0.6139901941	0.8591691513	0.2024788004	7.9849081815	0.5094447676	0.736291923	-0.1043447383	7.9849081815	0.7293603559	0.8826719438
mpaA	-0.111941986	6.7362521526	0.4483664649	1	-0.010302129	6.7362521526	0.9339706624	1	-0.0642579789	6.7362521526	0.652424665	0.8782016657	-0.074511087	6.7362521526	0.6106527169	0.8089556551	-0.0363697282	6.7362521526	0.7967683126	0.9268424498
mpl	0.1494047729	7.6625138323	0.2241834122	1	0.1403334083	7.6625138323	0.2552070925	0.6588789223	-0.1316951527	7.6625138323	0.2843207773	0.6164350018	-0.178245811	7.6625138323	0.1517170969	0.3661091682	-0.1728694428	7.6625138323	0.1658651954	0.3524943168
mppA	0.1161250171	5.6850777926	0.5321211287	1	0.1524874866	5.6850777926	0.4172794439	0.7753724554	0.2103177585	5.6850777926	0.2210925427	0.5470091438	0.348462185	5.6850777926	0.0444887134	0.1542203586	0.4256956799	5.6850777926	0.0130307381	0.0498398095
mprA	-0.0013716783	8.1541144137	0.9995536736	1	0.0316601995	8.1541144137	0.8158712407	0.9753021325	0.0121506979	8.1541144137	0.9326544855	0.999165795	-0.2240014653	8.1541144137	0.1068674247	0.2931006317	-0.4911544948	8.1541144137	0.0004129613	0.0023492303
mqo	0.1112207238	7.7668585849	0.7543770196	1	1.8292460182	7.7668585849	1.91E-07	1.05E-05	3.7610045712	7.7668585849	1.60E-25	1.52E-23	5.0988655454	7.7668585849	1.29E-41	1.23E-39	5.9829006499	7.7668585849	3.66E-53	5.24E-51
mraW	0.1192935808	7.638808978	0.3923587802	1	0.1358516298	7.638808978	0.3279145088	0.7134715375	0.0326165124	7.638808978	0.8160717852	0.9533156345	0.1384094424	7.638808978	0.3207775927	0.5667906372	0.0021277449	7.638808978	0.999839994	1
mraY	0.0492720627	6.5095070183	0.7144285201	1	0.132514265	6.5095070183	0.3673039542	0.7447103637	0.2202488112	6.5095070183	0.1447418913	0.4440685518	-0.0025076512	6.5095070183	1	1	-0.0424357577	6.5095070183	0.844522377	0.9512781562
mraZ	0.1442808655	7.0553539891	0.3802045567	1	0.0900485445	7.0553539891	0.5927135068	0.8777152418	0.1858396665	7.0553539891	0.2464024854	0.576612212	0.2104503587	7.0553539891	0.1920354551	0.4201692714	0.2191396989	7.0553539891	0.1782039986	0.3699304852
mrcA	0.3179590947	6.7644570077	0.0589993934	0.9420163366	0.3568345478	6.7644570077	0.0314275077	0.2961612175	0.0248735588	6.7644570077	0.9065720775	0.9927576142	0.1230428873	6.7644570077	0.4739189554	0.7046834942	0.4217575257	6.7644570077	0.0105733574	0.0417589233
mrcB	0.0616778579	7.7404775243	0.6410241157	1	0.0626228576	7.7404775243	0.6287312441	0.9013353449	-0.0327881185	7.7404775243	0.8236915907	0.9566672206	0.0181512257	7.7404775243	0.8720902005	0.9648705335	0.0012660096	7.7404775243	0.9752990251	1
mrdA	0.1511951863	6.7475240587	0.4445634228	1	0.0446494152	6.7475240587	0.8335188777	0.9800064549	-0.1506656524	6.7475240587	0.4239094366	0.7347421429	0.0933410062	6.7475240587	0.6364186558	0.8232022509	0.3599021966	6.7475240587	0.0579346328	0.1623152301
mrdB	0.1857413738	6.4368162768	0.2679170532	1	0.1813115733	6.4368162768	0.2789199216	0.6795551389	0.2564727416	6.4368162768	0.1179671574	0.3958351103	0.0535084335	6.4368162768	0.7989014197	0.9268723927	0.2206436416	6.4368162768	0.1843851421	0.3774710129
mreB	0.0794380945	9.4478462859	0.5766781228	1	0.2485870544	9.4478462859	0.0816525802	0.4617666045	0.2285915001	9.4478462859	0.108691314	0.3773881922	0.3944219488	9.4478462859	0.0057922544	0.0296163483	0.1328826107	9.4478462859	0.3504021347	0.5799526661
mreC	-0.084892511	7.133427716	0.6657367789	1	-0.0077054249	7.133427716	0.966676886	1	-0.1259448031	7.133427716	0.5121280068	0.8022303832	0.119891941	7.133427716	0.5450979764	0.7656535429	0.1894227581	7.133427716	0.325778436	0.5526138953
mreD	0.0326643267	5.5343657512	0.9431352085	1	-0.1434560916	5.5343657512	0.4391251367	0.7888090599	-0.1445172593	5.5343657512	0.4352066401	0.7446681543	-0.1068144505	5.5343657512	0.555346598	0.7718755522	0.3137365822	5.5343657512	0.1262981547	0.288245843
mrp	0.0743676083	8.8381214131	0.5888338507	1	0.3058612944	8.8381214131	0.0245015357	0.259837274	0.1679373973	8.8381214131	0.2172978548	0.5426129572	-0.1857680356	8.8381214131	0.1709061383	0.3900328713	-0.3506248508	8.8381214131	0.0104170663	0.0413123727
mrr	-0.1703561745	5.8994552677	0.2773730947	1	-0.237627828	5.8994552677	0.1283095964	0.5205704685	-0.1052104881	5.8994552677	0.4725006953	0.7745765215	-0.2704287536	5.8994552677	0.090088096	0.2584691867	-0.3923832911	5.8994552677	0.01599432	0.0596113664
msbA	0.1261460476	7.649557656	0.3804087897	1	0.1198273554	7.649557656	0.3984312458	0.7649808675	-0.0642341982	7.649557656	0.6406885687	0.874128781	0.2381644003	7.649557656	0.0899911055	0.2583635014	0.2995181704	7.649557656	0.0324603003	0.105459145
mscL	-0.0612102159	6.7001814139	0.7451679134	1	0.129641267	6.7001814139	0.5190649252	0.843821279	0.3449618381	6.7001814139	0.076262887	0.3084266474	0.19067439	6.7001814139	0.3392935107	0.5847775395	0.2503149357	6.7001814139	0.2103234523	0.4160520936
mscS	0.1230015549	9.8823872963	0.4856221454	1	0.2675910134	9.8823872963	0.1281317574	0.5205704685	0.3764824278	9.8823872963	0.032276351	0.1828851288	0.5030003325	9.8823872963	0.0043207951	0.0230818595	0.6967232554	9.8823872963	7.90E-05	0.0004947061
msrA	0.0731452819	6.8042559259	0.7036793162	1	0.1322848808	6.8042559259	0.4766755011	0.814352892	0.278543007	6.8042559259	0.1243750697	0.407468287	0.3406060449	6.8042559259	0.0638549519	0.2037570716	0.1732195727	6.8042559259	0.3607117519	0.5895193966
msyB	-0.0558974172	7.0215190067	0.7499104517	1	-0.0910533724	7.0215190067	0.6036088213	0.8860218344	-0.0864213687	7.0215190067	0.6268241197	0.8653839904	-0.2417633069	7.0215190067	0.1872898976	0.4131536262	-0.088150856	7.0215190067	0.6200110179	0.8097358337
mtgA	0.0001532932	6.8823599357	0.9926406459	1	0.1293504053	6.8823599357	0.3464677671	0.7287360723	0.1701708192	6.8823599357	0.2105412452	0.5354979042	-0.0182554867	6.8823599357	0.8782681398	0.9676054241	-0.116545446	6.8823599357	0.3986387455	0.631159133
mtlA	0.0744106375	6.5662899228	0.6380876605	1	0.000109727	6.5662899228	1	1	-0.4503852118	6.5662899228	0.0045905179	0.0422190029	-0.4872045787	6.5662899228	0.0028596067	0.0162519985	-0.4121566585	6.5662899228	0.0108339375	0.0425336027
mtlD	0.0160842307	7.7986117942	0.9055626821	1	0.1143833182	7.7986117942	0.4101221595	0.7717920891	-0.0684374989	7.7986117942	0.6267680869	0.8653839904	-0.4936607094	7.7986117942	0.0004994276	0.0033833464	-0.6499738011	7.7986117942	4.92E-06	3.66E-05
mtlR	0.021649457	6.4396663287	0.9305037922	1	0.0426347513	6.4396663287	0.8065815727	0.974769193	0.0238226396	6.4396663287	0.9113164867	0.9940204978	-0.3452041703	6.4396663287	0.0166892537	0.0708303802	-0.397575344	6.4396663287	0.0057063571	0.0245333369
mtr	-0.2335605844	7.0679121008	0.2651451438	1	-0.3289849208	7.0679121008	0.1165704173	0.5055514511	-1.1814288452	7.0679121008	2.27E-08	5.28E-07	-1.94762842	7.0679121008	1.12E-18	2.57E-17	-1.7976167846	7.0679121008	2.22E-16	3.67E-15
mukB	0.0885283342	9.386588758	0.4370514157	1	0.1687194837	9.386588758	0.1398657869	0.5387655199	0.1405764541	9.386588758	0.2187308099	0.5443906784	0.0508200677	9.386588758	0.6601117699	0.8391267429	-0.0734844055	9.386588758	0.524803959	0.7409319607
mukE	-0.1343662921	6.5365322312	0.3682892604	1	0.0043528674	6.5365322312	0.9784148721	1	0.0603595338	6.5365322312	0.6912583512	0.8985940129	-0.0692395755	6.5365322312	0.6369036637	0.8232022509	-0.1466362027	6.5365322312	0.3246680261	0.5516017295
mukF	-0.0579650092	7.04099453	0.698089029	1	0.1924456826	7.04099453	0.1999895844	0.6139780307	-0.0284814936	7.04099453	0.8216429224	0.9566159804	0.0159043606	7.04099453	0.9532174012	1	-0.1768952962	7.04099453	0.2189799802	0.427120352
murA	0.0453158255	8.0761585905	0.7416498995	1	0.1024489781	8.0761585905	0.4311530338	0.7817025833	-5.44E-05	8.0761585905	0.9848824993	1	-0.0655399082	8.0761585905	0.5913790254	0.7979808087	-0.1018098227	8.0761585905	0.4165185444	0.6472636536
murB	0.0062567741	6.9575161789	0.9906406149	1	0.1616777083	6.9575161789	0.3102877884	0.7028934868	-0.0091626647	6.9575161789	0.9354197522	0.999744352	-0.1166281475	6.9575161789	0.4477430452	0.6841284213	-0.0059383251	6.9575161789	0.972144948	1
murC	0.0038919127	8.007482983	0.9776540442	1	0.0366117126	8.007482983	0.7776727697	0.9631918877	-0.022156345	8.007482983	0.848950605	0.9654472663	0.0313952091	8.007482983	0.8114652912	0.9348828932	-0.2047098708	8.007482983	0.098827019	0.2407612289
murD	0.1033928186	7.478496223	0.4377917895	1	0.0969947352	7.478496223	0.4702202431	0.8107849447	0.1006671869	7.478496223	0.4546929491	0.7577780349	0.0065578452	7.478496223	0.972837337	1	-0.1575917594	7.478496223	0.2366537385	0.4463890237
murE	0.1593580043	7.7652185245	0.1851055237	1	0.1301270846	7.7652185245	0.2807133115	0.6807833521	0.0786044374	7.7652185245	0.5218053345	0.8067495787	0.0221466697	7.7652185245	0.8814582671	0.967691762	-0.018654962	7.7652185245	0.8593330285	0.9597736414
murF	0.0479039236	7.6012195218	0.7294410897	1	0.1262619524	7.6012195218	0.352392126	0.7308385554	-0.0160614916	7.6012195218	0.8887120036	0.9843113298	-0.0606296326	7.6012195218	0.6332200857	0.8219347129	-0.1508053411	7.6012195218	0.2551260379	0.4698826469
murG	0.0621476395	6.8711193911	0.7012183648	1	0.0101609435	6.8711193911	0.995235142	1	0.0304080296	6.8711193911	0.8737926794	0.9763110192	-0.073769076	6.8711193911	0.6070266044	0.8072143478	-0.2560338803	6.8711193911	0.0795639559	0.2041716715
murI	-0.1529685352	6.4870186009	0.3664155648	1	-0.164458314	6.4870186009	0.3244702933	0.7110203621	-0.3312630318	6.4870186009	0.0412147059	0.2150876816	-0.2243420444	6.4870186009	0.1782643336	0.4003177312	-0.428400834	6.4870186009	0.0101558495	0.0404632409
murP	0.0496568508	4.5224616226	0.8629411533	1	0.0722728677	4.5224616226	0.7199821022	0.9402016203	-0.0175045594	4.5224616226	0.9525146593	1	-0.0052684632	4.5224616226	1	1	-0.1777755272	4.5224616226	0.4198414397	0.6487403248
mutH	0.0263284246	4.9898063565	1	1	-0.1204104143	4.9898063565	0.4502033782	0.7986774092	0.0803012301	4.9898063565	0.7826163618	0.938658831	-0.0620651498	4.9898063565	0.692984638	0.8602222602	0.0662345279	4.9898063565	0.8140758622	0.9357152258
mutL	0.1258566886	7.2476995642	0.3382022827	1	0.1642424215	7.2476995642	0.204907318	0.6198594165	0.1496900074	7.2476995642	0.251453632	0.5803918066	0.2220486151	7.2476995642	0.0928762261	0.2643494971	0.2596629094	7.2476995642	0.0473236276	0.1401758485
mutM	-0.0543423813	4.190259818	0.8038408104	1	-0.1026013666	4.190259818	0.6322754187	0.9031280996	-0.2643953845	4.190259818	0.2471668688	0.5766331893	0.0472028114	4.190259818	0.9362098082	0.9930899299	0.4199502849	4.190259818	0.0627410155	0.1713112915
mutS	0.0554342675	6.934550949	0.6951598555	1	0.2031936573	6.934550949	0.1651031634	0.5723309822	-0.0887443545	6.934550949	0.5534576944	0.8250957298	0.2085812543	6.934550949	0.1561608053	0.3713482373	0.1153599922	6.934550949	0.4242504697	0.6533365964
mutT	-0.3082292777	3.5715120328	0.2022371477	1	-0.1277332699	3.5715120328	0.5898333057	0.8777152418	-0.1196116107	3.5715120328	0.6350652528	0.8708829058	-0.1199826619	3.5715120328	0.6211007487	0.8142941745	0.177219548	3.5715120328	0.5240188913	0.740836451
mutY	0.2902716528	5.8493758151	0.0867406705	1	0.2415818244	5.8493758151	0.1475789728	0.5479917491	0.0435065099	5.8493758151	0.842245752	0.9627504331	0.1677954206	5.8493758151	0.3524906966	0.5987683666	0.3056420598	5.8493758151	0.071847794	0.1895037162
mviM	0.1271778395	6.3072760573	0.3899458988	1	0.2877298198	6.3072760573	0.0463496964	0.3606375833	0.3072381148	6.3072760573	0.0321214617	0.1824889918	0.0742051085	6.3072760573	0.6531222529	0.8346206713	-0.0401564006	6.3072760573	0.757975922	0.9035506565
mviN	-0.0348195967	5.6813692543	0.8580369874	1	0.2251471549	5.6813692543	0.2010952563	0.6143674169	-0.0341256803	5.6813692543	0.8553198646	0.9682653713	0.1528177352	5.6813692543	0.3921237053	0.6352966104	0.0915036229	5.6813692543	0.597471263	0.7943641294
nac	0.1179489729	3.6581584669	0.8205729796	1	-0.0163918089	3.6581584669	0.8371769643	0.9809333199	-0.4105288114	3.6581584669	0.1254305474	0.4092585908	-0.6691895606	3.6581584669	0.0224341659	0.0897993874	-0.5201610595	3.6581584669	0.0547074355	0.1555052519
nadA	-0.0336309313	9.3216490018	0.7959746093	1	-0.089477213	9.3216490018	0.4923147249	0.8250065328	-0.4771882564	9.3216490018	0.0002948922	0.0036711945	-0.517563666	9.3216490018	9.27E-05	0.0007070449	-0.9367825461	9.3216490018	2.29E-12	3.10E-11
nadB	-0.0155355455	8.1100929606	0.9118581806	1	-0.2232515509	8.1100929606	0.1097503119	0.5008558967	-0.8720196131	8.1100929606	6.69E-10	1.85E-08	-0.8230928259	8.1100929606	6.81E-09	8.36E-08	-1.3208996548	8.1100929606	5.57E-20	1.09E-18
nadC	-0.045241533	6.3527313131	0.7364221392	1	-0.1056884027	6.3527313131	0.4637104211	0.8079660278	-0.1189403719	6.3527313131	0.4117420578	0.7218090359	0.0372482179	6.3527313131	0.8611091784	0.9588965313	-0.1825760244	6.3527313131	0.2230753121	0.4309979602
nadD	-0.0934988189	5.9238901734	0.5896308141	1	0.0177673168	5.9238901734	0.9695155374	1	-0.0698294156	5.9238901734	0.6762513935	0.8890926903	-0.1266024687	5.9238901734	0.4493352835	0.6849879187	-0.0408634361	5.9238901734	0.8178127441	0.9364184846
nadE	0.0398607916	8.5607846892	0.7814186938	1	0.0616071548	8.5607846892	0.6643711887	0.9201787345	0.1274940083	8.5607846892	0.3587783216	0.6758565312	-0.0901103295	8.5607846892	0.5022182179	0.7305754891	-0.230737527	8.5607846892	0.0914030951	0.2269227129
nadR	0.0258410063	6.8621289852	0.8325367071	1	0.1774495699	6.8621289852	0.1603555414	0.5673204698	0.0504067989	6.8621289852	0.6947980309	0.8996555752	-0.0801317302	6.8621289852	0.5463009719	0.7665823939	0.0243939751	6.8621289852	0.8666605538	0.9630807447
nagA	-0.0384163884	7.3390232911	0.7571238205	1	0.1786456497	7.3390232911	0.1620298308	0.5698644454	0.224364857	7.3390232911	0.0775159492	0.3107779	0.1337042923	7.3390232911	0.3100457315	0.55601103	-0.0249502759	7.3390232911	0.8343466412	0.9453441635
nagB	0.0128212274	6.5054269479	0.9685831492	1	0.0696855316	6.5054269479	0.6733195428	0.922377441	0.1387388896	6.5054269479	0.3566896434	0.6743687577	0.0611674741	6.5054269479	0.7196662207	0.8781154596	0.0146182448	6.5054269479	0.9800756112	1
nagC	0.0237185529	7.5863550091	0.8855413249	1	0.236087435	7.5863550091	0.0720877472	0.4434289786	0.2012652717	7.5863550091	0.127857179	0.4138256096	0.1354527202	7.5863550091	0.3209883742	0.5668770836	-0.0435067141	7.5863550091	0.7191669247	0.87502038
nagD	-0.0394657226	7.3539172527	0.7440118406	1	-0.0645996067	7.3539172527	0.6135481587	0.8905675369	0.0311663045	7.3539172527	0.8459555799	0.9639568868	0.0008402055	7.3539172527	0.9777075538	1	-0.0798699299	7.3539172527	0.537667079	0.7514741635
nagE	0.0671517423	6.4258514985	0.6731329723	1	0.2096834923	6.4258514985	0.2135382187	0.6277526691	0.2276099311	6.4258514985	0.1757194597	0.4888051033	0.1901293725	6.4258514985	0.2696969037	0.5139078089	0.012867059	6.4258514985	0.9534904102	1
nagZ	0.1571559678	7.6302814843	0.2899175464	1	0.1177982387	7.6302814843	0.4311633011	0.7817025833	0.1477231605	7.6302814843	0.3166339605	0.6433031505	-0.1553880781	7.6302814843	0.2873117114	0.5314400519	-0.2400972339	7.6302814843	0.1015189293	0.2463718135
nanA	-0.488880609	2.6685417633	0.191908978	1	-0.6947554132	2.6685417633	0.0425972759	0.3458512288	-0.7667885184	2.6685417633	0.022683129	0.143060263	-0.4956226167	2.6685417633	0.2255095753	0.4603228763	-0.6987511214	2.6685417633	0.0482585158	0.14206328
nanE	0.0545740076	2.885982911	0.8797466154	1	-0.2518001545	2.885982911	0.4666369201	0.8101073451	-0.0343331023	2.885982911	1	1	0.0621698453	2.885982911	0.8213453715	0.9396500051	-0.1099151032	2.885982911	0.8195798797	0.9381917866
nanK	0.0876663671	4.3318339894	0.6711762631	1	0.1731371392	4.3318339894	0.4050171003	0.7690677759	0.3193845711	4.3318339894	0.1390548718	0.4334112296	0.2921565509	4.3318339894	0.1890280787	0.4152816357	0.6638814309	4.3318339894	0.0022673045	0.0109171219
nanR	-0.1501435522	6.8326660841	0.2711873072	1	-0.0556750629	6.8326660841	0.6617795027	0.9187945549	-0.0130611	6.8326660841	0.9096096831	0.993837087	-0.0073389115	6.8326660841	0.9459645863	0.9983521896	-0.1908026774	6.8326660841	0.1515720654	0.3307937097
nanT	-0.9891336897	3.1925135155	0.0073297782	0.3382974667	-0.2580606236	3.1925135155	0.5209062461	0.8442612555	-0.5937055607	3.1925135155	0.0868909183	0.3311415208	-0.4098781814	3.1925135155	0.2765664512	0.5207597142	0.1298877733	3.1925135155	0.6492228489	0.8316170999
napA	-0.0852988182	6.3161690503	0.7376869522	1	0.2281177428	6.3161690503	0.4214008751	0.776232911	-0.0792703997	6.3161690503	0.75691773	0.9309741267	-1.112455184	6.3161690503	7.14E-05	0.0005618777	-1.3579853815	6.3161690503	1.51E-06	1.20E-05
napB	0.0218019231	3.1042661981	0.9158069158	1	-0.0454011984	3.1042661981	0.8154096794	0.9753021325	0.1122762612	3.1042661981	0.8632031328	0.9710470025	-1.1551420051	3.1042661981	0.0015972769	0.0096896955	-0.7338926697	3.1042661981	0.0329507768	0.1064887783
napC	0.0785861531	4.8575482197	0.7861619722	1	-0.3807579055	4.8575482197	0.1093391082	0.5001187113	-0.3195860321	4.8575482197	0.1828164158	0.4976778426	-0.8620148937	4.8575482197	0.000764995	0.0050124032	-1.1135176633	4.8575482197	1.52E-05	0.0001068695
napD	-0.0167442481	2.3099566678	0.7965081062	1	-0.2394404472	2.3099566678	0.3999085105	0.7664959697	-0.7891651429	2.3099566678	0.0263391144	0.1591089961	-1.3346000996	2.3099566678	0.0007397402	0.0048804671	-2.2749733569	2.3099566678	1.23E-06	9.89E-06
napF	-0.1661761882	3.4943759105	0.4844940313	1	-0.7832133766	3.4943759105	0.0033562616	0.0699764254	-1.3861529379	3.4943759105	1.33E-06	2.40E-05	-1.438387911	3.4943759105	2.92E-06	2.78E-05	-1.4413356039	3.4943759105	1.37E-06	1.09E-05
napG	0.1292948957	3.5656912016	0.9331733432	1	0.2997267743	3.5656912016	0.493218946	0.8254955527	0.3740415735	3.5656912016	0.3321888478	0.6590074371	-0.5784012969	3.5656912016	0.0707244674	0.2186908477	-0.9260942177	3.5656912016	0.0050885902	0.0223015256
napH	0.0577648933	3.3251694016	0.9637293638	1	0.1417951224	3.3251694016	0.7581866928	0.9530618553	0.1028693165	3.3251694016	0.8509436756	0.9661123676	-1.1239590329	3.3251694016	0.0016135669	0.0097747104	-0.9379826012	3.3251694016	0.0057487609	0.0246416449
narG	1.20E-05	9.8610359452	0.9997755107	1	0.0165989237	9.8610359452	0.9592285229	1	-0.8862193581	9.8610359452	0.0061270695	0.0530559746	-4.0481665758	9.8610359452	1.37E-28	5.18E-27	-4.7381944439	9.8610359452	4.22E-36	2.06E-34
narH	-0.0085110846	8.8651037821	0.9779766232	1	0.3146105049	8.8651037821	0.3125213777	0.7035317575	0.2730807917	8.8651037821	0.380623056	0.69417241	-2.5085898239	8.8651037821	3.09E-14	5.70E-13	-4.2730247239	8.8651037821	2.61E-32	9.52E-31
narI	0.1487615731	7.1092604612	0.6608113264	1	0.3341813193	7.1092604612	0.3179274779	0.7071681211	0.3439458632	7.1092604612	0.3040814398	0.6343029548	-0.6856256608	7.1092604612	0.0432943479	0.1505661736	-3.4966039186	7.1092604612	4.10E-20	8.20E-19
narJ	0.0623258944	7.7637460422	0.8507619992	1	0.1687022125	7.7637460422	0.6043667953	0.886225806	0.2052190406	7.7637460422	0.5285255976	0.8089869714	-1.4572699798	7.7637460422	1.34E-05	0.0001156402	-3.6965917965	7.7637460422	2.00E-23	4.86E-22
narK	0.0361085208	6.9507219375	0.9253074491	1	-0.5288369489	6.9507219375	0.1546615738	0.5591879439	-2.0562761243	6.9507219375	9.88E-08	2.14E-06	-3.9902488049	6.9507219375	9.98E-21	2.63E-19	-4.4302023127	6.9507219375	3.48E-24	8.84E-23
narL	0.0656294326	7.4662213341	0.6135628633	1	0.175421193	7.4662213341	0.1818001334	0.5915390704	0.1375953128	7.4662213341	0.2938494042	0.6261082518	-0.2984894609	7.4662213341	0.0252332072	0.0987936418	-0.8730203106	7.4662213341	9.67E-11	1.17E-09
narP	0.1260441718	6.4042196199	0.4935514961	1	0.1696545635	6.4042196199	0.3403941804	0.7223285598	0.0153577754	6.4042196199	0.9763328629	1	-0.0103994219	6.4042196199	0.9234965761	0.986651519	0.0685121985	6.4042196199	0.7115458063	0.8708290184
narQ	0.0091524686	6.0380954045	0.9757543592	1	-0.1179086433	6.0380954045	0.4566554051	0.8033418702	0.0372074596	6.0380954045	0.8222990871	0.9566672206	-0.1150133411	6.0380954045	0.4625699911	0.6953931087	-0.4053125954	6.0380954045	0.0114206679	0.0446377177
narU	-0.974684729	2.9740460709	0.0043233888	0.2652707845	-0.4438786907	2.9740460709	0.1975339699	0.6138305821	-0.5499019693	2.9740460709	0.0913469403	0.3401702281	-0.9260194138	2.9740460709	0.0060471891	0.0305920814	-0.7307666908	2.9740460709	0.0189520031	0.0680023837
narV	-0.3355543115	2.9488188373	0.2797708599	1	-0.1390601017	2.9488188373	0.6707805189	0.922377441	-0.1229512487	2.9488188373	0.6781020364	0.8897851369	-0.374818589	2.9488188373	0.2512159924	0.4937955378	-0.435537256	2.9488188373	0.1551703774	0.3367644118
narW	-0.1124663649	2.7611118533	0.6595599152	1	-0.2437146225	2.7611118533	0.4248121511	0.7780102728	-0.3012562904	2.7611118533	0.3561365101	0.6741825018	-0.4799462932	2.7611118533	0.1616223717	0.3767207306	-0.4678177753	2.7611118533	0.1281455586	0.2909012549
narX	0.0025011114	6.8037239659	0.9848549232	1	-0.031637397	6.8037239659	0.824207725	0.9762747321	-0.0761036233	6.8037239659	0.564549546	0.8315295953	-0.4814753247	6.8037239659	0.0002611026	0.0018536129	-0.698978948	6.8037239659	1.21E-07	1.11E-06
narY	0.0340552214	3.9333954485	0.9298673631	1	0.2229996402	3.9333954485	0.4223373861	0.7765150142	0.1381826319	3.9333954485	0.6114105775	0.8572193876	-0.1544819148	3.9333954485	0.5500110163	0.7687951416	-0.3118047805	3.9333954485	0.1764834782	0.3672463851
narZ	-0.1986453206	5.3207650735	0.3072337661	1	0.0062586031	5.3207650735	0.9567047614	1	-0.1376851718	5.3207650735	0.4531427194	0.7571085686	-0.5039110515	5.3207650735	0.005418128	0.0279362064	-0.4820968674	5.3207650735	0.0066709817	0.028145252
ndh	2.3124956126	9.8740001166	3.09E-16	2.65E-13	4.5256147045	9.8740001166	2.37E-50	5.09E-47	5.3886548235	9.8740001166	5.97E-66	1.28E-62	5.6735646379	9.8740001166	5.53E-71	5.94E-68	5.1610693936	9.8740001166	1.17E-61	2.95E-59
ndk	0.2258089669	6.2746712243	0.5272726559	1	1.1690782807	6.2746712243	0.000339771	0.009600766	1.7375410738	6.2746712243	9.44E-08	2.07E-06	2.4989450087	6.2746712243	3.58E-14	6.54E-13	3.157356058	6.2746712243	4.18E-21	8.98E-20
nei	-0.3956420905	4.9055455802	0.1077328889	1	-0.59362391	4.9055455802	0.0174237419	0.2169129614	-0.4316420747	4.9055455802	0.0781995424	0.3117274128	-0.5825696331	4.9055455802	0.0241397365	0.0950322348	-0.5479840594	4.9055455802	0.0321869659	0.1048089602
nemA	-0.1632361092	5.6468904325	0.3854554886	1	0.0930924566	5.6468904325	0.5512617239	0.8597200815	-0.0976577682	5.6468904325	0.6080024475	0.8562210714	0.0814930782	5.6468904325	0.6023062374	0.8060965085	-0.1060616956	5.6468904325	0.5563856677	0.7659219367
nfi	-0.1014114707	6.2296737952	0.6280997281	1	0.0746904437	6.2296737952	0.6975860814	0.9301869667	-0.0398914956	6.2296737952	0.84923394	0.9654472663	0.0868935329	6.2296737952	0.6832614398	0.8525080291	0.1664131469	6.2296737952	0.399631849	0.6312684043
nfnB	0.0606174926	7.4650726309	0.6375109645	1	0.0100415372	7.4650726309	0.9502097218	1	0.0387922178	7.4650726309	0.7697440851	0.9330648638	-0.2044204673	7.4650726309	0.1134438615	0.3053253925	-0.332366889	7.4650726309	0.0112811792	0.0442086356
nfo	-0.0948092901	6.9274705189	0.5240552437	1	0.0726379731	6.9274705189	0.6703033341	0.922377441	0.1586854557	6.9274705189	0.3037642323	0.633949163	0.388946185	6.9274705189	0.0103891917	0.048047742	0.7610367962	6.9274705189	2.58E-07	2.28E-06
nfrA	0.0060880074	6.3779387548	1	1	0.0247213353	6.3779387548	0.8989887215	0.9971995245	0.1662164038	6.3779387548	0.2498672539	0.5794707644	-0.2278461612	6.3779387548	0.1168527995	0.3119612032	-0.3514050662	6.3779387548	0.0161966496	0.0601452514
nfrB	0.1226478142	4.7008816381	0.6373645597	1	0.0055934212	4.7008816381	0.9802266903	1	-0.1226191125	4.7008816381	0.5661769773	0.8327842869	-0.2949768298	4.7008816381	0.2065361293	0.436570661	0.0121565374	4.7008816381	1	1
nfsA	0.123766612	6.1244732301	0.4778602275	1	0.2792321395	6.1244732301	0.1009175526	0.4858314317	0.2770657204	6.1244732301	0.1011692543	0.3621758778	0.4093717589	6.1244732301	0.0170254084	0.071831168	0.7553420977	6.1244732301	5.77E-06	4.25E-05
nhaA	0.0691881358	7.6365718535	0.6561514592	1	0.0502494	7.6365718535	0.738692471	0.9456759446	0.1946183285	7.6365718535	0.2055719539	0.5277534621	0.3584660897	7.6365718535	0.0208404533	0.084682826	0.6325462063	7.6365718535	4.19E-05	0.0002743105
nhaB	0.1481414716	6.8996534563	0.4004588963	1	0.2761611249	6.8996534563	0.1212813718	0.5104683479	0.3268787301	6.8996534563	0.0659800689	0.2862468645	0.571003918	6.8996534563	0.0015282391	0.0093103362	0.3048690881	6.8996534563	0.089962044	0.2239924515
nhaR	-0.0159335906	6.292508144	0.9308608994	1	-0.0793206113	6.292508144	0.6722115208	0.922377441	-0.1516436967	6.292508144	0.3975210164	0.710213561	-0.2579660213	6.292508144	0.1609828411	0.3761813398	-0.2728495803	6.292508144	0.131863327	0.2968307073
nhoA	-0.0082016822	4.2517530208	1	1	0.0653977037	4.2517530208	0.7818438285	0.9650557873	-0.1784230598	4.2517530208	0.4703905639	0.7717064447	-0.1360964771	4.2517530208	0.6482026358	0.8316132593	0.4823105591	4.2517530208	0.0268510525	0.0902388658
nikA	-0.5038920067	3.8400533752	0.0935417379	1	-1.3957025038	3.8400533752	6.01E-06	0.0002582123	-2.7264642431	3.8400533752	4.82E-16	2.03E-14	-2.1686255079	3.8400533752	1.28E-10	1.82E-09	-1.9792464222	3.8400533752	3.94E-10	4.53E-09
nikB	0.1240267006	2.7307125011	0.6661466127	1	0.1081760779	2.7307125011	0.7035414951	0.9332170573	-1.1824590861	2.7307125011	0.0002911803	0.0036355213	-1.8628973922	2.7307125011	3.34E-06	3.16E-05	-1.0141115625	2.7307125011	0.0018033772	0.0088926582
nikC	-0.5380924407	2.5082277302	0.1673867379	1	-0.061482259	2.5082277302	0.9550332686	1	-0.7236870592	2.5082277302	0.0419876461	0.2183255932	-1.343584821	2.5082277302	0.0011075416	0.007016064	-1.3683996952	2.5082277302	0.0005691891	0.0031503444
nikD	0.481441521	3.2375751612	0.0606877125	0.9512909686	0.3814711538	3.2375751612	0.1345258114	0.5302362314	0.210161059	3.2375751612	0.4276492202	0.7376672992	-1.2283945825	3.2375751612	0.0002685928	0.0019005042	-0.8011900023	3.2375751612	0.0113396494	0.04439726
nikE	-0.0982698832	3.2768520486	0.7853337033	1	-0.1612649999	3.2768520486	0.6604750505	0.9187945549	-0.1886124983	3.2768520486	0.5011773298	0.796119589	-0.8340059809	3.2768520486	0.0046249491	0.0244331564	-0.824668795	3.2768520486	0.0049704467	0.0218954549
nikR	0.0066184945	4.3949247701	0.9416201973	1	-0.053371803	4.3949247701	0.7452606466	0.9461100443	-0.0802656446	4.3949247701	0.6334576652	0.8697892174	-0.1679104851	4.3949247701	0.3621830221	0.6089248848	-0.2265197882	4.3949247701	0.2493747789	0.4626629267
ninE	-0.7370693101	-0.3331022854	0.6282162194	1	-0.0116901581	-0.3331022854	1	1	-0.715835288	-0.3331022854	1	1	-0.2483031084	-0.3331022854	1	1	0.3039580484	-0.3331022854	1	1
nirB	-0.1654239765	9.5197427163	0.697793086	1	-0.3033005713	9.5197427163	0.4770490522	0.814352892	-1.9727773073	9.5197427163	8.01E-06	0.0001298988	-4.8676904268	9.5197427163	4.42E-22	1.25E-20	-5.1411406223	9.5197427163	7.56E-24	1.88E-22
nirC	0.019969144	5.6451650067	0.9797308821	1	0.2595689998	5.6451650067	0.3864112517	0.7554102531	-0.1255302011	5.6451650067	0.6492390293	0.8758964119	-2.4218045423	5.6451650067	5.34E-14	9.64E-13	-3.0986442507	5.6451650067	1.11E-20	2.32E-19
nirD	-0.0285522345	6.2015452834	0.9463580407	1	0.1258863951	6.2015452834	0.7760628925	0.9626664303	-0.8189989991	6.2015452834	0.0622128662	0.2761930137	-3.8023859887	6.2015452834	4.99E-14	9.05E-13	-4.8602412839	6.2015452834	1.01E-19	1.95E-18
nlpA	-0.0222404972	8.7425592575	0.9024785299	1	-0.1443094273	8.7425592575	0.4508723894	0.7988394848	0.0314142039	8.7425592575	0.8806595572	0.9791438774	0.9550719155	8.7425592575	1.04E-06	1.03E-05	1.2960775404	8.7425592575	4.13E-11	5.14E-10
nlpB	0.1124090507	9.3441689874	0.341531537	1	0.1901996308	9.3441689874	0.1060057434	0.4938120042	0.1025822401	9.3441689874	0.3846567075	0.6967948371	0.1995176985	9.3441689874	0.0911995236	0.260568837	-0.0247330261	9.3441689874	0.8388086104	0.9481205071
nlpC	0.1430735236	6.1678609632	0.4400905562	1	0.0262218237	6.1678609632	0.8607008319	0.9849142016	-0.0623854022	6.1678609632	0.7580494506	0.9312253729	-0.1299788447	6.1678609632	0.5112399528	0.7375799789	-0.2225760167	6.1678609632	0.241456156	0.4530599345
nlpD	0.2019062141	9.7465537596	0.3103591633	1	0.5308747282	9.7465537596	0.0074885036	0.1255316237	0.8110079115	9.7465537596	4.53E-05	0.0006492466	0.6987712212	9.7465537596	0.0004420103	0.0030229844	0.4334965712	9.7465537596	0.0290531445	0.096362925
nlpE	-0.0352345321	6.2933278614	0.8619275741	1	-0.0196786757	6.2933278614	0.9365069717	1	0.0319681634	6.2933278614	0.8119572734	0.952569377	-0.0973377986	6.2933278614	0.5704319586	0.7815947484	-0.0753425779	6.2933278614	0.6334764703	0.8190190969
nlpI	-0.1279652758	9.7097596999	0.4040991948	1	0.0189524019	9.7097596999	0.9023381836	0.9984916476	0.1201221657	9.7097596999	0.4353577964	0.7446681543	-0.0514913275	9.7097596999	0.7393724986	0.8895251769	-0.1666138753	9.7097596999	0.2796749625	0.4971870712
nohA	-0.1360634739	1.1118102484	0.8804950463	1	-0.6677254898	1.1118102484	0.2910669882	0.690176067	-0.9872521933	1.1118102484	0.0853390884	0.328667799	-0.266817358	1.1118102484	0.7601284915	0.9007545115	-0.8849376823	1.1118102484	0.1333094452	0.2993016556
nohB	-0.2406131873	1.9933418328	0.7464359652	1	-0.0312020418	1.9933418328	1	1	0.0477437361	1.9933418328	0.7298398105	0.9192557144	-0.6533203254	1.9933418328	0.2042840656	0.4343975321	-0.6270686066	1.9933418328	0.2144496759	0.4209625299
norR	-0.0421019753	5.4381496516	0.8173645559	1	0.1925929821	5.4381496516	0.2264567337	0.6350317837	-0.1188221681	5.4381496516	0.4748548314	0.7750591822	-0.0338163906	5.4381496516	0.8549388252	0.955493691	-0.2537992114	5.4381496516	0.1405807963	0.3117163244
norV	-0.3147745625	4.0588442034	0.1590777377	1	-0.2448707542	4.0588442034	0.2541035733	0.6588789223	-0.391077145	4.0588442034	0.0783854728	0.3117274128	-0.3999372262	4.0588442034	0.0868464756	0.2527737579	-0.1271806966	4.0588442034	0.5467936348	0.7578182193
norW	-0.1640594936	3.6361156192	0.6637492739	1	-0.071390578	3.6361156192	0.9206985031	1	-0.3182128291	3.6361156192	0.3308627774	0.6571655954	-0.9127922413	3.6361156192	0.0095024677	0.0447512046	-0.3677352188	3.6361156192	0.2625607416	0.4787346329
npr	0.0530164131	5.9758698599	0.7769404146	1	-0.1119005088	5.9758698599	0.536648009	0.8532180266	-0.2386691864	5.9758698599	0.1717948382	0.4828868079	-0.2906707104	5.9758698599	0.1093312851	0.2960768408	-0.2288776187	5.9758698599	0.2142829981	0.4209625299
nrdA	0.0947960385	8.2512901789	0.5242631256	1	0.5606894222	8.2512901789	0.0001161047	0.0035117587	0.6680488025	8.2512901789	4.14E-06	7.03E-05	1.298320047	8.2512901789	5.23E-19	1.24E-17	1.0650099867	8.2512901789	2.53E-13	3.64E-12
nrdB	0.0020193397	7.8115447365	0.9644295605	1	0.1906743869	7.8115447365	0.1574865028	0.5618332686	0.3748403748	7.8115447365	0.0055854546	0.0490583388	0.5686745681	7.8115447365	3.09E-05	0.0002584285	0.4237932151	7.8115447365	0.0018476783	0.0090798377
nrdD	-0.0678216009	7.5187629059	0.7533147165	1	-0.2508759459	7.5187629059	0.2409821545	0.6491270827	-1.3802292394	7.5187629059	1.98E-10	5.78E-09	-1.0315935887	7.5187629059	1.80E-06	1.76E-05	-1.1085469893	7.5187629059	2.92E-07	2.55E-06
nrdE	-0.1766781983	6.3850621656	0.6921824573	1	-0.0046244145	6.3850621656	0.9226052941	1	1.4593638012	6.3850621656	3.00E-07	6.03E-06	4.0593515601	6.3850621656	3.66E-41	3.15E-39	3.6467085945	6.3850621656	2.00E-34	8.33E-33
nrdF	-0.5093040277	4.4063344335	0.1770213735	1	-0.8722456076	4.4063344335	0.022746648	0.248838454	-0.2322372791	4.4063344335	0.5414823582	0.8178697812	3.0847666876	4.4063344335	6.80E-24	2.12E-22	3.0652074589	4.4063344335	1.23E-23	3.00E-22
nrdG	-0.1714213975	4.0893332107	0.5526879009	1	-0.2035772958	4.0893332107	0.4691653517	0.8107849447	-0.7999769153	4.0893332107	0.0018785654	0.0199713818	-1.2487842425	4.0893332107	7.57E-06	6.80E-05	-1.1284310358	4.0893332107	2.07E-05	0.0001419751
nrdH	-0.2066699246	4.9147689303	1	1	1.3270007412	4.9147689303	0.0011115906	0.0278656554	3.3745395939	4.9147689303	2.80E-17	1.32E-15	5.2685889286	4.9147689303	1.56E-38	1.03E-36	4.8575660542	4.9147689303	1.70E-33	6.84E-32
nrdI	-0.0578908173	5.0789418334	1	1	0.9772857342	5.0789418334	0.0270236251	0.2737416744	3.2100693295	5.0789418334	1.13E-15	4.70E-14	5.3149504444	5.0789418334	1.14E-39	8.47E-38	4.8140055372	5.0789418334	2.03E-33	8.06E-32
nrfA	-0.1579942835	9.2916221408	0.7125781608	1	-0.3203402722	9.2916221408	0.4558211073	0.8033418702	-1.2410874074	9.2916221408	0.0043880664	0.0405926694	-4.5243556223	9.2916221408	1.27E-19	3.16E-18	-5.4656135573	9.2916221408	1.50E-25	4.08E-24
nrfB	-0.1145170452	7.1123882713	0.7826411629	1	0.0481743453	7.1123882713	0.911119692	1	-0.8335681902	7.1123882713	0.0477360012	0.2398050863	-4.1540954459	7.1123882713	1.45E-17	3.15E-16	-5.2040849659	7.1123882713	4.59E-24	1.15E-22
nrfC	-0.1660537094	6.7189124146	0.6978553719	1	0.1634587131	6.7189124146	0.7078833652	0.934058081	-0.4202711099	6.7189124146	0.3293040431	0.6566206431	-3.9481247197	6.7189124146	2.31E-15	4.48E-14	-5.1929196099	6.7189124146	2.55E-22	5.84E-21
nrfD	0.0830697466	6.9465349619	0.8407949362	1	0.2946325792	6.9465349619	0.4620741966	0.8062557484	0.1091537255	6.9465349619	0.7874177748	0.9412633851	-2.7618426837	6.9465349619	1.84E-10	2.58E-09	-3.7371072315	6.9465349619	1.78E-16	2.96E-15
nrfE	-0.4699674795	4.8285522538	0.21085266	1	-0.188058243	4.8285522538	0.6040265656	0.8860294054	-0.0610124458	4.8285522538	0.857285095	0.9692128147	-2.193627021	4.8285522538	1.53E-07	1.66E-06	-2.2882634888	4.8285522538	2.83E-08	2.78E-07
nrfF	0.2641759398	2.9121999942	0.6548167276	1	0.1268878822	2.9121999942	0.8562405848	0.9833429854	-0.008637078	2.9121999942	0.9708386989	1	-1.6370097012	2.9121999942	0.0008003919	0.0052323945	-2.9362195928	2.9121999942	1.04E-07	9.67E-07
nrfG	0.0082953078	3.6927125245	1	1	-0.2336071185	3.6927125245	0.5533811369	0.8611492692	-0.3327685948	3.6927125245	0.4013546035	0.7137962825	-1.7423129515	3.6927125245	0.0001638482	0.0012009009	-2.225229025	3.6927125245	6.93E-07	5.74E-06
nth	-0.2327371515	3.912858047	0.3167488317	1	-0.2476939285	3.912858047	0.3174195232	0.7071681211	-0.0380526599	3.912858047	0.8827236943	0.9806772548	-0.5660350855	3.912858047	0.0222636488	0.0897020371	-0.326168846	3.912858047	0.1678100937	0.3557474592
nudB	-0.0544365414	7.609574562	0.706386266	1	0.0950698284	7.609574562	0.536241235	0.8530207794	0.1402253365	7.609574562	0.3514173273	0.66992593	-0.0876569337	7.609574562	0.5431168593	0.7648442756	-0.29907569	7.609574562	0.0453398773	0.1357678263
nudC	-0.1345492347	6.675149835	0.3643608208	1	-0.0060628694	6.675149835	0.9244673884	1	-0.1408162535	6.675149835	0.3450573731	0.6642537855	0.1432725587	6.675149835	0.4051630933	0.6495615848	0.3682484994	6.675149835	0.0212777366	0.075031099
nudD	-0.5939817948	1.7481993266	0.1796492055	1	-0.7204545796	1.7481993266	0.0803786168	0.4603015455	-0.7845452609	1.7481993266	0.0663616595	0.2870325553	-1.1449432707	1.7481993266	0.0208398866	0.084682826	-0.4696693821	1.7481993266	0.292408841	0.5124014575
nudE	0.7800402069	6.7632705122	7.94E-06	0.0017055613	1.3908520525	6.7632705122	1.00E-16	2.26E-14	2.1057787023	6.7632705122	2.64E-37	5.16E-35	2.1140309892	6.7632705122	8.49E-37	4.86E-35	2.1308073	6.7632705122	1.33E-37	7.15E-36
nudF	0.1479654165	6.2382037289	0.4424860194	1	-0.0942494416	6.2382037289	0.56393968	0.8684054289	-0.071297298	6.2382037289	0.6614407881	0.8819895016	-0.0408562815	6.2382037289	0.78436422	0.9161937245	0.088414863	6.2382037289	0.6640378669	0.8423043823
nudG	0.0686880738	4.5428558608	0.9287433016	1	-0.1598560453	4.5428558608	0.4930351529	0.8254955527	0.2615901875	4.5428558608	0.3787424621	0.693132866	0.4552300179	4.5428558608	0.1081422436	0.2943941448	0.3449836432	4.5428558608	0.2340858381	0.4427118779
nudH	0.0895105074	7.062587105	0.5849539102	1	0.0243224235	7.062587105	0.9128335994	1	0.130410686	7.062587105	0.4059819663	0.7174329385	0.0990046872	7.062587105	0.5451381919	0.7656535429	0.0429222054	7.062587105	0.8160344537	0.9357152258
nuoA	-0.1339558055	7.5652787079	0.4367535811	1	0.1721644772	7.5652787079	0.2959782643	0.6927777893	0.7966205111	7.5652787079	1.33E-06	2.40E-05	0.8620434932	7.5652787079	1.99E-07	2.13E-06	0.6787793975	7.5652787079	4.17E-05	0.000273923
nuoB	-0.02499994	8.2857453048	0.8921669499	1	0.0900315483	8.2857453048	0.5724845853	0.8734392668	0.6991521221	8.2857453048	1.33E-05	0.0002064048	0.9529966987	8.2857453048	3.54E-09	4.50E-08	0.8390207077	8.2857453048	1.91E-07	1.71E-06
nuoC	0.0428504762	9.2885647294	0.8011397703	1	0.2944335425	9.2885647294	0.0917073896	0.4754294918	0.3380687166	9.2885647294	0.052659126	0.2521415229	1.0265202325	9.2885647294	5.60E-09	6.93E-08	0.7568566163	9.2885647294	1.60E-05	0.0001120514
nuoE	0.0308967117	7.818859573	0.8313631739	1	0.2107466219	7.818859573	0.1755521401	0.5863113854	0.1893908988	7.818859573	0.2207549609	0.5470091438	1.0218861983	7.818859573	6.04E-11	8.85E-10	0.7849978387	7.818859573	4.74E-07	4.03E-06
nuoF	0.0988899824	8.5334262589	0.5440792706	1	0.2988249421	8.5334262589	0.0687138096	0.4295863349	0.3799350373	8.5334262589	0.0203810097	0.1318319827	1.1633027235	8.5334262589	1.78E-12	2.90E-11	0.9942184825	8.5334262589	1.53E-09	1.68E-08
nuoG	0.0739389485	9.1313576902	0.6815718181	1	0.3801675816	9.1313576902	0.0363479486	0.320258416	0.3573725533	9.1313576902	0.0488976082	0.2444880412	0.7451581673	9.1313576902	4.41E-05	0.0003600162	0.9912872831	9.1313576902	5.80E-08	5.52E-07
[truncated: 2,685 more rows]

## Sheet: Indeces
12	0.5 min vs. anaerobic
[truncated: 4 more rows]
