# Supplementary material for: Rapid Sampling of Escherichia coli After Changing Oxygen Conditions Reveals Transcriptional Dynamics
Source: Genes (Basel). 2017 Feb 28;8(3):90. doi: 10.3390/genes8030090 (PMC5368694; doi:10.3390/genes8030090)
Supplement: Supplementary file 1 [file genes-08-00090-s001.zip › supplementary files/AddTable3_enrichments.ods]

## Sheet: reg_upregulated_genes
class	0.5 min p-value	0.5 min genes	1 min p-value	1 min genes	2 min p-value	2 min genes	5 min p-value	5 min genes	10 min p-value	10 min genes
argR	NA		NA		NA		0.011	argB, argF, argG, argH, argI, artJ, astA, astC, astD, hisJ, hisM, hisP, hisQ	0.005	argA, argC, argF, argI, astA, astB, astC, astD, carA, carB, hisJ, hisM, hisP, hisQ
betI	NA		0.023	betB, betI, betT	0.005	betA, betB, betI, betT	0.024	betA, betB, betI, betT	0.034	betA, betB, betI, betT
bluR	NA		NA		0.005	ariR, ycgZ, ymgA, ymgC	0.024	ariR, ycgZ, ymgA, ymgC	0.034	ariR, ycgZ, ymgA, ymgC
cra	NA		0.018	aceE, acnB, betB, betI, betT, cydA, cyoA, glcC, icd, pdhR	0.001	aceB, aceE, acnA, acnB, betA, betB, betI, betT, cydA, cydB, cyoA, cyoB, cyoC, glcC, icd, lpd, pdhR, ppsA	0.004	aceA, aceB, aceE, aceF, aceK, acnA, acnB, betA, betB, betI, betT, cyoA, cyoB, cyoC, cyoD, cyoE, glcC, icd, lpd, pdhR, ppsA	0.005	aceA, aceB, aceE, aceF, aceK, acnA, acnB, betA, betB, betI, betT, cyoA, cyoB, cyoC, cyoD, cyoE, glcC, icd, lpd, marB, pdhR, ppsA
crp	NA		NA		NA		0.014	aceA, aceB, aceE, aceF, aceK, acnA, acnB, acs, actP, aer, aldA, argG, bhsA, cirA, csiD, cstA, cyoA, cyoB, cyoC, cyoD, cyoE, dadA, dadX, dctA, entA, entB, entC, entD, entE, entH, fadD, fadL, feaR, fecA, fecB, fepA, fiu, fumA, fumC, fur, gcd, gcvH, gcvP, gcvT, glcC, glpD, glpE, gltA, grcA, lpd, mdh, mhpR, nfuA, nrdA, osmY, pdhR, proP, psiE, puuB, puuC, puuD, puuE, puuR, raiA, rpoS, sdhA, sdhB, sdhC…	NA
cusR	NA		NA		NA		NA		0.002	cusB, cusC, cusF, cyoA, cyoB, cyoC, cyoD, cyoE
fur	0.001	exbB, fecI, fhuF, grcA, ndh, sodA, soxS, tonB	0.000	crl, cyoA, entC, entS, exbB, exbD, fecI, fecR, feoA, fepB, fepD, fes, fhuA, fhuF, grcA, mntH, ndh, nrdH, sdhC, sdhD, sodA, soxS, tonB, yqjH	0.000	cirA, crl, cyoA, cyoB, cyoC, entC, entE, entF, entS, exbB, exbD, fecA, fecI, fecR, feoA, feoB, fepA, fepB, fepC, fepD, fepG, fes, fhuA, fhuE, fhuF, fiu, fnr, fur, gpmA, grcA, lpd, mntH, ndh, nrdE, nrdH, nrdI, oppA, rcnA, sdhA, sdhB, sdhC, sdhD, sodA, soxS, tonB, ybdZ, yjjZ, yqjH	0.000	cirA, crl, cyoA, cyoB, cyoC, cyoD, cyoE, entA, entB, entC, entD, entE, entF, entH, entS, exbB, exbD, fecA, fecB, fecI, fecR, fepA, fepB, fepC, fepD, fepG, fes, fhuA, fhuE, fhuF, fiu, fnr, fumC, fur, gpmA, grcA, lpd, mntH, ndh, nrdE, nrdF, nrdH, nrdI, oppA, oppB, oppC, oppD, oppF, rcnA, rpoS, sdhA, sdhB, sdhC, sdhD, sodA, soxS, sucA, sucB, sufA, tonB, ybdZ, yjjZ, yqjH	0.000	cirA, crl, cyoA, cyoB, cyoC, cyoD, cyoE, entA, entB, entC, entD, entE, entF, entH, entS, exbB, exbD, fecA, fecB, fecI, fecR, fepA, fepB, fepC, fepD, fepG, fes, fhuA, fhuE, fhuF, fiu, fnr, fumC, fur, gpmA, hmp, lpd, mntH, ndh, nrdE, nrdF, nrdH, nrdI, oppA, oppB, oppC, oppD, oppF, rcnA, sdhA, sdhB, sdhC, sdhD, sodA, soxS, sucA, sucB, sucC, sucD, sufA, tonB, ybdZ, yjjZ, yqjH
glnG	NA		NA		NA		NA		0.011	argT, astA, astB, astC, astD, cbl, hisJ, hisM, hisP, hisQ, patA, potF, potG, potI, yeaG
iscR	NA		NA		NA		0.040	erpA, iscA, iscR, iscS, iscU, nfuA, nrdE, nrdF, nrdH, nrdI, sufA	NA
metJ	NA		NA		0.005	ahpC, ahpF, folE, metB, metF, metL, metR	0.001	ahpC, ahpF, folE, metB, metE, metF, metL, metR, yeiB	NA
pdhR	NA		NA		NA		0.027	aceE, aceF, cyoA, cyoB, cyoC, cyoD, cyoE, fecA, fecB, grcA, lpd, ndh, pdhR	NA
puuR	NA		NA		NA		0.000	puuA, puuB, puuC, puuD, puuE, puuP, puuR	0.000	puuA, puuB, puuC, puuD, puuE, puuP, puuR
yedW	NA		NA		NA		NA		0.002	cusB, cusC, cusF, cyoA, cyoB, cyoC, cyoD, cyoE

## Sheet: GO_upregulated_genes
class	0.5 min p-value	0.5 min genes	1 min p-value	1 min genes	2 min p-value	2 min genes	5 min p-value	5 min genes	10 min p-value	10 min genes
GO:0006082 - organic acid metabolic process	NA		NA		NA		0.002	aceA, aceB, aceE, aceF, aceK, acnA, acnB, acs, argB, argF, argG, argH, argI, astA, astC, astD, cysB, dadA, dadX, entF, fadB, fadD, fadE, fadI, fadJ, fdoG, fdoH, fdoI, folE, fumA, fumC, gcvH, gcvP, gcvT, gltA, gpmA, grcA, icd, ldhA, lipA, lldD, lpd, maeB, mdh, metB, metE, metF, metL, metR, mmuM, mmuP, mqo, ppsA, putA, puuA, puuD, puuE, sdhA, sdhB, sdhC, sdhD, sucA, sucB, tesB	NA
GO:0006091 - generation of precursor metabolites and energy	NA		NA		0.000	aceE, acnA, cydA, cydB, cydX, cyoA, cyoB, cyoC, erpA, fdoG, fnr, fumA, glpD, gpmA, icd, ldhA, lpd, mdh, ndh, sdhA, sdhB, sdhC, sdhD	0.000	aceE, aceF, acnA, cyoA, cyoB, cyoC, cyoD, erpA, fdoG, fdoH, fdoI, fnr, fumA, glpD, gpmA, icd, ldhA, lldD, lpd, mdh, ndh, nuoE, nuoF, sdhA, sdhB, sdhC, sdhD, sucA	0.004	aceE, aceF, acnA, cyoA, cyoB, cyoC, cyoD, erpA, fdoG, fdoH, fdoI, fnr, fumA, glpD, gpmA, icd, lldD, lpd, mdh, ndh, nuoK, sdhA, sdhB, sdhC, sdhD, sucA, ydbK
GO:0006097 - glyoxylate cycle	NA		NA		NA		0.018	aceA, aceB, aceK, acnA, acnB, icd	0.030	aceA, aceB, aceK, acnA, acnB, icd
GO:0006099 - tricarboxylic acid cycle	NA		0.024	acnB, fumA, icd, mqo, sdhC, sdhD	0.000	aceB, acnA, acnB, fumA, gltA, icd, mdh, mqo, sdhA, sdhB, sdhC, sdhD	0.000	aceA, aceB, aceK, acnA, acnB, fumA, fumC, gltA, icd, mdh, mqo, sdhA, sdhB, sdhC, sdhD, sucA, sucB	0.000	aceA, aceB, aceK, acnA, acnB, fumA, fumC, gltA, icd, mdh, mqo, sdhA, sdhB, sdhC, sdhD, sucA, sucB, sucC, sucD
GO:0006101 - citrate metabolic process	NA		0.024	acnB, fumA, icd, mqo, sdhC, sdhD	0.000	aceB, acnA, acnB, fumA, gltA, icd, mdh, mqo, sdhA, sdhB, sdhC, sdhD	0.000	aceA, aceB, aceK, acnA, acnB, fumA, fumC, gltA, icd, mdh, mqo, sdhA, sdhB, sdhC, sdhD, sucA, sucB	0.000	aceA, aceB, aceK, acnA, acnB, fumA, fumC, gltA, icd, mdh, mqo, sdhA, sdhB, sdhC, sdhD, sucA, sucB, sucC, sucD
GO:0006525 - arginine metabolic process	NA		NA		NA		NA		0.020	argA, argC, argF, argI, astA, astB, astC, astD, carA, carB
GO:0006578 - amino-acid betaine biosynthetic process	NA		NA		0.010	betA, betB, betI, betT	NA		NA
GO:0006595 - polyamine metabolic process	NA		NA		NA		0.025	patA, puuA, puuB, puuC, puuD, puuE, puuP, puuR	NA
GO:0006598 - polyamine catabolic process	NA		NA		NA		0.000	patA, puuA, puuB, puuC, puuD, puuE, puuP, puuR	0.000	patA, puuA, puuB, puuC, puuD, puuE, puuP, puuR
GO:0006790 - sulfur compound metabolic process	NA		NA		NA		0.002	aceF, acs, cysB, erpA, fadD, iscA, lipA, metB, metE, metF, metL, metR, mmuM, mmuP, nfuA, sbp, sucB, sufA, tesB, thiC, thiE, trxC, yibF	0.012	aceF, acs, cysB, cysC, cysD, cysN, erpA, ggt, iscA, lipA, metE, metL, nfuA, sbp, sucB, sucD, sufA, tesB, thiC, thiE, thiH, trxC, yibF
GO:0006811 - ion transport	NA		0.003	argT, betT, corA, cyoA, entS, fadL, fecI, fecR, feoA, fepB, fepD, fes, fhuA, kefG, kgtP, mntH, phoE, sthA, ugpB	0.000	argT, betT, cirA, cyoA, cyoB, cyoC, dctA, eamA, efeB, efeO, entS, fecA, fecI, fecR, feoA, feoB, fepA, fepB, fepC, fepD, fepG, fes, fhuA, fhuE, fiu, hisJ, hisM, hisQ, kefB, kefG, kgtP, lldP, mmuP, mntH, phoE, potF, proP, rcnA, sbp, sthA, ugpB	0.000	actP, argT, artJ, betT, chaA, cirA, cusC, cyoA, cyoB, cyoC, cyoD, dctA, eamA, efeB, efeO, entS, fadL, fecA, fecB, fecI, fecR, fepA, fepB, fepC, fepD, fepG, fes, fhuA, fhuE, fiu, gltI, gltJ, gltK, gltL, gltP, hisJ, hisM, hisP, hisQ, kefB, kefG, kgtP, livM, lldP, mgtA, mmuP, mntH, phoE, potF, potG, proP, puuP, rcnA, sbp, sthA, ugpA, ugpB, ugpC, yifK	0.000	actP, ansP, argT, betT, chaA, cirA, codB, copA, cusB, cusC, cyoA, cyoB, cyoC, cyoD, eamA, efeB, efeO, entS, fadL, fecA, fecB, fecI, fecR, fepA, fepB, fepC, fepD, fepG, fes, fhuA, fhuE, fiu, gltI, gltL, gltP, hisJ, hisM, hisP, hisQ, kefB, kefG, kgtP, lldP, mntH, nlpA, osmF, phoE, plaP, potF, potG, potI, puuP, rcnA, sbp, sthA, ugpA, ugpB, ugpC, ugpE, yagG, yifK
GO:0006812 - cation transport	NA		NA		0.000	betT, cyoA, cyoB, cyoC, dctA, eamA, efeB, efeO, fecA, feoA, feoB, fepA, fepC, fepD, fepG, fes, kefB, kefG, kgtP, lldP, mntH, potF, proP, rcnA, sthA	0.000	actP, artJ, betT, chaA, cusC, cyoA, cyoB, cyoC, cyoD, dctA, eamA, efeB, efeO, fecA, fepA, fepC, fepD, fepG, fes, hisP, kefB, kefG, kgtP, lldP, mgtA, mntH, potF, potG, proP, puuP, rcnA, sthA	0.000	actP, betT, chaA, codB, copA, cusB, cusC, cyoA, cyoB, cyoC, cyoD, eamA, efeB, efeO, fecA, fepA, fepC, fepD, fepG, fes, hisP, kefB, kefG, kgtP, lldP, mntH, nlpA, osmF, plaP, potF, potG, potI, puuP, rcnA, sthA, yagG
GO:0006826 - iron ion transport	NA		0.000	feoA, fepD, fes, mntH	0.000	efeB, efeO, fecA, feoA, feoB, fepA, fepC, fepD, fepG, fes, mntH	0.000	efeB, efeO, fecA, fepA, fepC, fepD, fepG, fes, mntH	0.000	efeB, efeO, fecA, fepA, fepC, fepD, fepG, fes, mntH
GO:0006873 - cellular ion homeostasis	NA		NA		NA		NA		0.005	ahpC, chaA, cirA, cusB, cusC, cusF, efeB, fepA, fhuF, iscU, ybiX, yqjH
GO:0006875 - cellular metal ion homeostasis	NA		NA		NA		0.006	ahpC, chaA, cirA, cusC, efeB, fepA, fhuF, iscU, ybiX, yqjH	0.000	ahpC, chaA, cirA, cusB, cusC, cusF, efeB, fepA, fhuF, iscU, ybiX, yqjH
GO:0006879 - cellular iron ion homeostasis	NA		NA		0.004	ahpC, cirA, efeB, fepA, fhuF, iscU, yqjH	0.004	ahpC, cirA, efeB, fepA, fhuF, iscU, ybiX, yqjH	0.009	ahpC, cirA, efeB, fepA, fhuF, iscU, ybiX, yqjH
GO:0006979 - response to oxidative stress	NA		NA		NA		0.032	acnA, ahpC, ahpF, ariR, clpA, degP, fnr, fumC, icd, lpd, mntH, msrB, nfuA, rybA, sodA, sufA, tpx, trxC	0.007	acnA, ahpC, ahpF, ariR, cysD, degP, fnr, fumC, icd, lpd, mntH, msrB, nfuA, rybA, sodA, sufA, tpx, trxC, ydbK, yhcN
GO:0009060 - aerobic respiration	NA		NA		0.000	cydA, cydB, cyoA, cyoB, cyoC, erpA, glpD, ndh, sdhA, sdhB, sdhC, sdhD	0.000	cyoA, cyoB, cyoC, cyoD, erpA, glpD, lldD, ndh, nuoF, sdhA, sdhB, sdhC, sdhD	0.001	cyoA, cyoB, cyoC, cyoD, erpA, glpD, lldD, ndh, sdhA, sdhB, sdhC, sdhD
GO:0009237 - siderophore metabolic process	NA		NA		0.049	entC, entE, entF, fes, ybdZ	0.000	entA, entB, entC, entD, entE, entF, entH, fes, ybdZ	0.000	entA, entB, entC, entD, entE, entF, entH, fes, ybdZ
GO:0009238 - enterobactin metabolic process	NA		NA		0.049	entC, entE, entF, fes, ybdZ	0.000	entA, entB, entC, entD, entE, entF, entH, fes, ybdZ	0.000	entA, entB, entC, entD, entE, entF, entH, fes, ybdZ
GO:0009239 - enterobactin biosynthetic process	NA		NA		NA		0.000	entA, entB, entC, entD, entE, entF, entH, ybdZ	0.000	entA, entB, entC, entD, entE, entF, entH, ybdZ
GO:0009445 - putrescine metabolic process	NA		NA		NA		0.002	patA, puuA, puuB, puuC, puuD, puuE, puuP, puuR	0.004	patA, puuA, puuB, puuC, puuD, puuE, puuP, puuR
GO:0009447 - putrescine catabolic process	NA		NA		NA		0.000	patA, puuA, puuB, puuC, puuD, puuE, puuP, puuR	0.000	patA, puuA, puuB, puuC, puuD, puuE, puuP, puuR
GO:0009712 - catechol-containing compound metabolic process	NA		NA		NA		0.000	entA, entB, entC, entD, entE, entF, entH, fes, ybdZ	0.000	entA, entB, entC, entD, entE, entF, entH, fes, ybdZ
GO:0009713 - catechol-containing compound biosynthetic process	NA		NA		NA		0.000	entA, entB, entC, entD, entE, entF, entH, ybdZ	0.000	entA, entB, entC, entD, entE, entF, entH, ybdZ
GO:0015682 - ferric iron transport	NA		0.041	fepD	0.000	fecA, fepA, fepD, fepG	0.001	fecA, fepA, fepD, fepG	0.001	fecA, fepA, fepD, fepG
GO:0015684 - ferrous iron transport	NA		NA		0.022	efeB, efeO, feoA, feoB, mntH	NA		NA
GO:0015688 - iron chelate transport	NA		0.023	entS, fepB, fepD, fhuA, tonB	0.000	cirA, entS, fecA, fepA, fepB, fepD, fepG, fhuA, fhuE, fiu, tonB, yncD	0.000	cirA, entS, fecA, fecB, fepA, fepB, fepD, fepG, fhuA, fhuE, fiu, tonB, yncD	0.000	cirA, entS, fecA, fecB, fepA, fepB, fepD, fepG, fhuA, fhuE, fiu, tonB, yncD
GO:0015711 - organic anion transport	NA		NA		NA		0.001	actP, argT, artJ, dctA, eamA, entS, fadL, fepA, fepB, fepD, fepG, gltI, gltJ, gltK, gltL, gltP, hisJ, hisM, hisP, hisQ, livM, lldP, mmuP, proP, puuP, ugpA, ugpB, ugpC, yifK	NA
GO:0015891 - siderophore transport	NA		NA		0.000	cirA, entS, fecA, fepA, fepB, fhuA, fhuE, fiu, tonB, yncD	0.000	cirA, entS, fecA, fepA, fepB, fhuA, fhuE, fiu, tonB, yncD	0.000	cirA, entS, fecA, fepA, fepB, fhuA, fhuE, fiu, tonB, yncD
GO:0015980 - energy derivation by oxidation of organic compounds	NA		NA		0.000	acnA, cydA, cydB, cyoA, cyoB, cyoC, erpA, fdoG, fnr, glpD, ldhA, mdh, ndh, sdhA, sdhB, sdhC, sdhD	0.000	acnA, cyoA, cyoB, cyoC, cyoD, erpA, fdoG, fdoH, fdoI, fnr, glpD, ldhA, lldD, mdh, ndh, nuoF, sdhA, sdhB, sdhC, sdhD	NA
GO:0016226 - iron-sulfur cluster assembly	NA		NA		NA		0.000	erpA, fdx, hscA, hscB, iscA, iscS, iscU, iscX, nfuA, sufA	0.001	erpA, fdx, hscA, hscB, iscA, iscS, iscU, iscX, nfuA, sufA
GO:0018958 - phenol-containing compound metabolic process	NA		NA		NA		0.000	entA, entB, entC, entD, entE, entF, entH, fes, ybdZ	0.000	entA, entB, entC, entD, entE, entF, entH, fes, ybdZ
GO:0019184 - nonribosomal peptide biosynthetic process	NA		NA		NA		0.000	entA, entB, entC, entD, entE, entF, entH, ybdZ	0.000	entA, entB, entC, entD, entE, entF, entH, ggt, ybdZ
GO:0019285 - glycine betaine biosynthetic process from choline	NA		NA		0.010	betA, betB, betI, betT	NA		NA
GO:0019290 - siderophore biosynthetic process	NA		NA		NA		0.000	entA, entB, entC, entD, entE, entF, entH, ybdZ	0.000	entA, entB, entC, entD, entE, entF, entH, ybdZ
GO:0019540 - siderophore biosynthetic process from catechol	NA		NA		NA		0.000	entA, entB, entC, entD, entE, entF, entH, ybdZ	0.000	entA, entB, entC, entD, entE, entF, entH, ybdZ
GO:0019695 - choline metabolic process	NA		NA		0.010	betA, betB, betI, betT	NA		NA
GO:0019725 - cellular homeostasis	NA		NA		0.000	ahpC, ahpF, cirA, efeB, fepA, fhuF, grxA, iscU, lpd, nrdH, sthA, tpx, trxC, yqjH	0.000	ahpC, ahpF, chaA, cirA, cusC, efeB, fepA, fhuF, grxA, iscU, lpd, nrdH, sthA, tpx, trxC, ybiX, yqjH	0.000	ahpC, ahpF, chaA, cirA, cusB, cusC, cusF, efeB, fepA, fhuF, grxA, grxD, iscU, lpd, nrdH, sthA, tpx, trxC, ybiX, yqjH
GO:0019748 - secondary metabolic process	NA		NA		NA		0.006	entA, entB, entC, entD, entE, entF, entH, fes, ybdZ	0.013	entA, entB, entC, entD, entE, entF, entH, fes, ybdZ
GO:0019752 - carboxylic acid metabolic process	NA		NA		NA		0.000	aceA, aceB, aceE, aceF, aceK, acnA, acnB, acs, argB, argF, argG, argH, argI, astA, astC, astD, cysB, dadA, dadX, entF, fadB, fadD, fadE, fadI, fadJ, fdoG, fdoH, fdoI, folE, fumA, fumC, gcvH, gcvP, gcvT, gltA, gpmA, grcA, icd, ldhA, lipA, lldD, lpd, maeB, mdh, metB, metE, metF, metL, metR, mmuM, mmuP, mqo, ppsA, putA, puuA, puuD, puuE, sdhA, sdhB, sdhC, sdhD, sucA, sucB, tesB	0.011	aceA, aceB, aceE, aceF, aceK, acnA, acnB, acs, argA, argC, argF, argI, astA, astB, astC, astD, carA, carB, cysB, dadA, dadX, entF, fadB, fadE, fadI, fadJ, fadM, fdoG, fdoH, fdoI, folE, fumA, fumC, gcvH, gcvP, gcvT, gltA, gpmA, icd, lipA, lldD, lpd, maeB, mdh, metE, metL, mqo, ppsA, prpR, putA, puuA, puuD, puuE, sdhA, sdhB, sdhC, sdhD, sucA, sucB, sucC, sucD, tesB, ubiC
GO:0030001 - metal ion transport	NA		NA		0.000	efeB, efeO, fecA, feoA, feoB, fepA, fepC, fepD, fepG, fes, kefB, kefG, mntH, rcnA	0.009	actP, chaA, cusC, efeB, efeO, fecA, fepA, fepC, fepD, fepG, fes, kefB, kefG, mgtA, mntH, rcnA	0.002	actP, chaA, copA, cusB, cusC, efeB, efeO, fecA, fepA, fepC, fepD, fepG, fes, kefB, kefG, mntH, rcnA, yagG
GO:0030003 - cellular cation homeostasis	NA		NA		NA		NA		0.003	ahpC, chaA, cirA, cusB, cusC, cusF, efeB, fepA, fhuF, iscU, ybiX, yqjH
GO:0031163 - metallo-sulfur cluster assembly	NA		NA		NA		0.000	erpA, fdx, hscA, hscB, iscA, iscS, iscU, iscX, nfuA, sufA	0.001	erpA, fdx, hscA, hscB, iscA, iscS, iscU, iscX, nfuA, sufA
GO:0031455 - glycine betaine metabolic process	NA		NA		0.010	betA, betB, betI, betT	NA		NA
GO:0031456 - glycine betaine biosynthetic process	NA		NA		0.010	betA, betB, betI, betT	NA		NA
GO:0033212 - iron assimilation	NA		NA		0.000	ahpC, cirA, efeB, fepA, fhuF, yqjH	0.000	ahpC, cirA, efeB, fepA, fhuF, yqjH	0.000	ahpC, cirA, efeB, fepA, fhuF, yqjH
GO:0042592 - homeostatic process	NA		0.000	fecI, fecR, feoA, fepB, fepD, fes, fhuA, fhuF, grxA, ndh, nrdH, sthA, trxC, yqjH	0.000	ahpC, ahpF, cirA, efeB, fecA, fecI, fecR, feoA, feoB, fepA, fepB, fepC, fepD, fepG, fes, fhuA, fhuE, fhuF, fiu, grxA, iscU, lpd, ndh, nrdH, rcnA, sthA, tpx, trxC, yqjH	0.000	ahpC, ahpF, chaA, cirA, cusC, efeB, fadE, fecA, fecB, fecI, fecR, fepA, fepB, fepC, fepD, fepG, fes, fhuA, fhuE, fhuF, fiu, grxA, iscU, lpd, ndh, nrdH, rcnA, sthA, tpx, trxC, ybiX, yqjH	0.000	ahpC, ahpF, chaA, cirA, cusB, cusC, cusF, efeB, fadE, fecA, fecB, fecI, fecR, fepA, fepB, fepC, fepD, fepG, fes, fhuA, fhuE, fhuF, fiu, grxA, grxD, iscU, lpd, ndh, nrdH, rcnA, sthA, tpx, trxC, ybiX, yqjH
GO:0043436 - oxoacid metabolic process	NA		NA		NA		0.002	aceA, aceB, aceE, aceF, aceK, acnA, acnB, acs, argB, argF, argG, argH, argI, astA, astC, astD, cysB, dadA, dadX, entF, fadB, fadD, fadE, fadI, fadJ, fdoG, fdoH, fdoI, folE, fumA, fumC, gcvH, gcvP, gcvT, gltA, gpmA, grcA, icd, ldhA, lipA, lldD, lpd, maeB, mdh, metB, metE, metF, metL, metR, mmuM, mmuP, mqo, ppsA, putA, puuA, puuD, puuE, sdhA, sdhB, sdhC, sdhD, sucA, sucB, tesB	NA
GO:0044550 - secondary metabolite biosynthetic process	NA		NA		NA		0.002	entA, entB, entC, entD, entE, entF, entH, ybdZ	0.004	entA, entB, entC, entD, entE, entF, entH, ybdZ
GO:0044699 - single-organism process	NA		NA		0.005	aceB, aceE, acnA, acnB, acs, ahpC, ahpF, aldA, argA, argC, argF, argI, argT, astC, betA, betB, betI, betT, bfd, cirA, cstA, cydA, cydB, cydX, cyoA, cyoB, cyoC, dadA, dadX, dctA, eamA, efeB, efeO, entC, entE, entF, entS, erpA, exbB, exbD, fadI, fdoG, fecA, fecI, fecR, feoA, feoB, fepA, fepB, fepC, fepD, fepG, fes, fhuA, fhuE, fhuF, fiu, fnr, folE, fumA, gcd, gcvT, glpD, glpE, gltA, gpmA, grcA, grx…	0.007	aceA, aceB, aceE, aceF, aceK, acnA, acnB, acs, actP, adhP, ahpC, ahpF, aldA, argB, argF, argG, argH, argI, argT, artJ, astA, astC, astD, betA, betB, betI, betT, bfd, can, chaA, cirA, cstA, cueO, cusC, cyoA, cyoB, cyoC, cyoD, cyoE, cysB, dadA, dadX, dctA, eamA, efeB, efeO, entA, entB, entC, entD, entE, entF, entH, entS, erpA, exbB, exbD, fadB, fadD, fadE, fadI, fadJ, fadL, fdoG, fdoH, fdoI, fdx, f…	0.009	aceA, aceB, aceE, aceF, aceK, acnA, acnB, acs, actP, adhP, ahpC, ahpF, aldA, ansP, argA, argC, argF, argI, argT, astA, astB, astC, astD, betA, betB, betI, betT, bfd, can, carA, carB, chaA, cirA, codB, copA, cstA, cueO, cusB, cusC, cusF, cyoA, cyoB, cyoC, cyoD, cyoE, cysB, cysD, dadA, dadX, eamA, efeB, efeO, entA, entB, entC, entD, entE, entF, entH, entS, erpA, exbB, exbD, fadB, fadE, fadI, fadJ, …
GO:0044718 - siderophore transmembrane transport	NA		NA		0.000	cirA, fhuA, fhuE, fiu, tonB, yncD	0.000	cirA, fhuA, fhuE, fiu, tonB, yncD	0.000	cirA, fhuA, fhuE, fiu, tonB, yncD
GO:0044765 - single-organism transport	NA		NA		NA		0.023	actP, argT, artJ, betT, chaA, cirA, cusC, cyoA, cyoB, cyoC, cyoD, dctA, eamA, efeB, efeO, entS, exbB, exbD, fadL, fecA, fecB, fecI, fecR, fepA, fepB, fepC, fepD, fepG, fes, fhuA, fhuE, fiu, gltI, gltJ, gltK, gltL, gltP, hisJ, hisM, hisP, hisQ, kefB, kefG, kgtP, livM, lldP, mgtA, mmuP, mntH, oppA, oppB, oppC, oppD, oppF, phoE, potF, potG, proP, puuP, rcnA, sbp, sthA, tonB, ugpA, ugpB, ugpC, ydeE, …	0.033	actP, ansP, argT, betT, chaA, cirA, codB, copA, cusB, cusC, cyoA, cyoB, cyoC, cyoD, eamA, efeB, efeO, entS, exbB, exbD, fadL, fecA, fecB, fecI, fecR, fepA, fepB, fepC, fepD, fepG, fes, fhuA, fhuE, fiu, gltI, gltL, gltP, hisJ, hisM, hisP, hisQ, hmp, kefB, kefG, kgtP, lldP, mglB, mntH, nepI, nlpA, oppA, oppB, oppC, oppD, oppF, osmF, phoE, plaP, potF, potG, potI, puuP, rcnA, sbp, sthA, tonB, tsgA, u…
GO:0045333 - cellular respiration	NA		NA		0.000	acnA, cydA, cydB, cyoA, cyoB, cyoC, erpA, fdoG, fnr, glpD, mdh, ndh, sdhA, sdhB, sdhC, sdhD	0.000	acnA, cyoA, cyoB, cyoC, cyoD, erpA, fdoG, fdoH, fdoI, fnr, glpD, lldD, mdh, ndh, nuoF, sdhA, sdhB, sdhC, sdhD	0.003	acnA, cyoA, cyoB, cyoC, cyoD, erpA, fdoG, fdoH, fdoI, fnr, glpD, lldD, mdh, ndh, sdhA, sdhB, sdhC, sdhD
GO:0045454 - cell redox homeostasis	NA		NA		0.006	ahpF, grxA, lpd, nrdH, sthA, tpx, trxC	NA		0.033	ahpF, grxA, grxD, lpd, nrdH, sthA, tpx, trxC
GO:0046189 - phenol-containing compound biosynthetic process	NA		NA		NA		0.000	entA, entB, entC, entD, entE, entF, entH, ybdZ	0.000	entA, entB, entC, entD, entE, entF, entH, ybdZ
GO:0046916 - cellular transition metal ion homeostasis	NA		NA		NA		0.010	ahpC, cirA, cusC, efeB, fepA, fhuF, iscU, ybiX, yqjH	0.000	ahpC, cirA, cusB, cusC, cusF, efeB, fepA, fhuF, iscU, ybiX, yqjH
GO:0048878 - chemical homeostasis	NA		0.001	fecI, fecR, feoA, fepB, fepD, fes, fhuA, fhuF, ndh, yqjH	0.000	ahpC, cirA, efeB, fecA, fecI, fecR, feoA, feoB, fepA, fepB, fepC, fepD, fepG, fes, fhuA, fhuE, fhuF, fiu, iscU, ndh, rcnA, yqjH	0.000	ahpC, chaA, cirA, cusC, efeB, fadE, fecA, fecB, fecI, fecR, fepA, fepB, fepC, fepD, fepG, fes, fhuA, fhuE, fhuF, fiu, iscU, ndh, rcnA, ybiX, yqjH	0.000	ahpC, chaA, cirA, cusB, cusC, cusF, efeB, fadE, fecA, fecB, fecI, fecR, fepA, fepB, fepC, fepD, fepG, fes, fhuA, fhuE, fhuF, fiu, iscU, ndh, rcnA, ybiX, yqjH
GO:0050801 - ion homeostasis	NA		0.000	fecI, fecR, feoA, fepB, fepD, fes, fhuA, fhuF, ndh, yqjH	0.000	ahpC, cirA, efeB, fecA, fecI, fecR, feoA, feoB, fepA, fepB, fepC, fepD, fepG, fes, fhuA, fhuE, fhuF, fiu, iscU, ndh, rcnA, yqjH	0.000	ahpC, chaA, cirA, cusC, efeB, fecA, fecB, fecI, fecR, fepA, fepB, fepC, fepD, fepG, fes, fhuA, fhuE, fhuF, fiu, iscU, ndh, rcnA, ybiX, yqjH	0.000	ahpC, chaA, cirA, cusB, cusC, cusF, efeB, fecA, fecB, fecI, fecR, fepA, fepB, fepC, fepD, fepG, fes, fhuA, fhuE, fhuF, fiu, iscU, ndh, rcnA, ybiX, yqjH
GO:0051186 - cofactor metabolic process	NA		NA		NA		0.028	aceE, aceF, acs, cyoE, entA, entB, entC, entD, entE, entF, entH, fadD, fes, folE, gcvT, gpmA, ldhA, lipA, lpd, mdh, metE, metF, sthA, sucA, sucB, tesB, thiC, thiE, ubiA, ybdZ	NA
GO:0055065 - metal ion homeostasis	NA		0.000	fecI, fecR, feoA, fepB, fepD, fes, fhuA, fhuF, ndh, yqjH	0.000	ahpC, cirA, efeB, fecA, fecI, fecR, feoA, feoB, fepA, fepB, fepC, fepD, fepG, fes, fhuA, fhuE, fhuF, fiu, iscU, ndh, rcnA, yqjH	0.000	ahpC, chaA, cirA, cusC, efeB, fecA, fecB, fecI, fecR, fepA, fepB, fepC, fepD, fepG, fes, fhuA, fhuE, fhuF, fiu, iscU, ndh, rcnA, ybiX, yqjH	0.000	ahpC, chaA, cirA, cusB, cusC, cusF, efeB, fecA, fecB, fecI, fecR, fepA, fepB, fepC, fepD, fepG, fes, fhuA, fhuE, fhuF, fiu, iscU, ndh, rcnA, ybiX, yqjH
GO:0055072 - iron ion homeostasis	NA		0.000	fecI, fecR, feoA, fepB, fepD, fes, fhuA, fhuF, yqjH	0.000	ahpC, cirA, efeB, fecA, fecI, fecR, feoA, feoB, fepA, fepB, fepC, fepD, fepG, fes, fhuA, fhuE, fhuF, fiu, iscU, yqjH	0.000	ahpC, cirA, efeB, fecA, fecB, fecI, fecR, fepA, fepB, fepC, fepD, fepG, fes, fhuA, fhuE, fhuF, fiu, iscU, ybiX, yqjH	0.000	ahpC, cirA, efeB, fecA, fecB, fecI, fecR, fepA, fepB, fepC, fepD, fepG, fes, fhuA, fhuE, fhuF, fiu, iscU, ybiX, yqjH
GO:0055076 - transition metal ion homeostasis	NA		0.000	fecI, fecR, feoA, fepB, fepD, fes, fhuA, fhuF, ndh, yqjH	0.000	ahpC, cirA, efeB, fecA, fecI, fecR, feoA, feoB, fepA, fepB, fepC, fepD, fepG, fes, fhuA, fhuE, fhuF, fiu, iscU, ndh, rcnA, yqjH	0.000	ahpC, cirA, cusC, efeB, fecA, fecB, fecI, fecR, fepA, fepB, fepC, fepD, fepG, fes, fhuA, fhuE, fhuF, fiu, iscU, ndh, rcnA, ybiX, yqjH	0.000	ahpC, cirA, cusB, cusC, cusF, efeB, fecA, fecB, fecI, fecR, fepA, fepB, fepC, fepD, fepG, fes, fhuA, fhuE, fhuF, fiu, iscU, ndh, rcnA, ybiX, yqjH
GO:0055080 - cation homeostasis	NA		0.000	fecI, fecR, feoA, fepB, fepD, fes, fhuA, fhuF, ndh, yqjH	0.000	ahpC, cirA, efeB, fecA, fecI, fecR, feoA, feoB, fepA, fepB, fepC, fepD, fepG, fes, fhuA, fhuE, fhuF, fiu, iscU, ndh, rcnA, yqjH	0.000	ahpC, chaA, cirA, cusC, efeB, fecA, fecB, fecI, fecR, fepA, fepB, fepC, fepD, fepG, fes, fhuA, fhuE, fhuF, fiu, iscU, ndh, rcnA, ybiX, yqjH	0.000	ahpC, chaA, cirA, cusB, cusC, cusF, efeB, fecA, fecB, fecI, fecR, fepA, fepB, fepC, fepD, fepG, fes, fhuA, fhuE, fhuF, fiu, iscU, ndh, rcnA, ybiX, yqjH
GO:0055082 - cellular chemical homeostasis	NA		NA		NA		NA		0.019	ahpC, chaA, cirA, cusB, cusC, cusF, efeB, fepA, fhuF, iscU, ybiX, yqjH
GO:0055114 - oxidation-reduction process	NA		0.014	aceE, betB, bfd, cydA, cyoA, dadA, fdoG, gcd, grxA, icd, kefG, ldhA, metF, mqo, msrB, ndh, nrdH, putA, sdhC, sdhD, sodA, sthA, trxC, yqjH	0.000	aceE, acnA, ahpC, ahpF, aldA, argC, betA, betB, bfd, cydA, cydB, cydX, cyoA, cyoB, cyoC, dadA, efeB, erpA, fadI, fdoG, fnr, gcd, glpD, grxA, icd, kefG, ldhA, lpd, mdh, metF, metL, mqo, msrB, ndh, nrdE, nrdH, putA, sdhA, sdhB, sdhC, sdhD, sodA, sthA, tpx, trxC, ybdH, ycgR, ydjA, yqjH	0.000	aceE, aceF, acnA, adhP, ahpC, ahpF, aldA, astD, betA, betB, bfd, cueO, cyoA, cyoB, cyoC, cyoD, dadA, efeB, entA, erpA, fadB, fadD, fadE, fadI, fadJ, fdoG, fdoH, fdoI, fdx, fnr, gcd, gcvP, glpD, grxA, icd, kefG, ldhA, lipA, lldD, lpd, maeB, mdh, metF, metL, mqo, msrB, ndh, nrdA, nrdE, nrdF, nrdH, nuoC, nuoE, nuoF, putA, puuB, puuC, sdhA, sdhB, sdhC, sdhD, sodA, sthA, sucA, tpx, trxB, trxC, ybiX, y…	0.000	aceE, aceF, acnA, adhP, ahpC, ahpF, aldA, argC, astD, betA, betB, bfd, cueO, cyoA, cyoB, cyoC, cyoD, cysD, dadA, efeB, entA, erpA, fadB, fadE, fadI, fadJ, fadM, fdoG, fdoH, fdoI, fdx, fnr, gcd, gcvP, glpD, grxA, grxD, hmp, icd, kefG, lipA, lldD, lpd, maeB, mdh, metL, mqo, msrB, ndh, nrdA, nrdE, nrdF, nrdH, nuoK, putA, puuB, puuC, sdhA, sdhB, sdhC, sdhD, sodA, sthA, sucA, tpx, trxB, trxC, ybiX, yc…
GO:0065008 - regulation of biological quality	NA		0.000	exbB, exbD, fecI, fecR, feoA, fepB, fepD, fes, fhuA, fhuF, grxA, ndh, nrdH, sthA, trxC, yqjH	0.000	ahpC, ahpF, cirA, efeB, exbB, exbD, fecA, fecI, fecR, feoA, feoB, fepA, fepB, fepC, fepD, fepG, fes, fhuA, fhuE, fhuF, fiu, grxA, iscU, lpd, ndh, nrdH, rcnA, sthA, tpx, trxC, yqjH	0.000	ahpC, ahpF, chaA, cirA, cusC, efeB, exbB, exbD, fadE, fecA, fecB, fecI, fecR, fepA, fepB, fepC, fepD, fepG, fes, fhuA, fhuE, fhuF, fiu, grxA, iscU, lpd, ndh, nrdH, rcnA, sthA, tpx, trxC, ybiX, yqjH	0.000	ahpC, ahpF, chaA, cirA, cusB, cusC, cusF, cyaR, efeB, exbB, exbD, fadE, fecA, fecB, fecI, fecR, fepA, fepB, fepC, fepD, fepG, fes, fhuA, fhuE, fhuF, fiu, grxA, grxD, iscU, ldtC, lpd, ndh, nrdH, rcnA, sthA, tpx, trxC, ybiX, yqjH
GO:0071705 - nitrogen compound transport	NA		NA		NA		0.012	argT, artJ, betT, cirA, dctA, eamA, exbB, exbD, fepA, fiu, gltI, gltJ, gltK, gltL, hisJ, hisM, hisP, hisQ, livM, mmuP, oppA, oppB, oppC, oppD, oppF, potF, potG, proP, puuP, tonB, ydeE, yifK, yojI	NA
GO:0072350 - tricarboxylic acid metabolic process	NA		0.030	acnB, fumA, icd, mqo, sdhC, sdhD	0.000	aceB, acnA, acnB, fumA, gltA, icd, mdh, mqo, sdhA, sdhB, sdhC, sdhD	0.000	aceA, aceB, aceK, acnA, acnB, argG, fumA, fumC, gltA, icd, mdh, mqo, sdhA, sdhB, sdhC, sdhD, sucA, sucB	0.000	aceA, aceB, aceK, acnA, acnB, fumA, fumC, gltA, icd, mdh, mqo, sdhA, sdhB, sdhC, sdhD, sucA, sucB, sucC, sucD
GO:0072512 - trivalent inorganic cation transport	NA		0.041	fepD	0.000	fecA, fepA, fepD, fepG	0.001	fecA, fepA, fepD, fepG	0.001	fecA, fepA, fepD, fepG
GO:0097428 - protein maturation by iron-sulfur cluster transfer	NA		NA		NA		0.000	erpA, hscA, hscB, iscA, iscU, nfuA, sufA	0.000	erpA, hscA, hscB, iscA, iscU, nfuA, sufA
GO:0098771 - inorganic ion homeostasis	NA		0.000	fecI, fecR, feoA, fepB, fepD, fes, fhuA, fhuF, ndh, yqjH	0.000	ahpC, cirA, efeB, fecA, fecI, fecR, feoA, feoB, fepA, fepB, fepC, fepD, fepG, fes, fhuA, fhuE, fhuF, fiu, iscU, ndh, rcnA, yqjH	0.000	ahpC, chaA, cirA, cusC, efeB, fecA, fecB, fecI, fecR, fepA, fepB, fepC, fepD, fepG, fes, fhuA, fhuE, fhuF, fiu, iscU, ndh, rcnA, ybiX, yqjH	0.000	ahpC, chaA, cirA, cusB, cusC, cusF, efeB, fecA, fecB, fecI, fecR, fepA, fepB, fepC, fepD, fepG, fes, fhuA, fhuE, fhuF, fiu, iscU, ndh, rcnA, ybiX, yqjH
GO:1901678 - iron coordination entity transport	NA		NA		0.000	cirA, entS, fecA, fepA, fepB, fepD, fepG, fhuA, fhuE, fiu, tonB, yncD	0.000	cirA, entS, fecA, fecB, fepA, fepB, fepD, fepG, fhuA, fhuE, fiu, tonB, yncD	0.000	cirA, entS, fecA, fecB, fepA, fepB, fepD, fepG, fhuA, fhuE, fiu, tonB, yncD
GO:1902578 - single-organism localization	NA		NA		NA		0.024	actP, argT, artJ, betT, chaA, cirA, cusC, cyoA, cyoB, cyoC, cyoD, dctA, eamA, efeB, efeO, entS, exbB, exbD, fadL, fecA, fecB, fecI, fecR, fepA, fepB, fepC, fepD, fepG, fes, fhuA, fhuE, fiu, gltI, gltJ, gltK, gltL, gltP, hisJ, hisM, hisP, hisQ, kefB, kefG, kgtP, livM, lldP, mgtA, mmuP, mntH, oppA, oppB, oppC, oppD, oppF, phoE, potF, potG, proP, puuP, rcnA, sbp, sthA, tonB, ugpA, ugpB, ugpC, ydeE, …	0.035	actP, ansP, argT, betT, chaA, cirA, codB, copA, cusB, cusC, cyoA, cyoB, cyoC, cyoD, eamA, efeB, efeO, entS, exbB, exbD, fadL, fecA, fecB, fecI, fecR, fepA, fepB, fepC, fepD, fepG, fes, fhuA, fhuE, fiu, gltI, gltL, gltP, hisJ, hisM, hisP, hisQ, hmp, kefB, kefG, kgtP, lldP, mglB, mntH, nepI, nlpA, oppA, oppB, oppC, oppD, oppF, osmF, phoE, plaP, potF, potG, potI, puuP, rcnA, sbp, sthA, tonB, tsgA, u…

## Sheet: reg_downregulated_genes
class	0.5 min p-value	0.5 min genes	1 min p-value	1 min genes	2 min p-value	2 min genes	5 min p-value	5 min genes	10 min p-value	10 min genes
arcA	NA		NA		NA		NA		0.040	ackA, appA, appB, appC, caiE, dcuC, focA, fumB, gadE, gatA, gatB, gatC, gatD, gatY, gatZ, hyaA, hyaB, hyaC, hyaD, hyaE, hyaF, hybA, hybB, hybC, hybD, hybE, hybF, hybO, pflB, ptsG
cra	NA		NA		NA		0.003	adhE, fruA, fruB, fruK, gapA, glk, gpmM, hypF, manX, nirB, nirC, nirD, pfkA, ptsH, ptsI, pykF, tpiA, yeaD	0.000	adhE, eno, epd, fruA, fruB, fruK, gapA, glk, gpmM, hypF, manX, manY, manZ, nirB, nirC, nirD, pfkA, ppc, ptsH, ptsI, pykF, tpiA, yeaD
dcuR	NA		NA		NA		0.003	dcuB, frdA, frdB, frdC, frdD, fumB	0.007	dcuB, frdA, frdB, frdC, frdD, fumB
fhlA	NA		NA		NA		0.000	fhlA, hycA, hycB, hycC, hycD, hydN, hyfA, hypA, hypB, hypC, hypD, hypE, hypF	0.000	fdhF, hycA, hycB, hycC, hycD, hycE, hycF, hycG, hycH, hycI, hydN, hypA, hypB, hypC, hypD, hypE, hypF
fnr	NA		NA		0.002	acrE, adhE, aspA, cadC, caiF, caiT, dcuB, dcuC, emrY, focA, frdA, hcp, hcr, napF, narK, nikA, nikB, nirB, nrdD, nrfA, ydhV, ydhY	0.000	acrE, adhE, ansB, aspA, cadC, caiF, dcuB, dcuC, dmsA, dmsB, dmsC, fdnG, fhlA, focA, frdA, frdB, frdC, frdD, fumB, hcp, hcr, hlyE, hyfA, hypB, hypC, hypD, hypE, napA, napB, napD, napF, napH, narG, narH, narJ, narK, nikA, nikB, nikC, nikD, nirB, nirC, nirD, nrdD, nrdG, nrfA, nrfB, nrfC, nrfD, nrfE, nrfF, nrfG, pepT, pflB, pitA, uxaA, uxaC, ydhV, ydhW, ydhY, ynfE, ynfF	0.000	ackA, adhE, ansB, aspA, caiE, caiF, ccmE, dcuB, dcuC, dmsA, dmsB, dmsC, fdhF, fdnG, fdnH, focA, frdA, frdB, frdC, frdD, fumB, hcp, hcr, hlyE, hypB, hypC, hypD, hypE, napA, napC, napD, napF, narG, narH, narI, narJ, narK, nikA, nikB, nikC, nirB, nirC, nirD, nrdD, nrdG, nrfA, nrfB, nrfC, nrfD, nrfE, nrfF, nrfG, ompW, pepT, pflB, pitA, uxaA, uxaC, ydfZ, ydhV, ydhW, ydhY, yhjA, ynfE, ynfF, ynfG, ynfH
gatR_1	NA		NA		NA		0.000	gatA, gatB, gatC, gatD, gatY, gatZ	0.000	gatA, gatB, gatC, gatD, gatY, gatZ
gatR_2	NA		NA		NA		0.000	gatA, gatB, gatC, gatD, gatY, gatZ	0.000	gatA, gatB, gatC, gatD, gatY, gatZ
ihfA	NA		NA		NA		0.011	dmsA, dmsB, dmsC, dusB, fhlA, flhD, focA, htrE, hycA, hycB, hycC, hycD, hypA, hypB, hypC, hypD, hypE, mtr, narG, narH, narJ, narK, nirB, nirC, nirD, nrfA, nrfB, nrfC, nrfD, nrfE, nrfF, nrfG, pflB	0.012	dmsA, dmsB, dmsC, flhC, flhD, focA, hycA, hycB, hycC, hycD, hycE, hycF, hycG, hycH, hycI, hypA, hypB, hypC, hypD, hypE, mtr, narG, narH, narI, narJ, narK, nirB, nirC, nirD, nrfA, nrfB, nrfC, nrfD, nrfE, nrfF, nrfG, pflB
ihfB	NA		NA		NA		0.011	dmsA, dmsB, dmsC, dusB, fhlA, flhD, focA, htrE, hycA, hycB, hycC, hycD, hypA, hypB, hypC, hypD, hypE, mtr, narG, narH, narJ, narK, nirB, nirC, nirD, nrfA, nrfB, nrfC, nrfD, nrfE, nrfF, nrfG, pflB	0.012	dmsA, dmsB, dmsC, flhC, flhD, focA, hycA, hycB, hycC, hycD, hycE, hycF, hycG, hycH, hycI, hypA, hypB, hypC, hypD, hypE, mtr, narG, narH, narI, narJ, narK, nirB, nirC, nirD, nrfA, nrfB, nrfC, nrfD, nrfE, nrfF, nrfG, pflB
mlc	NA		NA		NA		NA		0.001	manX, manY, manZ, ptsG, ptsH, ptsI, ynfK
modE	NA		NA		NA		0.000	dmsA, dmsB, dmsC, hycA, hycB, hycC, hycD, modA, modB, modC, napA, napB, napD, napF, napH	0.000	ccmE, dmsA, dmsB, dmsC, hycA, hycB, hycC, hycD, hycE, hycF, hycG, hycH, hycI, modA, modB, modC, napA, napC, napD, napF
narL	NA		NA		0.000	adhE, aspA, caiF, dcuB, focA, frdA, hcp, hcr, hybO, napF, narK, nikA, nikB, nirB, nrfA, ydhV, ydhY	0.000	adhE, aspA, caiF, dcuB, dmsA, dmsB, dmsC, fdnG, focA, frdA, frdB, frdC, frdD, fumB, hcp, hcr, hyaA, hybA, hybB, hybO, napA, napB, napD, napF, napH, narG, narH, narJ, narK, nikA, nikB, nikC, nikD, nirB, nirC, nirD, nrfA, nrfB, nrfC, nrfD, nrfE, nrfF, nrfG, pflB, ydhV, ydhW, ydhY, yeaR, ynfE, ynfF	0.000	adhE, aspA, caiF, ccmE, dcuB, dmsA, dmsB, dmsC, fdhF, fdnG, fdnH, focA, frdA, frdB, frdC, frdD, fumB, hcp, hcr, hyaA, hyaB, hyaC, hyaD, hyaE, hyaF, hybA, hybB, hybC, hybD, hybE, hybF, hybO, napA, napC, napD, napF, narG, narH, narI, narJ, narK, nikA, nikB, nikC, nirB, nirC, nirD, nrfA, nrfB, nrfC, nrfD, nrfE, nrfF, nrfG, pflB, ydhV, ydhW, ydhY, yeaR, ynfE, ynfF, ynfG, ynfH
narP	NA		NA		NA		0.000	fdnG, hcp, hcr, hyaA, napA, napB, napD, napF, napH, nirB, nirC, nirD, nrfA, nrfB, nrfC, nrfD, nrfE, nrfF, nrfG, ydhV, ydhW, ydhY, yeaR	0.000	ccmE, fdhF, fdnG, fdnH, hcp, hcr, hyaA, hyaB, hyaC, hyaD, hyaE, hyaF, napA, napC, napD, napF, nirB, nirC, nirD, nrfA, nrfB, nrfC, nrfD, nrfE, nrfF, nrfG, ydhV, ydhW, ydhY, yeaR
nsrR	NA		NA		NA		0.000	fhlA, hcp, hcr, hycA, hycB, hycC, hycD, hypA, hypB, hypC, hypD, hypE, nrfA, nrfB, nrfC, nrfD, nrfE, nrfF, nrfG, yeaR	0.000	hcp, hcr, hycA, hycB, hycC, hycD, hycE, hycF, hycG, hycH, hycI, hypA, hypB, hypC, hypD, hypE, nrfA, nrfB, nrfC, nrfD, nrfE, nrfF, nrfG, yeaR
trpR	NA		NA		NA		NA		0.005	mtr, trpA, trpB, trpC, trpD, trpE, trpL
ydeO	NA		NA		NA		NA		0.000	appA, appB, appC, dctR, gadE, hyaA, hyaB, hyaC, hyaD, hyaE, hyaF, mdtE, mdtF, slp

## Sheet: GO_downregulated_genes
class	0.5 min p-value	0.5 min genes	1 min p-value	1 min genes	2 min p-value	2 min genes	5 min p-value	5 min genes	10 min p-value	10 min genes
GO:0006059 - hexitol metabolic process	NA		NA		NA		0.002	gatA, gatB, gatC, gatD, gatY, gatZ, ydfI	0.004	gatA, gatB, gatC, gatD, gatY, gatZ, ydfI
GO:0006066 - alcohol metabolic process	NA		NA		NA		NA		0.002	adhE, appA, dhaL, gatA, gatB, gatC, gatD, gatY, gatZ, gldA, glpX, hybA, tpiA, ydfI
GO:0006091 - generation of precursor metabolites and energy	NA		NA		NA		0.000	dmsA, dmsB, dmsC, fdnG, frdA, frdB, frdC, frdD, fumB, gapA, glk, gpmM, hyaA, hybA, hybB, hybO, hycC, napA, napB, narG, narH, nirB, nirD, nrfA, nrfB, nrfC, nrfD, pfkA, pykA, pykF, tpiA	0.000	appB, appC, dmsA, dmsB, dmsC, eno, fdnG, fdnH, frdA, frdB, frdC, frdD, fumB, gapA, gldA, glk, gpmM, hyaA, hyaB, hyaC, hybA, hybB, hybC, hybO, hycC, napA, napC, narG, narH, narI, nirB, nirD, nrfA, nrfB, nrfC, nrfD, pfkA, pykA, pykF, tpiA, ynfH
GO:0006113 - fermentation	NA		NA		NA		0.000	frdA, frdB, frdC, frdD, hyaA, hybA	0.000	frdA, frdB, frdC, frdD, gldA, hyaA, hyaB, hyaC, hybA
GO:0006568 - tryptophan metabolic process	NA		NA		NA		NA		0.003	trpA, trpB, trpC, trpD, trpE, trpL
GO:0006586 - indolalkylamine metabolic process	NA		NA		NA		NA		0.003	trpA, trpB, trpC, trpD, trpE, trpL
GO:0009061 - anaerobic respiration	NA		NA		NA		0.000	dmsA, dmsB, dmsC, fdnG, frdA, frdB, frdC, frdD, hyaA, hybA, hybB, hybO, napA, napB, narG, narH, nirB, nirD	0.000	dmsA, dmsB, dmsC, fdnG, fdnH, frdA, frdB, frdC, frdD, hyaA, hyaB, hyaC, hybA, hybB, hybC, hybO, napA, napC, narG, narH, narI, nirB, nirD
GO:0015761 - mannose transport	NA		NA		NA		NA		0.002	manX, manY, manZ
GO:0015980 - energy derivation by oxidation of organic compounds	NA		NA		NA		0.000	dmsA, dmsB, dmsC, fdnG, frdA, frdB, frdC, frdD, hyaA, hybA, hybB, hybO, napA, napB, narG, narH, nirB, nirD	0.000	appB, appC, dmsA, dmsB, dmsC, fdnG, fdnH, frdA, frdB, frdC, frdD, gldA, hyaA, hyaB, hyaC, hybA, hybB, hybC, hybO, napA, napC, narG, narH, narI, nirB, nirD
GO:0019400 - alditol metabolic process	NA		NA		NA		0.000	gatA, gatB, gatC, gatD, gatY, gatZ, glpX, hybA, tpiA, ydfI	0.000	dhaL, gatA, gatB, gatC, gatD, gatY, gatZ, gldA, glpX, hybA, tpiA, ydfI
GO:0019402 - galactitol metabolic process	NA		NA		NA		0.000	gatA, gatB, gatC, gatD, gatY, gatZ	0.001	gatA, gatB, gatC, gatD, gatY, gatZ
GO:0019405 - alditol catabolic process	NA		NA		NA		NA		0.000	dhaL, gatD, gatY, gatZ, gldA, hybA, tpiA
GO:0019563 - glycerol catabolic process	NA		NA		NA		NA		0.015	dhaL, gldA, hybA, tpiA
GO:0019588 - anaerobic glycerol catabolic process	NA		NA		NA		NA		0.002	gldA, hybA
GO:0019645 - anaerobic electron transport chain	NA		NA		NA		0.000	dmsC, hyaA, nrfA, nrfB, nrfC, nrfD	0.000	dmsC, hyaA, hyaB, hyaC, narI, nrfA, nrfB, nrfC, nrfD, ynfH
GO:0019662 - non-glycolytic fermentation	NA		NA		NA		NA		0.002	gldA, hybA
GO:0019751 - polyol metabolic process	NA		NA		NA		0.001	gatA, gatB, gatC, gatD, gatY, gatZ, glpX, hybA, tpiA, ydfI	0.000	appA, dhaL, gatA, gatB, gatC, gatD, gatY, gatZ, gldA, glpX, hybA, tpiA, ydfI
GO:0022900 - electron transport chain	NA		NA		NA		0.000	dmsC, frdA, hyaA, hycC, nrfA, nrfB, nrfC, nrfD	0.000	appB, appC, dmsC, frdA, hyaA, hyaB, hyaC, hycC, narI, nrfA, nrfB, nrfC, nrfD, ynfH
GO:0022904 - respiratory electron transport chain	NA		NA		NA		0.000	dmsC, hyaA, hycC, nrfA, nrfB, nrfC, nrfD	0.000	appB, appC, dmsC, hyaA, hyaB, hyaC, hycC, narI, nrfA, nrfB, nrfC, nrfD, ynfH
GO:0032445 - fructose import	NA		NA		NA		NA		0.002	fruA, fruB, manX, manY, manZ
GO:0042126 - nitrate metabolic process	NA		NA		NA		0.001	napA, narG, narH, narJ, narK, nirB, nirC, nirD, nrfA	0.000	napA, narG, narH, narI, narJ, narK, nirB, nirC, nirD, nrfA
