# Supplementary material for: Rapid Sampling of Escherichia coli After Changing Oxygen Conditions Reveals Transcriptional Dynamics
Source: Genes (Basel). 2017 Feb 28;8(3):90. doi: 10.3390/genes8030090 (PMC5368694; doi:10.3390/genes8030090)
Supplement: Supplementary file 1 [file genes-08-00090-s001.zip › supplementary files/AddTable4_TER.ods]

## Sheet: overview3_trans_RegAbs
operon	Oxygen TER [nt/s]	+/- CI (95%, TER)	Rifampicin TER [nt/s]	Ox/Rif	delay [s]	+/- CI (95%, delay)	upregulation	A-content	G-content	U-content	C-content	AG-content	AGU-content	GC-content	CAI	ITE	RNAfold cal/(mol nt)	max FC	| max FC |	av logCPM	av RPKM	max RPKM	length	total transcription time [s]	number of involved regulators	ArcA-Phosphorylated	Cra	CRP-cAMP	FNR	Fur-Fe	sigma S	sigma D
pitA	24.083	10.310	41.600	0.579	21.201	17.143	0	0.190	0.283	0.262	0.251	0.473	0.735	0.534	0.723	0.759	-397.528	-1.542	1.542	8.139	188.009	268.411	1496	83.321	1	0	0	0	1	0	0	0
pgi	17.083	1.812	39.900	0.428	-1.386	6.471	0	0.253	0.253	0.226	0.254	0.506	0.732	0.507	0.791	0.801	-336.066	-0.895	0.895	10.804	1084.124	1371.665	1646	94.969	1	0	0	0	0	0	1	1
ndh	39.829	5.733	38.500	1.035	2.361	3.685	1	0.245	0.275	0.218	0.248	0.520	0.738	0.523	0.756	0.760	-338.249	5.674	5.674	9.875	718.731	1395.353	1301	35.026	17	1	0	0	-1	-1	0	1
serS	39.802	9.816	37.400	1.064	23.418	4.207	0	0.245	0.276	0.221	0.245	0.521	0.742	0.521	0.768	0.804	-354.729	-0.848	0.848	10.321	990.042	1231.261	1289	55.804	0	0	0	0	0	0	0	0
puuDR	75.969	47.357	34.300	2.215	85.286	15.208	1	0.251	0.269	0.228	0.238	0.520	0.748	0.507	0.574	0.734	-347.368	4.493	4.493	6.717	136.808	354.848	1345	102.990	1	-1	0	0	0	0	1	0
gltA	30.980	6.548	33.500	0.925	34.803	5.581	1	0.239	0.244	0.245	0.257	0.483	0.728	0.501	0.800	0.783	-311.710	3.358	3.358	9.932	760.790	1770.263	1280	76.120	3	-1	0	1	0	0	0	1
pykF	14.879	2.624	30.000	0.496	1.890	9.312	0	0.268	0.247	0.226	0.246	0.515	0.741	0.493	0.782	0.865	-313.830	-1.657	1.657	10.616	1111.132	1531.254	1409	96.585	1	0	-1	0	0	0	1	1
accBC	43.321	13.869	28.000	1.547	21.099	5.945	0	0.254	0.262	0.207	0.262	0.516	0.723	0.524	0.576	0.697	-358.917	-0.528	0.528	8.775	931.620	1099.814	1827	63.273	1	0	0	0	0	0	0	1
pykA	13.764	1.673	26.900	0.512	11.928	5.295	0	0.242	0.275	0.223	0.247	0.517	0.740	0.522	0.737	0.783	-360.347	-2.067	2.067	11.393	1864.701	2554.153	1439	116.474	0	0	0	0	0	0	1	1
katG	138.525	42.028	26.400	5.247	24.386	2.307	1	0.218	0.251	0.220	0.311	0.469	0.689	0.547	0.664	0.702	-346.217	0.965	0.965	9.475	326.228	522.444	2181	40.131	5	0	0	0	1	-1	0	1
metE	56.227	2.244	24.900	2.258	16.523	0.945	1	0.227	0.296	0.205	0.259	0.523	0.728	0.555	0.767	0.757	-370.518	1.897	1.897	13.042	3730.593	6489.191	2258	56.681	4	0	0	0	0	0	0	0
mqo	35.553	10.691	24.400	1.457	28.653	9.883	1	0.239	0.292	0.214	0.241	0.531	0.745	0.533	0.745	0.730	-359.611	5.983	5.983	7.769	131.794	428.572	1643	74.866	0	0	0	0	0	0	0	0
yojI	53.000	22.106	24.300	2.181	11.331	10.709	1	0.211	0.285	0.249	0.242	0.496	0.745	0.527	0.723	0.728	-362.530	3.686	3.686	6.535	55.762	114.746	1640	42.275	6	0	0	0	0	0	0	1
lpdA	26.962	3.694	24.200	1.114	37.928	3.484	1	0.257	0.276	0.205	0.248	0.533	0.738	0.524	0.787	0.840	-348.453	3.933	3.933	11.557	2114.790	5247.536	1421	90.632	8	-1	0	-1	1	1	0	1
tktA	24.911	3.008	23.300	1.069	79.826	4.262	0	0.224	0.274	0.212	0.276	0.498	0.710	0.550	0.798	0.853	-369.683	-0.625	0.625	10.835	917.234	1194.802	1988	159.631	0	0	0	0	0	0	0	0
argCBH	58.046	11.772	21.400	2.712	26.302	6.597	1	0.223	0.301	0.219	0.243	0.524	0.743	0.544	0.589	0.731	-384.907	1.650	1.650	8.957	494.551	810.622	3219	81.757	2	0	0	0	0	0	0	1
tppB	31.034	11.939	20.600	1.506	19.307	14.450	0	0.196	0.268	0.281	0.241	0.464	0.745	0.509	0.769	0.802	-353.160	-1.057	1.057	8.360	218.474	298.440	1502	67.706	1	0	0	0	0	0	0	1
putA	39.854	3.448	20.300	1.963	18.840	3.960	1	0.213	0.294	0.211	0.268	0.507	0.718	0.562	0.753	0.725	-401.288	4.251	4.251	8.097	68.854	164.317	3959	118.178	5	0	0	0	0	0	0	1
hyb	36.007	3.098	19.600	1.837	-3.355	5.941	0	0.218	0.282	0.235	0.251	0.500	0.735	0.533	0.611	0.750	-387.040	-3.144	3.144	8.085	242.868	399.245	6542	178.333	0	0	0	0	0	0	0	0
lldPRD	18.515	1.826	18.800	0.985	17.945	10.666	1	0.198	0.282	0.244	0.262	0.480	0.724	0.544	0.630	0.739	-380.713	3.172	3.172	5.580	28.261	65.094	3615	213.193	5	-1	0	0	0	0	0	1
fumAC	30.235	4.103	17.100	1.768	8.346	4.886	1	0.262	0.274	0.212	0.239	0.536	0.748	0.513	0.656	0.734	-352.866	3.234	3.234	7.944	148.911	306.854	3192	113.919	6	-1	0	1	-1	0	0	1
ptsG	70.619	36.234	16.100	4.386	15.362	11.009	0	0.196	0.264	0.269	0.256	0.460	0.729	0.520	0.774	0.799	-363.802	-1.693	1.693	9.960	695.147	955.565	1430	35.611	20	-1	0	1	0	0	0	1
betT	41.810	4.660	13.400	3.120	17.861	2.018	1	0.187	0.291	0.254	0.254	0.478	0.732	0.545	0.740	0.737	-390.462	5.334	5.334	8.675	200.471	514.400	2030	66.413	4	-1	1	0	0	0	0	1
oppA-F	53.291	3.480	13.100	4.068	18.437	2.634	1	0.237	0.259	0.258	0.232	0.496	0.754	0.491	0.644	0.718	-339.362	2.449	2.449	8.952	302.942	615.655	5583	123.202	4	-1	0	0	0	-1	0	0
dadAX	35.127	2.494	12.900	2.723	6.642	2.252	1	0.208	0.313	0.214	0.250	0.521	0.735	0.563	0.725	0.702	-405.471	4.105	4.105	9.110	424.457	855.625	2375	74.254	40	0	0	1	0	0	0	1
yncD	39.569	20.343	12.600	3.140	12.983	21.861	1	0.256	0.268	0.226	0.236	0.524	0.750	0.504	0.702	0.673	-341.940	2.849	2.849	5.375	19.337	42.906	2099	66.029	0	0	0	0	0	0	0	0
ppsA	49.742	6.741	11.400	4.363	12.959	3.345	1	0.225	0.287	0.223	0.252	0.512	0.735	0.539	0.772	0.763	-376.629	2.477	2.477	9.623	331.028	589.176	2378	60.766	1	0	1	0	0	0	0	1
adhE	29.524	0.871	10.600	2.785	-6.427	1.209	0	0.250	0.245	0.236	0.255	0.495	0.731	0.500	0.755	0.844	-328.694	-2.871	2.871	12.631	2371.543	3912.947	2672	84.076	12	0	-1	0	1	0	1	1
cydAB	57.406	3.145	8.500	6.754	12.815	1.476	1	0.192	0.272	0.268	0.254	0.464	0.732	0.526	0.767	0.802	-363.065	1.473	1.473	10.555	958.294	1683.582	2720	60.198	23	1	1	0	1	0	0	1
acnA	39.028	4.709	8.200	4.759	10.321	3.587	1	0.241	0.276	0.223	0.247	0.517	0.740	0.523	0.707	0.714	-361.915	2.386	2.386	8.924	181.166	339.150	2672	78.785	7	-1	1	1	-1	0	1	1
nrdEF	110.497	26.527			94.533	5.014	1	0.250	0.247	0.237	0.253	0.497	0.734	0.500	0.721	0.707	-328.292	4.055	4.055	6.388	38.635	111.207	3113	122.706	0	0	0	0	0	0	0	0
gpmM-envC-yibQ	85.940	20.768			14.409	3.329	0	0.249	0.277	0.201	0.260	0.526	0.727	0.537	0.743	0.764	-370.797	-2.581	2.581	10.163	742.753	1200.038	3800	58.626	1	0	-1	0	0	0	1	0
yhcC	68.994	62.368			15.913	76.793	0	0.212	0.301	0.222	0.251	0.513	0.735	0.552	0.743	0.704	-383.548	-2.259	2.259	4.311	21.614	45.037	929	29.377	0	0	0	0	0	0	0	0
yhbTS	68.971	55.519			22.021	24.234	0	0.212	0.310	0.243	0.221	0.522	0.765	0.531	0.669	0.734	-379.550	-1.777	1.777	7.507	347.275	551.474	1021	36.824	2	0	0	0	0	0	0	0
dcuB-fumB	65.235	18.260			16.405	9.398	0	0.229	0.260	0.229	0.268	0.489	0.718	0.528	0.611	0.762	-347.276	-2.631	2.631	5.705	38.924	67.563	3064	63.374	10	0	0	1	1	0	0	1
kgtP	63.640	14.841			36.928	3.435	1	0.204	0.264	0.301	0.217	0.468	0.769	0.481	0.623	0.707	-318.399	4.022	4.022	10.404	1042.894	2115.607	1298	57.324	0	0	0	0	0	0	0	0
ahpCF	62.033	2.172			10.316	0.683	1	0.255	0.261	0.211	0.258	0.516	0.727	0.519	0.586	0.752	-345.029	2.168	2.168	12.845	13068.042	22226.377	2373	48.570	6	0	0	0	0	0	0	1
ravA-viaA	60.738	9.315			8.342	4.344	0	0.244	0.263	0.236	0.242	0.507	0.743	0.505	0.648	0.735	-344.086	-1.683	1.683	7.087	91.202	165.528	2941	56.763	0	0	0	0	0	0	0	0
ydhYVW	60.664	26.995			11.429	14.435	0	0.260	0.263	0.244	0.220	0.523	0.767	0.483	0.540	0.756	-325.198	-4.163	4.163	2.596	10.143	33.575	3400	67.476	7	0	0	0	1	0	1	0
fhuA	60.594	24.108			23.667	3.784	1	0.242	0.258	0.239	0.247	0.500	0.739	0.505	0.762	0.754	-348.797	2.841	2.841	7.633	87.830	154.906	2243	60.684	1	0	0	0	0	-1	0	1
aldA	60.578	44.637			42.972	25.689	1	0.252	0.282	0.232	0.221	0.534	0.766	0.503	0.714	0.705	-331.458	1.788	1.788	5.690	35.335	66.995	1439	66.727	8	-1	0	1	-1	0	0	1
aceBA	59.941	2.060			20.103	0.880	1	0.233	0.286	0.207	0.260	0.519	0.726	0.546	0.798	0.764	-362.296	1.486	1.486	12.467	3535.163	5518.199	2935	69.068	12	-1	1	-1	0	0	0	1
fepB	57.671	39.191			30.135	30.510	1	0.237	0.267	0.217	0.266	0.504	0.721	0.533	0.569	0.717	-366.479	4.223	4.223	5.985	64.877	148.319	1956	64.051	4	0	0	0	0	-1	0	1
yhbUV	56.319	13.720			13.990	5.441	0	0.219	0.293	0.211	0.263	0.512	0.723	0.556	0.656	0.738	-389.219	-4.078	4.078	5.530	47.530	117.972	1882	47.407	0	0	0	0	0	0	0	0
ydjX-D	56.146	6.675			6.904	3.858	0	0.204	0.270	0.254	0.247	0.474	0.728	0.517	0.610	0.708	-371.767	-2.257	2.257	4.337	28.855	70.316	5999	113.751	0	0	0	0	0	0	0	0
mhpR	54.965	48.428			25.210	66.883	1	0.241	0.290	0.215	0.240	0.531	0.746	0.530	0.679	0.701	-349.262	4.500	4.500	5.767	56.468	135.309	947	42.439	1	0	0	1	0	0	0	1
phoH	54.897	43.496			40.702	29.864	1	0.238	0.269	0.233	0.246	0.507	0.740	0.515	0.655	0.685	-353.940	5.582	5.582	6.789	102.729	234.673	1064	60.083	1	0	0	0	0	0	0	1
ydcI	53.786	43.888			40.937	41.344	1	0.232	0.258	0.256	0.240	0.490	0.746	0.498	0.609	0.713	-305.736	3.623	3.623	6.654	107.677	203.386	923	58.098	0	0	0	0	0	0	0	0
ugpB	49.728	32.858			29.101	30.484	1	0.262	0.277	0.195	0.253	0.539	0.734	0.530	0.760	0.745	-335.383	3.617	3.617	5.818	41.961	92.478	1316	55.565	5	0	0	1	0	0	0	1
pfkA	48.105	32.796			8.236	22.311	0	0.222	0.290	0.237	0.238	0.512	0.749	0.528	0.799	0.856	-358.152	-1.837	1.837	9.891	986.807	1524.007	962	28.234	1	0	-1	0	0	0	1	1
sthA	47.795	15.831			21.552	5.024	1	0.250	0.252	0.225	0.259	0.502	0.727	0.511	0.747	0.708	-329.693	3.232	3.232	8.701	296.330	517.178	1400	50.844	0	0	0	0	0	0	0	0
cstA	47.200	20.486			7.633	16.915	1	0.172	0.318	0.250	0.246	0.490	0.740	0.564	0.781	0.747	-407.217	1.918	1.918	6.358	38.509	65.589	2105	52.231	1	0	0	1	0	0	0	1
mdh	46.502	33.433			20.358	22.951	1	0.230	0.276	0.241	0.240	0.506	0.747	0.516	0.778	0.792	-347.923	3.407	3.407	10.179	1234.620	2904.147	938	40.529	5	-1	0	1	0	0	0	1
hisQMP	46.126	13.618			35.686	9.862	1	0.215	0.272	0.265	0.234	0.487	0.752	0.506	0.636	0.747	-358.001	1.988	1.988	6.253	110.372	194.558	2180	82.948	0	0	0	0	0	0	0	0
yfcC	44.336	13.626			17.938	5.789	0	0.191	0.275	0.282	0.239	0.466	0.748	0.514	0.726	0.687	-379.356	-3.375	3.375	5.978	41.761	88.796	1520	52.221	0	0	0	0	0	0	0	0
gcd	43.919	9.044			33.118	6.500	1	0.216	0.278	0.224	0.268	0.494	0.718	0.546	0.773	0.735	-369.971	4.407	4.407	8.278	129.384	295.807	2390	87.536	2	0	0	-1	0	0	0	1
yjiML	42.020	11.767			11.867	7.953	0	0.225	0.285	0.221	0.255	0.510	0.731	0.540	0.736	0.712	-371.954	-3.740	3.740	6.357	71.719	153.055	1928	57.750	0	0	0	0	0	0	0	0
exbBD	40.455	18.555			7.229	11.979	1	0.240	0.279	0.233	0.234	0.519	0.752	0.513	0.743	0.751	-357.155	4.694	4.694	8.951	672.081	1135.683	1166	36.051	2	0	0	0	0	-1	0	1
yjjI	38.584	9.988			3.130	7.766	0	0.240	0.251	0.222	0.273	0.491	0.713	0.524	0.743	0.707	-337.782	-3.442	3.442	6.300	51.242	106.036	1550	43.302	0	0	0	0	0	0	0	0
yncE	38.159	25.315			14.314	23.400	1	0.267	0.263	0.219	0.237	0.530	0.749	0.500	0.765	0.732	-335.970	6.012	6.012	8.063	250.811	600.467	1061	42.118	1	0	0	0	0	0	0	0
nirBD	38.120	3.070			4.855	3.101	0	0.238	0.274	0.210	0.264	0.512	0.722	0.538	0.770	0.802	-367.388	-5.141	5.141	9.519	288.654	573.721	2866	80.039	14	0	-1	-1	1	0	0	1
yhjE	34.987	6.115			22.934	4.600	1	0.168	0.279	0.270	0.270	0.447	0.717	0.549	0.721	0.715	-368.027	2.443	2.443	8.168	216.599	404.847	1322	60.719	0	0	0	0	0	0	0	0
entS	34.811	15.549			23.214	11.502	1	0.155	0.328	0.259	0.245	0.483	0.742	0.573	0.687	0.756	-423.661	4.394	4.394	5.365	32.034	71.164	1250	59.122	8	0	0	0	0	1	0	1
acnB	33.351	1.244			16.399	1.033	1	0.220	0.284	0.215	0.267	0.504	0.719	0.551	0.791	0.795	-374.211	4.002	4.002	11.313	979.338	2257.100	2597	94.268	12	-1	-1	1	0	0	0	1
fruBKA	33.133	3.363			13.767	5.689	0	0.220	0.301	0.223	0.243	0.521	0.744	0.544	0.696	0.764	-389.012	-3.641	3.641	5.512	40.431	75.344	3776	127.734	2	0	-1	0	0	0	0	1
icd	31.523	3.040			23.301	1.680	1	0.262	0.265	0.229	0.230	0.527	0.756	0.495	0.785	0.800	-319.984	4.000	4.000	11.790	2831.684	7037.439	1250	62.955	0	0	0	0	0	0	0	0
frdA-D	31.284	1.274			10.864	2.122	0	0.230	0.289	0.200	0.267	0.519	0.719	0.556	0.791	0.781	-373.164	-2.854	2.854	9.500	400.453	694.176	3308	116.604	7	0	0	0	1	0	1	1
kefGB	29.831	9.364			3.993	14.507	1	0.197	0.308	0.250	0.231	0.505	0.755	0.539	0.588	0.740	-383.852	2.440	2.440	4.508	39.030	61.729	2569	90.112	0	0	0	0	0	0	0	0
fiu	29.625	8.196			35.132	16.932	1	0.246	0.248	0.210	0.283	0.494	0.704	0.531	0.751	0.668	-343.495	3.062	3.062	5.899	25.813	60.622	2282	112.162	5	0	0	1	0	-1	0	1
fepDGC	29.539	3.878			23.459	4.583	1	0.176	0.302	0.238	0.270	0.478	0.716	0.572	0.622	0.736	-409.195	4.364	4.364	4.747	25.542	47.755	2805	118.417	4	0	0	0	0	-1	0	1
mntH	29.298	8.009			11.614	5.066	1	0.184	0.303	0.277	0.222	0.487	0.764	0.525	0.708	0.709	-362.550	3.158	3.158	6.948	98.511	173.510	1238	53.870	4	0	0	0	0	-1	0	1
iscSUA	29.099	0.745			53.208	0.839	1	0.253	0.273	0.219	0.241	0.526	0.745	0.514	0.716	0.806	-338.294	3.752	3.752	11.511	2404.070	6104.260	1968	120.840	0	0	0	0	0	0	0	0
aceEF	28.393	0.197			12.730	0.340	1	0.245	0.265	0.218	0.258	0.510	0.728	0.523	0.798	0.856	-369.067	4.306	4.306	13.128	3362.045	8195.574	4567	173.577	3	-1	0	0	-1	0	1	1
fepA-entD	27.454	1.471			49.916	2.670	1	0.258	0.272	0.212	0.245	0.530	0.742	0.517	0.741	0.736	-354.480	5.183	5.183	7.945	109.568	347.459	3035	160.465	6	0	0	1	0	-1	0	1
fes-entF	26.737	1.420			32.075	3.768	1	0.211	0.288	0.221	0.266	0.499	0.720	0.554	0.570	0.719	-396.401	5.408	5.408	6.326	69.970	169.368	6572	277.874	7	0	0	0	1	-1	0	1
entC-H	26.570	1.530			52.543	3.583	1	0.130	0.379	0.217	0.178	0.509	0.726	0.557	0.689	0.708	-391.675	6.827	6.827	7.242	127.860	363.839	4828	234.250	9	0	0	1	0	-1	0	1
sdhCDAB	26.160	1.158			24.437	3.624	1	0.216	0.295	0.214	0.260	0.511	0.725	0.555	0.811	0.781	-379.386	6.102	6.102	6.779	279.454	619.439	3225	147.715	8	1	0	1	-1	1	0	1
cirA	24.996	4.504			31.492	9.475	1	0.254	0.272	0.211	0.248	0.526	0.737	0.520	0.757	0.760	-338.705	3.774	3.774	7.006	64.102	154.562	1991	111.145	9	0	0	1	0	-1	0	1
fdoG-E	24.786	0.620			17.922	1.325	1	0.234	0.277	0.212	0.264	0.511	0.723	0.541	0.686	0.758	-380.992	4.209	4.209	10.038	344.201	847.743	5523	240.753	0	0	0	0	0	0	0	0
focA-pflB	23.196	0.294			13.350	0.918	0	0.245	0.245	0.244	0.252	0.490	0.734	0.497	0.759	0.841	-324.476	-3.291	3.291	9.267	719.660	1466.805	3194	151.048	30	1	0	1	1	0	0	1
patA	22.667	12.967			14.052	39.149	1	0.228	0.289	0.213	0.256	0.517	0.730	0.545	0.710	0.718	-373.561	3.505	3.505	7.692	146.247	353.361	1406	76.081	0	0	0	0	0	0	0	0
cyoA-E	22.243	0.271			16.823	1.238	1	0.193	0.266	0.271	0.256	0.459	0.730	0.522	0.780	0.792	-370.186	7.408	7.408	10.080	1141.254	2558.715	4792	232.259	8	-1	-1	1	-1	-1	0	1
aer	22.066	8.582			-6.825	25.001	1	0.239	0.303	0.207	0.237	0.542	0.749	0.540	0.755	0.687	-379.553	1.567	1.567	5.783	35.630	49.875	1520	62.061	2	0	0	1	1	0	0	0
folE-yeiB	21.928	7.427			-6.018	12.148	1	0.201	0.276	0.261	0.248	0.477	0.738	0.524	0.655	0.723	-365.383	2.026	2.026	8.880	703.888	1292.955	1842	77.984	4	0	0	0	0	0	0	1
yohJK	21.540	11.319			42.988	23.378	1	0.189	0.273	0.284	0.241	0.462	0.746	0.514	0.607	0.725	-378.185	1.896	1.896	6.411	211.286	353.986	1090	93.591	0	0	0	0	0	0	0	0
gcvTH	20.572	5.666			9.341	15.210	1	0.237	0.288	0.220	0.241	0.525	0.745	0.529	0.723	0.736	-371.286	2.141	2.141	6.765	98.279	175.127	1507	82.596	11	0	0	1	1	0	0	1
acs	19.940	5.037			27.423	21.421	1	0.228	0.291	0.197	0.270	0.519	0.716	0.561	0.786	0.736	-381.368	3.408	3.408	5.502	22.794	59.521	1958	125.617	10	0	0	1	0	0	1	1
sbp	18.300	10.253			92.382	26.545	1	0.276	0.274	0.211	0.225	0.550	0.761	0.499	0.747	0.758	-321.111	4.473	4.473	8.872	472.706	1652.735	989	146.426	0	0	0	0	0	0	0	0
astCADBE	16.624	1.008			33.293	11.384	1	0.210	0.299	0.225	0.252	0.509	0.734	0.551	0.633	0.729	-398.640	3.422	3.422	4.449	17.297	46.855	6027	395.838	7	0	0	0	0	0	1	1
Pearson (oxygen)					0.171			0.056	-0.181	0.051	0.146	-0.101	-0.073	-0.099	-0.234	-0.266	0.172	-0.140	-0.173	-0.060	0.046	0.019	-0.069	-0.431	-0.062
p-value					0.109			0.605	0.090	0.637	0.173	0.346	0.497	0.358	0.027	0.012	0.107	0.192	0.104	0.576	0.666	0.862	0.521	2.51E-5	0.562
Spearman (oxygen)					0.065		-0.084	0.015	-0.128	0.110	-0.061	-0.028	0.078	-0.106	-0.228	-0.250	0.173	-0.175	-0.111	-0.079	-0.081	-0.097	-0.075	-0.620	-0.083	0.006	0.035	-0.133	-0.133	-0.117	-0.155	-0.167
p-value					0.547		0.435	0.886	0.231	0.307	0.571	0.797	0.469	0.323	0.032	0.018	0.104	0.100	0.302	0.465	0.448	0.363	0.487	9.62E-11	0.439	0.953	0.747	0.215	0.214	0.276	0.147	0.119
Pearson (delay)								0.094	-0.037	-0.054	-0.113	0.083	0.041	-0.127	-0.084	-0.084	0.197	0.372	0.202	-0.079	-0.090	-0.054	-0.097	0.253	-0.187
p-value								0.378	0.731	0.613	0.290	0.437	0.705	0.234	0.435	0.434	0.065	3.32E-4	0.058	0.464	0.404	0.618	0.366	0.017	0.080
Spearman (delay)							0.377	0.027	-0.068	-0.061	-0.014	0.008	-0.027	-0.037	-0.101	-0.156	0.123	0.456	0.238	-0.115	-0.099	-0.055	-0.149	0.230	-0.112	0.014	-0.289	0.086	-0.215	0.224	-0.220	-0.093
p-value							2.74E-4	0.799	0.527	0.568	0.899	0.938	0.799	0.732	0.346	0.144	0.252	7.23E-6	0.025	0.281	0.357	0.612	0.163	0.030	0.295	0.897	0.006	0.425	0.043	0.035	0.038	0.388
Spearman (upregulation)																										0.225	-0.142	0.209	-0.055	0.321	-0.281	0.185
P-value																										0.034	0.183	0.049	0.611	0.002	0.008	0.082
